# Supplementary material for: Biallelic TET2 mutations confer sensitivity to 5′-azacitidine in acute myeloid leukemia
Source: JCI Insight. 2023 Jan 24;8(2):e150368. doi: 10.1172/jci.insight.150368 (PMC9977313; doi:10.1172/jci.insight.150368)
Supplement: Supplemental table 2 [file jciinsight-8-150368-s049.xlsx]

## Sheet: Sheet1
ID	Description	GeneRatio	pvalue	p.adjust	qvalue
GO:0000244	spliceosomal tri-snRNP complex assembly	9/610	7.27972e-08	0.000340982	0.000301074
GO:0000353	formation of quadruple SL/U4/U5/U6 snRNP	6/610	1.18021e-06	0.00133448	0.0011783
GO:0000365	mRNA trans splicing, via spliceosome	6/610	1.18021e-06	0.00133448	0.0011783
GO:0045291	mRNA trans splicing, SL addition	6/610	1.18021e-06	0.00133448	0.0011783
GO:0001503	ossification	33/610	1.42451e-06	0.00133448	0.0011783
GO:0003279	cardiac septum development	15/610	6.69394e-06	0.00522574	0.00461412
GO:0003281	ventricular septum development	12/610	9.23983e-06	0.00552279	0.00487641
GO:0003231	cardiac ventricle development	16/610	9.87357e-06	0.00552279	0.00487641
GO:0060411	cardiac septum morphogenesis	12/610	1.06117e-05	0.00552279	0.00487641
GO:0060412	ventricular septum morphogenesis	9/610	1.71741e-05	0.00804435	0.00710285
GO:0060326	cell chemotaxis	23/610	1.9492e-05	0.00808037	0.00713465
GO:0003205	cardiac chamber development	18/610	2.07012e-05	0.00808037	0.00713465
GO:0030595	leukocyte chemotaxis	19/610	2.37977e-05	0.0085745	0.00757095
GO:0003206	cardiac chamber morphogenesis	15/610	3.35125e-05	0.0112123	0.00990005
GO:0061162	establishment of monopolar cell polarity	6/610	3.9203e-05	0.0122147	0.0107851
GO:0000387	spliceosomal snRNP assembly	9/610	4.1724e-05	0.0122147	0.0107851
GO:0060415	muscle tissue morphogenesis	11/610	5.0091e-05	0.0131425	0.0116043
GO:1902895	positive regulation of pri-miRNA transcription by RNA polymerase II	7/610	5.27375e-05	0.0131425	0.0116043
GO:0061339	establishment or maintenance of monopolar cell polarity	6/610	5.33106e-05	0.0131425	0.0116043
GO:0030279	negative regulation of ossification	11/610	5.66709e-05	0.0132723	0.0117189
GO:0099173	postsynapse organization	16/610	0.000100497	0.0216867	0.0191485
GO:0048644	muscle organ morphogenesis	11/610	0.000101859	0.0216867	0.0191485
GO:0035088	establishment or maintenance of apical/basal cell polarity	7/610	0.000123816	0.0241648	0.0213366
GO:0061245	establishment or maintenance of bipolar cell polarity	7/610	0.000123816	0.0241648	0.0213366
GO:0050890	cognition	23/610	0.000129689	0.024186	0.0213553
GO:0050921	positive regulation of chemotaxis	14/610	0.000140286	0.024186	0.0213553
GO:1901342	regulation of vasculature development	30/610	0.000142731	0.024186	0.0213553
GO:0060840	artery development	12/610	0.000148996	0.024186	0.0213553
GO:0002699	positive regulation of immune effector process	18/610	0.00015279	0.024186	0.0213553
GO:0000395	mRNA 5'-splice site recognition	6/610	0.000154906	0.024186	0.0213553
GO:0022612	gland morphogenesis	13/610	0.00016119	0.0243552	0.0215047
GO:0002705	positive regulation of leukocyte mediated immunity	13/610	0.00017581	0.0257342	0.0227223
GO:0030593	neutrophil chemotaxis	9/610	0.000181926	0.0258225	0.0228003
GO:0034330	cell junction organization	22/610	0.000215341	0.0296664	0.0261942
GO:0043113	receptor clustering	8/610	0.000226889	0.0303642	0.0268104
GO:0048844	artery morphogenesis	10/610	0.0002457	0.0319683	0.0282268
GO:0055008	cardiac muscle tissue morphogenesis	9/610	0.00026605	0.0323681	0.0285798
GO:0035089	establishment of apical/basal cell polarity	5/610	0.000266899	0.0323681	0.0285798
GO:0007163	establishment or maintenance of cell polarity	16/610	0.000269504	0.0323681	0.0285798
GO:0045765	regulation of angiogenesis	27/610	0.000309144	0.03615	0.031919
GO:0031667	response to nutrient levels	31/610	0.000316428	0.03615	0.031919
GO:0010876	lipid localization	26/610	0.000353171	0.0374218	0.033042
GO:0007612	learning	14/610	0.0003544	0.0374218	0.033042
GO:0003007	heart morphogenesis	20/610	0.000355127	0.0374218	0.033042
GO:1902893	regulation of pri-miRNA transcription by RNA polymerase II	7/610	0.000359518	0.0374218	0.033042
GO:0002888	positive regulation of myeloid leukocyte mediated immunity	6/610	0.000370034	0.0376791	0.0332692
GO:1904018	positive regulation of vasculature development	19/610	0.000388392	0.0380513	0.0335978
GO:0046467	membrane lipid biosynthetic process	13/610	0.000396506	0.0380513	0.0335978
GO:0034329	cell junction assembly	18/610	0.00039806	0.0380513	0.0335978
GO:0045216	cell-cell junction organization	13/610	0.000427904	0.0382689	0.03379
GO:0014074	response to purine-containing compound	14/610	0.000438876	0.0382689	0.03379
GO:0060537	muscle tissue development	27/610	0.000444539	0.0382689	0.03379
GO:1903522	regulation of blood circulation	22/610	0.000447378	0.0382689	0.03379
GO:0003209	cardiac atrium morphogenesis	6/610	0.000449358	0.0382689	0.03379
GO:0045197	establishment or maintenance of epithelial cell apical/basal polarity	6/610	0.000449358	0.0382689	0.03379
GO:0009991	response to extracellular stimulus	32/610	0.000466198	0.0386327	0.0341112
GO:0060562	epithelial tube morphogenesis	23/610	0.000476048	0.0386327	0.0341112
GO:0030278	regulation of ossification	17/610	0.000478372	0.0386327	0.0341112
GO:0006376	mRNA splice site selection	7/610	0.000490512	0.0388042	0.0342626
GO:0046683	response to organophosphorus	13/610	0.000497065	0.0388042	0.0342626
GO:0032103	positive regulation of response to external stimulus	23/610	0.00052017	0.0399423	0.0352675
GO:0072578	neurotransmitter-gated ion channel clustering	4/610	0.000529847	0.0400291	0.0353441
GO:0051056	regulation of small GTPase mediated signal transduction	23/610	0.000543541	0.0404118	0.0356821
GO:0071621	granulocyte chemotaxis	10/610	0.000557368	0.0407924	0.0360181
GO:1904951	positive regulation of establishment of protein localization	29/610	0.000567406	0.0408882	0.0361027
GO:0046058	cAMP metabolic process	5/610	0.000582417	0.041334	0.0364963
GO:0042692	muscle cell differentiation	25/610	0.000609488	0.0426096	0.0376226
GO:0071496	cellular response to external stimulus	23/610	0.00064643	0.0444574	0.0392542
GO:0035904	aorta development	8/610	0.000654902	0.0444574	0.0392542
GO:0032970	regulation of actin filament-based process	24/610	0.00067011	0.04484	0.0395919
GO:0001819	positive regulation of cytokine production	29/610	0.000703482	0.04641	0.0409782
GO:0051924	regulation of calcium ion transport	19/610	0.000721555	0.0465156	0.0410714
GO:1990266	neutrophil migration	9/610	0.000729636	0.0465156	0.0410714
GO:0032754	positive regulation of interleukin-5 production	4/610	0.000744805	0.0465156	0.0410714
GO:0071872	cellular response to epinephrine stimulus	4/610	0.000744805	0.0465156	0.0410714
GO:0009267	cellular response to starvation	13/610	0.000763889	0.0470797	0.0415696
GO:0002696	positive regulation of leukocyte activation	22/610	0.000801668	0.0487664	0.0430588
GO:0007611	learning or memory	19/610	0.000835794	0.0501905	0.0443163
GO:0006643	membrane lipid metabolic process	16/610	0.000857336	0.0506624	0.044733
GO:0061614	pri-miRNA transcription by RNA polymerase II	7/610	0.000865285	0.0506624	0.044733
GO:0035909	aorta morphogenesis	6/610	0.000906799	0.0524376	0.0463004
GO:0045639	positive regulation of myeloid cell differentiation	10/610	0.000962807	0.0549974	0.0485606
GO:0001961	positive regulation of cytokine-mediated signaling pathway	7/610	0.000987319	0.0551199	0.0486687
GO:0042119	neutrophil activation	31/610	0.000988487	0.0551199	0.0486687
GO:0045198	establishment of epithelial cell apical/basal polarity	4/610	0.00101479	0.0552707	0.0488019
GO:0060026	convergent extension	4/610	0.00101479	0.0552707	0.0488019
GO:0019827	stem cell population maintenance	14/610	0.00103132	0.05534	0.0488631
GO:0006869	lipid transport	23/610	0.0010632	0.05534	0.0488631
GO:0003230	cardiac atrium development	6/610	0.00106332	0.05534	0.0488631
GO:0045292	mRNA cis splicing, via spliceosome	6/610	0.00106332	0.05534	0.0488631
GO:0060560	developmental growth involved in morphogenesis	17/610	0.00108312	0.0557512	0.0492261
GO:0007266	Rho protein signal transduction	14/610	0.00109646	0.0558241	0.0492905
GO:0090103	cochlea morphogenesis	5/610	0.001118	0.0563086	0.0497183
GO:0030282	bone mineralization	11/610	0.00113317	0.0564655	0.0498568
GO:0098727	maintenance of cell number	14/610	0.00116502	0.0574414	0.0507186
GO:0060047	heart contraction	20/610	0.0012325	0.0599803	0.0529603
GO:0030010	establishment of cell polarity	12/610	0.00124212	0.0599803	0.0529603
GO:0035272	exocrine system development	7/610	0.00127176	0.0607848	0.0536706
GO:0007229	integrin-mediated signaling pathway	10/610	0.00134822	0.0637885	0.0563228
GO:0009612	response to mechanical stimulus	16/610	0.00139439	0.0640742	0.056575
