# Supplementary material for: Biallelic TET2 mutations confer sensitivity to 5′-azacitidine in acute myeloid leukemia
Source: JCI Insight. 2023 Jan 24;8(2):e150368. doi: 10.1172/jci.insight.150368 (PMC9977313; doi:10.1172/jci.insight.150368)
Supplement: Supplemental table 3 [file jciinsight-8-150368-s050.xlsx]

## Sheet: up+down (4)
Gene ID	HEL TET2 monoallelic (clone 1)	HEL TET2 monoallelic (clone 2)	HEL TET2 monoallelic (clone 3)	HEL TET2 biallelic (clone 1)	HEL TET2 biallelic (clone 2)	HEL TET2 biallelic (clone 3)	padj	log2FoldChange	pvalue	foldChange	log10padj
RNU1-1	432.04	2067.22	1291.71	531.18	280.09	304.71	0.0307	-1.76	0.00117	0.29	1.51
RNU5F-1	262.03	1422.9	1236.99	129.97	72.35	191.59	0.000695	-2.89	7.58e-06	0.13	3.16
RNU5D-1	289.03	1490.04	1261.67	258.33	186.04	196.68	0.00389	-2.25	6.26e-05	0.21	2.41
RNVU1-6	389.04	1893.96	1458	337.44	241.85	429.03	0.0172	-1.89	0.00049	0.27	1.76
RNVU1-7	519.05	38.98	449.52	36.33	31.01	46.88	0.00895	-3.14	0.000195	0.11	2.05
RNVU1-18	438.04	1305.95	1011.7	390.72	257.35	431.07	0.0395	-1.35	0.00179	0.39	1.4
RNU4ATAC	296.03	933.44	813.22	255.1	220.15	220.12	0.0158	-1.55	0.00042	0.34	1.8
LSM8	4980.5	3796.58	4472.7	2797.2	2582.84	2773.94	0.00116	-0.7	1.42e-05	0.62	2.94
RNU6ATAC	1103.11	1166.26	978.44	548.94	766.89	645.08	0.0142	-0.73	0.000365	0.6	1.85
RNU4-2	12018.2	14327.6	12623.1	7845.06	6891.7	9324.58	0.00459	-0.7	7.74e-05	0.62	2.34
RNU4-1	5942.59	8738.84	7793.17	3898.31	4229.28	5350.17	0.0245	-0.74	0.000849	0.6	1.61
RNU5A-1	7648.76	8876.37	7341.5	3713.45	4295.43	3905.12	1.03e-08	-1	2.04e-11	0.5	7.99
RNU5B-1	6765.68	6469.13	6486.44	4043.62	4336.77	4722.42	0.000299	-0.59	2.58e-06	0.66	3.52
