# Supplementary material for: Biallelic TET2 mutations confer sensitivity to 5′-azacitidine in acute myeloid leukemia
Source: JCI Insight. 2023 Jan 24;8(2):e150368. doi: 10.1172/jci.insight.150368 (PMC9977313; doi:10.1172/jci.insight.150368)
Supplement: Supplemental table 4 [file jciinsight-8-150368-s051.xlsx]

## Sheet: Sheet1
ID	Description	GeneRatio	pvalue	p.adjust	qvalue
GO:0097525	spliceosomal snRNP complex	13/623	1.67921e-06	0.00087319	0.000768903
GO:0005788	endoplasmic reticulum lumen	27/623	4.53718e-06	0.000899949	0.000792465
GO:0030532	small nuclear ribonucleoprotein complex	13/623	5.19201e-06	0.000899949	0.000792465
GO:0120114	Sm-like protein family complex	13/623	1.77513e-05	0.00230767	0.00203206
GO:0060205	cytoplasmic vesicle lumen	26/623	7.23505e-05	0.00658289	0.00579668
GO:0031983	vesicle lumen	26/623	7.59565e-05	0.00658289	0.00579668
GO:0046540	U4/U6 x U5 tri-snRNP complex	7/623	0.000191167	0.00950131	0.00836654
GO:0097526	spliceosomal tri-snRNP complex	7/623	0.000191167	0.00950131	0.00836654
GO:0042470	melanosome	12/623	0.000196643	0.00950131	0.00836654
GO:0048770	pigment granule	12/623	0.000196643	0.00950131	0.00836654
GO:0034774	secretory granule lumen	24/623	0.00020831	0.00950131	0.00836654
GO:0005682	U5 snRNP	4/623	0.000219261	0.00950131	0.00836654
GO:0031091	platelet alpha granule	10/623	0.000898306	0.0359322	0.0316407
GO:0005912	adherens junction	30/623	0.00131179	0.0487235	0.0429043
GO:0030175	filopodium	10/623	0.00171812	0.0595616	0.052448
GO:0030027	lamellipodium	15/623	0.00191021	0.0620818	0.0546672
GO:0031252	cell leading edge	24/623	0.00252856	0.0773443	0.0681068
GO:0034704	calcium channel complex	7/623	0.00336775	0.0972905	0.0856708
GO:0098636	protein complex involved in cell adhesion	5/623	0.00444696	0.121706	0.107171
GO:0098552	side of membrane	22/623	0.00471796	0.122667	0.108017
GO:0031093	platelet alpha granule lumen	7/623	0.00683642	0.161588	0.142289
GO:0042641	actomyosin	7/623	0.00683642	0.161588	0.142289
GO:0042581	specific granule	12/623	0.00746582	0.164584	0.144927
GO:0005925	focal adhesion	23/623	0.0075962	0.164584	0.144927
GO:0005924	cell-substrate adherens junction	23/623	0.00804517	0.16734	0.147354
