# Supplementary material for: Biallelic TET2 mutations confer sensitivity to 5′-azacitidine in acute myeloid leukemia
Source: JCI Insight. 2023 Jan 24;8(2):e150368. doi: 10.1172/jci.insight.150368 (PMC9977313; doi:10.1172/jci.insight.150368)
Supplement: Supplemental table 5 [file jciinsight-8-150368-s052.xlsx]

## Sheet: Sheet1
Gene ID	HEL TET2 monoallelic (clone 1)	HEL TET2 monoallelic (clone 2)	HEL TET2 monoallelic (clone 3)	HEL TET2 biallelic (clone 1)	HEL TET2 biallelic (clone 2)	HEL TET2 biallelic (clone 3)	padj	log2FoldChange	pvalue	foldChange	log10padj
TNFRSF4	56.0056	77.9674	114.795	21.7963	20.671	24.4579	0.0108378	-1.89381	0.000254424	0.269095	1.96506
KCNAB2	2805.28	4161.51	3085.51	1101.12	1348.78	1591.8	1.04137e-05	-1.31478	4.92111e-08	0.401987	4.98239
RPL22	22922.3	24766.6	26179.6	16699.2	16742.5	16602.9	0.000104005	-0.561735	7.92719e-07	0.677487	3.98295
TNFRSF25	247.025	863.056	804.636	190.516	228.414	261.904	0.0401502	-1.49198	0.0018545	0.355525	1.39631
RNU1-1	432.043	2067.22	1291.71	531.185	280.092	304.705	0.0307332	-1.76355	0.00117454	0.294523	1.51239
CDC42	21557.2	25348.1	28562.4	19376.9	17100.1	15188.4	0.0456224	-0.54662	0.00232285	0.684622	1.34082
SRSF10	1027.1	1037.4	1109.32	731.388	780.329	782.654	0.0239416	-0.468487	0.000819342	0.722722	1.62085
RHCE	3630.36	2774.34	2701.43	4119.51	6350.12	5343.04	0.0194573	0.79599	0.000585795	1.73627	1.71092
CD52	550.055	3629.81	3651.97	432.697	321.434	453.491	0.000990608	-2.69704	1.15521e-05	0.154209	3.0041
FGR	30.003	276.134	293.96	41.1708	23.7716	31.5915	0.0330326	-2.6336	0.00133188	0.161141	1.48106
THEMIS2	514.051	446.147	435.576	1065.6	1229.92	819.341	5.95007e-05	1.15792	4.30836e-07	2.23135	4.22548
SNORA73B	50130	65981	69960.4	31077.5	27671.2	35175.6	5.61291e-05	-0.986281	4.02145e-07	0.504777	4.25081
BSDC1	2753.27	8103.19	9078.44	2992.55	2936.31	2439.68	0.0454163	-1.2522	0.00230889	0.419808	1.34279
KIAA1522	321.032	304.289	263.921	823.417	982.905	867.237	2.75356e-13	1.58738	1.679e-16	3.00503	12.5601
AGO1	8485.85	5697.03	5000.54	12155.1	12668.2	9182.93	0.0338257	0.825912	0.00140827	1.77265	1.47075
MYCBP	1662.17	1455.39	1622.15	1068.83	1215.45	1120.99	0.0305968	-0.477483	0.0011637	0.718229	1.51432
CAP1	35411.5	39256.6	48627.9	29170.8	26940.5	25168.2	0.0199543	-0.601145	0.000604665	0.659231	1.69996
KCNQ4	31.0031	24.9062	20.3841	150.96	157.099	76.431	0.000463151	2.33254	4.48325e-06	5.03691	3.33428
MPL	3644.36	2974.67	2984.66	5849.49	5423.03	4201.67	0.0163517	0.688237	0.00044369	1.61131	1.78644
PTPRF	216.022	46.5639	42.9139	1398.19	1773.57	1575.5	3.39899e-07	3.95614	8.80836e-10	15.5209	6.46865
RNU5F-1	262.026	1422.9	1236.99	129.971	72.3484	191.587	0.000695325	-2.89082	7.57862e-06	0.134827	3.15781
RNU5D-1	289.029	1490.04	1261.67	258.327	186.039	196.682	0.00389213	-2.24529	6.25944e-05	0.210912	2.40981
PLPP3	67.0067	99.625	141.616	481.134	605.659	356.678	3.42784e-06	2.22844	1.35052e-08	4.68628	5.46498
AK4	2392.24	2342.27	2405.32	4078.33	2936.31	3798.11	0.022754	0.598948	0.00076309	1.51461	1.64294
PDE4B	167.017	75.8016	81.5364	214.734	306.964	546.227	0.0214126	1.71746	0.000684153	3.28857	1.66933
CTH	1206.12	1539.86	1352.86	672.457	617.028	695.013	8.2093e-07	-1.04613	2.50284e-09	0.484265	6.08569
PIGK	3641.36	4846.97	5826.64	3024.04	2470.18	2859.54	0.0176479	-0.776882	0.000507107	0.583627	1.75331
CTBS	3213.32	3878.88	4155.14	2190.13	2438.14	1968.86	0.00115941	-0.769635	1.44043e-05	0.586566	2.93576
GBP2	14.0014	6.49728	13.947	41.1708	72.3484	47.8968	0.0214524	2.22394	0.000694053	4.67167	1.66852
MTF2	12433.2	11751.4	12461.1	8649.11	8967.07	9731.2	0.0113783	-0.42231	0.000277519	0.746229	1.94392
TMED5	10144	8431.31	9108.48	6618.82	6101.04	6305.05	0.00372323	-0.541128	5.8743e-05	0.687233	2.42908
VAV3	6745.67	7191.41	7288.93	4562.7	5633.87	5212.6	0.0300691	-0.46219	0.00113905	0.725884	1.52188
CSF1	96.0096	114.785	79.3907	804.042	835.107	378.079	2.21899e-09	2.79771	3.72087e-12	6.95336	8.65384
KCNC4	189.019	190.587	202.768	278.509	354.507	335.277	0.0321911	0.732332	0.00127709	1.66132	1.49226
INKA2	789.079	920.448	689.841	1403.84	1160.67	1204.55	0.0228704	0.651984	0.000775685	1.57133	1.64073
CAPZA1	23140.3	25250.6	27489.6	17543.6	17571.4	17055.3	0.00118059	-0.540485	1.48474e-05	0.68754	2.9279
DENND2C	684.068	773.177	803.563	306.763	515.741	422.918	0.0246773	-0.861536	0.000857687	0.550366	1.6077
IGSF3	1030.1	863.056	727.391	1856.72	1775.64	1606.07	5.58921e-05	0.999139	3.96186e-07	1.99881	4.25265
RNVU1-6	389.039	1893.96	1458	337.439	241.85	429.033	0.017224	-1.89132	0.000489676	0.26956	1.76387
BCL9	138.014	120.2	105.139	237.338	197.408	257.827	0.0250118	0.930208	0.000878844	1.90555	1.60186
ACP6	2420.24	2290.29	2457.89	4463.4	3426.21	3903.08	0.000630133	0.718357	6.62792e-06	1.64531	3.20057
RNVU1-7	519.052	38.9837	449.523	36.3272	31.0065	46.8777	0.00895455	-3.14144	0.000194516	0.113327	2.04796
RNVU1-18	438.044	1305.95	1011.7	390.719	257.354	431.071	0.0394566	-1.35213	0.00179126	0.391714	1.40388
FCGR1A	11.0011	135.36	145.907	6.45817	4.13419	13.248	0.021559	-3.61798	0.000702687	0.0814478	1.66637
ADAMTSL4	608.061	939.94	713.444	1225.44	1230.96	1341.11	0.0220321	0.748036	0.000728806	1.67951	1.65694
MCL1	14046.4	20152.4	20648	13064.1	10648.7	11695	0.0449597	-0.631298	0.00225913	0.645595	1.34718
SEMA6C	676.067	651.894	477.417	881.54	1421.13	1087.36	0.0214126	0.908443	0.000685466	1.87702	1.66933
SELENBP1	1144.11	2682.29	2323.79	4311.64	5292.8	3628.94	0.0298284	1.10557	0.00112538	2.15184	1.52537
FLG-AS1	68.0068	2.16576	2.1457	636.13	396.883	308.781	0.0147582	4.21032	0.000386953	18.5111	1.83097
INTS3	2808.28	3049.39	2457.89	4061.38	3866.51	4246.51	0.0088464	0.549971	0.000191492	1.46406	2.05323
SLC27A3	409.041	346.522	273.576	678.108	709.014	601.257	0.00327352	0.949739	4.99012e-05	1.93152	2.48499
KCNN3	32.0032	31.4035	33.2583	145.309	129.194	163.053	3.41384e-07	2.17847	9.10705e-10	4.52674	6.46676
FAM189B	766.076	541.44	432.358	1084.97	1239.22	1009.91	0.0171647	0.937875	0.0004825	1.9157	1.76536
MEX3A	257.026	170.012	114.795	651.468	485.768	526.865	0.000665217	1.6183	7.09835e-06	3.07012	3.17704
MEF2D	937.094	768.845	760.649	1493.45	1218.55	1139.33	0.0313184	0.643095	0.00121674	1.56168	1.5042
PEAR1	2586.26	2424.57	2122.09	4073.49	4177.6	3834.8	2.05768e-05	0.76069	1.19816e-07	1.6943	4.68662
ARHGEF11	727.073	645.397	514.967	1597.59	1512.08	1659.06	4.35441e-09	1.33689	7.96539e-12	2.52606	8.36107
LINC01133	114.011	148.355	116.94	410.094	557.083	173.244	0.0217647	1.58843	0.000716644	3.00723	1.66225
VANGL2	453.045	305.372	328.291	877.504	867.147	1161.75	8.4855e-06	1.41851	3.94524e-08	2.6731	5.07132
CD84	4186.42	4541.6	5429.68	12136.5	9229.59	7946.79	0.000237974	1.05005	1.97707e-06	2.0706	3.62347
ADAMTS4	56.0056	258.808	249.974	51.6654	29.9729	46.8777	0.0307332	-2.13345	0.00117826	0.227912	1.51239
HSPA6	504.05	167.846	202.768	1065.6	1804.58	2348.98	3.54744e-05	2.57628	2.3253e-07	5.96402	4.45009
POGK	2615.26	3063.47	2851.63	5490.25	4704.71	6375.37	1.16963e-05	0.957978	6.06213e-08	1.94259	4.93195
ABL2	3442.34	2644.39	2828.03	4265.62	4025.67	5044.45	0.0340878	0.580911	0.00142899	1.49579	1.4674
GLUL	47298.7	46351.6	44656.2	22413.9	27788	35726.9	0.0250118	-0.686681	0.000878208	0.621281	1.60186
PTGS2	879.088	1179.26	882.954	537.643	283.192	411.708	0.00248145	-1.25348	3.51993e-05	0.419435	2.60529
NEK7	4892.49	5419.82	6061.59	3381.66	3237.07	4384.08	0.0479261	-0.573574	0.00250589	0.67195	1.31943
NAV1	219.022	126.697	126.596	335.018	640.8	941.63	0.000911406	2.02017	1.0559e-05	4.05633	3.04029
LRRN2	1120.11	646.48	521.404	1295.67	1465.57	1783.39	0.0498196	0.989663	0.00265046	1.98572	1.3026
CR1L	2789.28	1285.38	1357.15	3899.93	6527.89	3585.12	0.0139747	1.3671	0.00035789	2.57952	1.85466
IRF6	41.0041	17.3261	10.7285	130.778	118.858	108.023	0.00567605	2.36842	0.000100369	5.16376	2.24595
TATDN3	1309.13	2207.99	3036.16	1003.44	656.303	1182.13	0.0273097	-1.20521	0.000991524	0.433705	1.56368
PROX1	638.064	537.109	417.338	2421.81	1753.93	1157.68	2.25525e-05	1.74386	1.39234e-07	3.34931	4.64681
PTPN14	1609.16	1514.95	1307.8	2325.75	2685.16	2570.12	0.000138489	0.774162	1.07667e-06	1.7102	3.85859
TGFB2	24.0024	20.5747	15.0199	73.4617	56.8452	68.2784	0.0171647	1.73578	0.000485179	3.33059	1.76536
MARK1	0	1.08288	2.1457	33.9054	63.0465	254.77	2.42844e-05	6.78759	1.51778e-07	110.476	4.61467
BROX	4538.45	5712.19	6252.56	3723.94	3069.64	3700.28	0.0188823	-0.653072	0.00055697	0.635925	1.72395
EGLN1	258.026	260.974	234.954	353.585	413.419	542.151	0.0408514	0.795074	0.00192742	1.73517	1.38879
LYST	2735.27	1184.67	1236.99	3631.91	4529.01	4244.47	0.0137311	1.2662	0.000350604	2.40527	1.86229
RYR2	1623.16	2603.24	2098.49	421.396	370.01	935.516	0.000384809	-1.87319	3.57825e-06	0.27297	3.41475
AKT3	91.0091	37.9008	31.1126	1277.91	1225.79	517.693	8.86379e-11	4.2365	1.08095e-13	18.8501	10.0524
CNST	8469.85	8960.83	12095.3	5453.93	5199.78	7255.85	0.0338257	-0.721278	0.00139902	0.60656	1.47075
TRIM58	803.08	386.588	492.437	959.038	1206.15	1099.59	0.0464647	0.956128	0.00239052	1.9401	1.33288
LINC01814	485.048	434.235	465.616	294.654	223.246	302.667	0.0225029	-0.754292	0.000749525	0.592837	1.64776
ID2	8609.86	9893.19	7085.09	4342.31	3224.67	2481.46	3.60374e-05	-1.34831	2.41714e-07	0.392752	4.44325
KLF11	349.035	319.45	248.901	124.32	108.523	60.1257	0.00113534	-1.64422	1.38456e-05	0.31992	2.94487
LRATD1	0	0	0	22.6036	49.6103	4.07632	0.0206199	7.03853	0.000641229	131.465	1.68571
NBAS	25500.5	25399	27501.4	15026.5	18605.9	18747	0.00554661	-0.581919	9.72347e-05	0.668075	2.25597
KCNS3	10.001	5.4144	2.1457	119.476	128.16	25.477	0.00241626	3.95308	3.40708e-05	15.488	2.61686
RHOB	1012.1	1893.96	1063.19	609.49	425.822	599.219	0.00459463	-1.27954	7.72774e-05	0.411926	2.33775
EFR3B	11.0011	109.371	59.0066	5.6509	3.10065	7.13356	0.0241546	-3.49398	0.000828474	0.0887582	1.617
POMC	66.0066	193.836	223.152	0	2.0671	0	9.68875e-11	-7.97567	1.2554e-13	0.00397269	10.0137
EHD3	2235.22	3257.3	2413.91	4276.12	4465.96	4151.73	0.01226	0.705663	0.000304632	1.63089	1.91151
SRSF7	11541.2	14875.5	13260.4	9073.73	8091.65	9769.92	0.021559	-0.558778	0.000708227	0.678877	1.66637
CHAC2	421.042	426.655	447.378	259.134	232.548	260.885	0.00218271	-0.782464	2.97794e-05	0.581373	2.661
C1D	1242.12	1202	1304.58	935.628	776.195	891.695	0.022754	-0.525358	0.000761392	0.694787	1.64294
ANTXR1	578.058	342.19	310.053	1637.15	899.187	805.073	0.00905717	1.44152	0.000198126	2.71607	2.04301
DYSF	44.0044	380.091	459.179	47.629	48.5768	63.183	0.0336401	-2.47051	0.00137945	0.180428	1.47314
EXOC6B	3667.37	1631.9	1668.28	4616.78	5973.91	4629.68	0.0332642	1.12715	0.00134629	2.18427	1.47802
TET3	3679.37	3139.27	3208.89	7284.82	5357.92	4282.18	0.033638	0.755288	0.0013768	1.68797	1.47317
MTHFD2	44165.4	46484.8	55112.2	34661	32360.4	35444.6	0.0170448	-0.508465	0.000470823	0.70297	1.76841
CHMP3	1382.14	1810.58	1848.52	1190.73	1114.17	1063.92	0.0381357	-0.581152	0.00170041	0.66843	1.41867
DUSP2	6.0006	265.306	245.682	15.3382	14.4697	17.3244	0.0404843	-3.4552	0.00188227	0.091176	1.39271
MGAT4A	2.0002	41.1495	49.351	146.923	349.339	256.808	0.0259753	3.02698	0.000922599	8.151	1.58544
LONRF2	3.0003	42.2323	57.9338	0.807271	1.03355	0	0.0179756	-5.78971	0.000520634	0.0180769	1.74532
IL1RL1	5219.52	3550.76	3436.33	266.4	816.503	2075.87	0.0330801	-1.95052	0.00133631	0.258723	1.48043
IL18RAP	74.0074	72.553	71.8808	22.6036	9.30194	20.3816	0.00869811	-2.05433	0.000186704	0.240761	2.06058
NPHP1	18.0018	17.3261	12.8742	67.8108	46.5097	57.0685	0.0204293	1.83106	0.000632188	3.55798	1.68975
ACTR3	24637.5	28552.3	32111.4	20801	17291.3	17935.8	0.0122162	-0.606376	0.000302294	0.656845	1.91306
RNU4ATAC	296.03	933.443	813.219	255.098	220.146	220.121	0.0158496	-1.55405	0.000420402	0.340553	1.79998
CXCR4	3066.31	2041.23	2014.81	512.617	385.514	685.841	8.88865e-10	-2.16891	1.3676e-12	0.222378	9.05116
ARHGAP15	5429.54	7723.1	9362.74	3539.88	3995.7	4859.99	0.0214126	-0.861133	0.000682041	0.55052	1.66933
CACNB4	46.0046	44.3981	56.8609	112.211	113.69	137.576	0.00999002	1.30312	0.00022843	2.46761	2.00043
RBMS1	1835.18	1932.94	1817.4	1011.51	1283.67	1180.09	0.00140219	-0.685191	1.82755e-05	0.621924	2.85319
HAT1	5538.55	5437.14	5191.51	3728.79	4075.28	4328.03	0.0277667	-0.414429	0.00102009	0.750317	1.55648
HAGLR	26.0026	12.9946	11.8013	92.8362	64.08	44.8395	0.0394566	1.98816	0.00179165	3.96731	1.40388
ZNF385B	13.0013	11.9117	19.3113	22.6036	88.8852	186.492	0.0338257	2.75099	0.00139264	6.73177	1.47075
SLC39A10	4118.41	3936.27	4330.01	3170.96	2825.72	3302.84	0.0417604	-0.413258	0.00202209	0.750925	1.37924
IDH1	7042.7	11046.5	11009.6	5918.91	4991.01	4409.56	0.0063113	-0.925484	0.000117988	0.526504	2.19988
IKZF2	557.056	820.823	810	422.203	296.628	326.106	0.00459463	-1.06462	7.71377e-05	0.478098	2.33775
SMARCAL1	2202.22	1824.65	1405.43	2890.84	3376.6	3696.2	0.00588988	0.874884	0.000105497	1.83386	2.22989
IGFBP5	862.086	1444.56	925.868	4047.66	8512.31	5672.2	8.681e-10	2.49578	1.25716e-12	5.64033	9.06143
TNS1	1106.11	1404.5	1093.23	1568.53	2311.01	2164.53	0.027657	0.745746	0.00101017	1.67684	1.5582
PNKD	1792.18	2311.95	1999.79	3424.45	3739.38	2594.58	0.0318547	0.677028	0.00124797	1.59884	1.49683
ABCB6	542.054	271.803	226.371	806.464	925.026	759.215	0.0214202	1.25899	0.000687382	2.39329	1.66918
ASIC4	1638.16	1163.01	936.596	1755.01	2510.49	2932.91	0.0348494	0.945171	0.00149278	1.92542	1.45781
ACSL3	9371.94	7893.11	8408.98	6639	6251.93	6311.16	0.0319484	-0.419031	0.00125894	0.747927	1.49555
B3GNT7	1097.11	1282.13	827.166	3284.79	2328.58	1326.84	0.0401633	1.11423	0.00185816	2.16479	1.39617
DIS3L2	1217.12	1173.84	1059.97	1639.57	1673.32	1513.33	0.0220592	0.483863	0.000731384	1.39848	1.65641
D2HGDH	387.039	255.56	284.305	510.196	668.706	529.922	0.0243107	0.881463	0.000837535	1.84224	1.6142
TMEM40	154.015	224.156	296.106	89.6071	38.2413	31.5915	0.0067087	-2.07346	0.000128345	0.237588	2.17336
IQSEC1	884.088	440.732	477.417	1178.62	1620.6	1578.56	0.00596201	1.27984	0.000107243	2.42812	2.22461
FGD5	301.03	213.327	257.483	394.756	422.721	508.521	0.0381357	0.779559	0.0016964	1.71661	1.41867
SATB1	7.0007	9.74592	67.5894	875.889	422.721	87.6409	0.00672502	4.04047	0.000130195	16.4552	2.17231
TMPPE	762.076	631.319	611.523	1032.5	1034.58	945.707	0.0225658	0.587329	0.00075334	1.50246	1.64655
MLH1	4723.47	5172.92	5448.99	3648.06	3565.74	3812.38	0.00737866	-0.476837	0.000147819	0.718551	2.13202
MOBP	1.0001	0	3.21854	41.9781	16.5368	27.5152	0.0171261	4.35521	0.000475143	20.4667	1.76634
HIGD1A	6443.64	5611.49	6402.76	4900.14	3645.33	3963.2	0.0334269	-0.56112	0.00135797	0.677776	1.4759
KIAA1143	2869.29	2805.74	3088.73	2017.37	1896.56	2273.57	0.0167563	-0.502238	0.000459776	0.706011	1.77582
LTF	59.0059	781.84	664.093	96.0653	93.0194	79.4883	0.0338257	-2.48594	0.00141026	0.178508	1.47075
ALS2CL	146.015	103.957	86.9007	495.665	451.661	224.198	0.00140219	1.79791	1.82664e-05	3.47716	2.85319
NBEAL2	12078.2	11007.5	11038.5	21195.7	19174.4	13255.2	0.0453506	0.652143	0.00230209	1.5715	1.34342
ZNF589	2406.24	2066.14	1846.37	2854.51	2907.37	3551.49	0.0464647	0.559464	0.00238741	1.47372	1.33288
CACNA1D	43.0043	193.836	119.086	37.9418	18.6039	21.4007	0.0396629	-2.18486	0.00181083	0.219934	1.40162
WNT5A	486.049	350.853	565.391	2202.24	2084.67	1023.16	1.72002e-05	1.92103	9.57024e-08	3.78694	4.76447
MAGI1-IT1	18.0018	12.9946	31.1126	71.0399	113.69	56.0494	0.0321911	1.95456	0.00128053	3.87597	1.49226
LRIG1	1.0001	0	0	76.6908	71.3148	32.6106	8.2093e-07	7.32159	2.49284e-09	159.962	6.08569
EIF4E3	8.0008	2.16576	1.07285	54.0872	58.9123	20.3816	0.0204293	3.55641	0.000631215	11.7649	1.68975
CRYBG3	484.048	217.659	365.841	1063.18	1387.02	1164.81	2.12895e-05	1.75902	1.26569e-07	3.38469	4.67184
RIOX2	1723.17	1122.95	1331.4	2600.22	2158.05	2526.3	0.010518	0.8021	0.000244519	1.74364	1.97807
CFAP44	636.063	469.97	510.676	1116.46	896.087	934.497	0.00300556	0.86628	4.46711e-05	1.82296	2.52207
CD80	37.0037	164.598	66.5166	13.7236	4.13419	19.3625	0.0283118	-2.84571	0.0010509	0.139109	1.54803
FSTL1	11.0011	15.1603	16.0927	343.09	310.065	12.229	0.00815212	3.97824	0.000169919	15.7605	2.08873
MYLK	10144	7979.75	8710.45	16423.1	14931.7	12059.8	0.00958488	0.694121	0.000214783	1.6179	2.01841
ALDH1L1	6.0006	152.686	257.483	0	2.0671	2.03816	0.00115719	-6.71355	1.42884e-05	0.00952841	2.9366
ZXDC	1163.12	962.681	933.378	1551.58	1688.82	1465.44	0.0111237	0.621014	0.000267336	1.53796	1.95375
TMEM108	676.067	317.284	333.656	1308.59	1284.7	898.829	0.00671504	1.39556	0.000128978	2.6309	2.17295
EPHB1	15.0015	6.49728	4.29139	330.981	157.099	30.5724	0.00113457	4.32593	1.36643e-05	20.0556	2.94517
PPP2R3A	7.0007	18.409	34.3311	146.923	114.724	63.183	0.0212543	2.44702	0.000673918	5.45287	1.67255
ESYT3	52.0052	18.409	18.2384	145.309	204.643	207.892	0.000275192	2.64866	2.3492e-06	6.27084	3.56036
FOXL2NB	114.011	187.338	181.311	754.799	622.196	438.205	4.6688e-06	1.91243	1.99278e-08	3.76442	5.33079
CHST2	1879.19	2303.29	2183.25	3789.33	4039.11	3571.88	5.96419e-06	0.840794	2.59115e-08	1.79104	5.22445
IGSF10	1255.13	1191.17	1348.57	2079.53	2382.33	2682.22	1.08741e-05	0.912425	5.47021e-08	1.88221	4.96361
PPM1L	149.015	661.64	612.596	2601.84	1660.91	1073.09	0.0204293	1.90691	0.000629758	3.75006	1.68975
BCHE	2.0002	10.8288	9.65563	108.174	90.9523	161.015	3.14556e-06	4.0111	1.19877e-08	16.1236	5.5023
WDR49	61.0061	24.9062	39.6954	170.334	119.892	136.557	0.00912126	1.76299	0.000200223	3.39402	2.03995
B3GNT5	130.013	100.708	86.9007	29.0618	17.5703	4.07632	0.0131813	-2.63581	0.000331476	0.160895	1.88004
IL1RAP	2227.22	3714.28	4659.38	1270.65	1482.11	1398.18	0.000419894	-1.35272	4.03252e-06	0.391553	3.37686
CCDC50	31.0031	118.034	22.5298	1758.24	694.545	1050.67	2.00872e-07	4.35343	4.89931e-10	20.4415	6.69708
XXYLT1	400.04	421.24	454.887	808.079	699.712	568.647	0.0307332	0.703179	0.00117217	1.62809	1.51239
TNK2	1107.11	852.227	816.437	1428.87	1751.86	1402.25	0.0179756	0.722985	0.000520396	1.65059	1.74532
NRROS	1091.11	1035.23	1051.39	1884.17	1714.66	1535.75	0.000569501	0.692549	5.72973e-06	1.61614	3.24451
RUBCN	1617.16	864.138	1007.4	2220.8	1908.96	2153.32	0.0426875	0.848606	0.00210509	1.80076	1.3697
STX18-AS1	438.044	371.428	324	907.373	579.821	606.353	0.0319484	0.885786	0.0012587	1.84777	1.49555
SEL1L3	5199.52	4916.28	6135.62	4149.37	2866.03	2367.32	0.037515	-0.792242	0.00164818	0.577446	1.4258
PCDH7	6.0006	7.58016	7.50994	19.3745	44.4426	48.9159	0.0407952	2.41605	0.00191033	5.33707	1.38939
LIMCH1	1779.18	4158.26	4259.21	0	8.26839	3.05724	6.30791e-09	-9.84676	1.20196e-11	0.001086	8.20011
SNORA26	232.023	270.72	280.013	159.032	140.563	165.091	0.0392106	-0.751405	0.00176627	0.594025	1.4066
ADGRL3	0	19.4918	4.29139	334.21	136.428	262.923	0.000387065	4.95489	3.62874e-06	31.0149	3.41222
CXCL8	38.0038	662.723	346.53	80.7271	10.3355	13.248	0.0429074	-3.32196	0.00211921	0.0999976	1.36747
SCARB2	161.016	83.3818	109.43	218.771	500.237	294.514	0.0208077	1.51653	0.000653413	2.86102	1.68178
FRAS1	801.08	667.054	607.232	2974.79	3618.45	2154.34	1.84098e-12	2.07534	1.26287e-15	4.21444	11.7349
ANTXR2	3796.38	5287.7	5843.8	1406.27	1657.81	2377.51	2.54868e-05	-1.45611	1.61235e-07	0.364476	4.59369
TMEM150C	10.001	19.4918	22.5298	83.149	147.797	148.786	3.46187e-05	2.87005	2.24283e-07	7.3109	4.46069
SCD5	0	1.08288	2.1457	48.4363	41.3419	23.4388	0.000569501	5.1565	5.72608e-06	35.6666	3.24451
ABCG2	21.0021	36.8179	37.5497	88.7998	79.5832	94.7745	0.0313613	1.46705	0.00122147	2.76457	1.50361
H2AFZ	15171.5	19514.6	22690.7	12795.3	11997.4	13098.2	0.0388841	-0.598596	0.00174564	0.660396	1.41023
EMCN	130.013	168.929	186.676	310.799	289.394	383.174	0.0104464	1.01843	0.000242052	2.02571	1.98103
PRSS12	9.0009	12.9946	3.21854	48.4363	50.6439	34.6487	0.0345871	2.40756	0.00146573	5.30577	1.46109
FAT4	651.065	347.605	327.219	615.948	1413.89	1364.55	0.0329902	1.35553	0.00132765	2.55891	1.48162
TMEM154	3786.38	8458.38	9972.12	2678.53	933.294	1072.07	0.000630133	-2.24556	6.53146e-06	0.210872	3.20057
SPCS3	19341.9	21796.2	24889	14225.7	11842.4	12733.4	0.000323627	-0.766891	2.83667e-06	0.587682	3.48996
CDKN2AIP	3484.35	4471.21	4195.91	2710.01	2638.65	2956.35	0.0204293	-0.54904	0.000628963	0.683475	1.68975
ACSL1	3118.31	6250.39	6277.23	911.409	1024.25	1227.99	4.71179e-10	-2.30627	6.46435e-13	0.202182	9.32681
SLC9A3	207.021	1352.52	1468.73	381.032	149.865	169.167	0.04184	-2.11192	0.0020346	0.231339	1.37841
DAP	2836.28	2465.72	2365.63	3941.1	3566.78	3357.87	0.026751	0.502992	0.000966461	1.41715	1.57266
SELENOP	298.03	348.687	121.232	1055.1	1128.63	1683.52	1.23039e-05	2.33199	6.47083e-08	5.03499	4.90996
LINC01033	83.0083	152.686	218.861	24.2181	43.409	40.7632	0.00643165	-2.07241	0.000121574	0.237762	2.19168
CCNO	13.0013	7.58016	11.8013	52.4726	56.8452	76.431	0.00134941	2.51595	1.7279e-05	5.71974	2.86986
PLPP1	3.0003	2.16576	5.36424	62.1599	45.4761	31.5915	0.000630133	3.72861	6.62476e-06	13.2563	3.20057
PDE4D	4167.42	4184.25	4824.6	2191.74	2817.45	2661.84	0.000377597	-0.780726	3.48242e-06	0.582074	3.42297
RNF180	8.0008	3.24864	28.9669	437.541	487.835	351.583	2.22347e-09	4.99121	3.89786e-12	31.8057	8.65297
MAP1B	668.067	115.868	283.232	4548.17	2655.19	2725.02	1.06139e-05	3.21738	5.25839e-08	9.30098	4.97413
THBS4	40.004	38.9837	54.7152	111.403	106.455	103.946	0.0203315	1.26822	0.000619864	2.40864	1.69183
SSBP2	1245.12	1074.22	1114.69	761.257	709.014	744.948	0.00206144	-0.632353	2.76535e-05	0.645123	2.68583
ERAP1	3904.39	4398.66	4370.78	3018.39	3109.95	2965.52	0.0054274	-0.478844	9.47313e-05	0.717552	2.26541
ST8SIA4	1130.11	1725.03	1777.71	628.864	794.799	909.02	0.00842673	-0.990288	0.000179196	0.503377	2.07434
PPIP5K2	15465.5	12940.4	15205.5	9117.32	10161.8	9524.32	0.00132116	-0.598518	1.68166e-05	0.660432	2.87905
TSLP	265.026	247.98	232.808	129.163	139.529	164.072	0.0347729	-0.787083	0.00147891	0.579515	1.45876
WDR36	7887.79	8099.94	8582.78	5831.73	5479.87	6313.2	0.00653315	-0.479311	0.000124488	0.71732	2.18488
EPB41L4A	76.0076	23.8234	38.6225	291.425	365.876	115.156	0.00488174	2.47821	8.37188e-05	5.57207	2.31143
TMED7	3375.34	2005.49	2411.76	1395.77	1397.36	1274.87	0.00468814	-0.937844	7.93268e-05	0.522012	2.329
GRAMD2B	487.049	473.219	505.311	274.472	315.232	360.754	0.043576	-0.626205	0.00216883	0.647878	1.36075
2003-03-01	803.08	1023.32	1043.88	669.228	628.397	496.292	0.0413782	-0.677323	0.00197429	0.625325	1.38323
ZCCHC10	935.093	902.039	953.762	698.29	587.056	668.517	0.0307952	-0.513737	0.00118533	0.700406	1.51152
SNORA74A	1185.12	1473.8	1446.2	905.758	807.201	1011.95	0.03426	-0.591044	0.00144262	0.663862	1.46521
TMEM173	2279.23	3615.74	3585.46	2129.58	1710.52	1884.28	0.0449911	-0.727587	0.00227013	0.603913	1.34687
NR3C1	1989.2	1807.33	1813.11	1015.55	1391.16	1345.19	0.0416743	-0.580969	0.00201384	0.668515	1.38013
PPARGC1B	2073.21	1999	1718.7	2936.05	3027.26	2417.26	0.0401365	0.533279	0.00184469	1.44721	1.39646
ANXA6	55.0055	29.2378	80.4636	124.32	321.434	1212.71	0.00329922	3.33143	5.0796e-05	10.0661	2.48159
CCDC69	644.064	859.807	739.192	1307.78	1081.09	1089.4	0.033565	0.633583	0.00136768	1.55141	1.47411
LINC01470	5.0005	3.24864	2.1457	31.4836	58.9123	26.4961	0.00480252	3.48296	8.1644e-05	11.1809	2.31853
FAXDC2	1010.1	734.193	664.093	1560.46	1640.24	1079.21	0.040943	0.8294	0.00194237	1.77695	1.38782
CLINT1	5978.6	7063.63	6383.44	4339.08	4608.59	4661.27	0.00522819	-0.51345	9.04573e-05	0.700545	2.28165
FABP6	40.004	29.2378	24.6755	95.258	74.4155	137.576	0.01623	1.70778	0.000434202	3.26659	1.78968
GABRB2	5.0005	487.296	892.609	4.84363	9.30194	1.01908	0.0324817	-6.51386	0.00129481	0.0109429	1.48836
GABRA6	22.0022	40.0666	67.5894	3.22909	2.0671	6.11448	0.00672502	-3.51044	0.000129859	0.0877511	2.17231
DOCK2	14740.5	16683.9	18090.4	9414.4	8875.08	12147.4	0.00816489	-0.702053	0.000171761	0.614697	2.08805
DUSP1	734.073	1465.14	1027.79	587.694	409.285	402.537	0.00996565	-1.20433	0.000227113	0.433972	2.00149
SNORA74B	125.012	172.178	170.583	75.8835	60.9794	85.6027	0.0381615	-1.07106	0.00170447	0.475969	1.41837
HNRNPH1	36101.6	35192.5	33070.5	26367.1	25015	26079.3	0.00332244	-0.430078	5.14066e-05	0.742222	2.47854
MAML1	1308.13	1139.19	1126.49	1739.67	1698.12	1561.23	0.0298407	0.484158	0.00112812	1.39877	1.52519
PSMG4	782.078	688.712	712.371	1105.15	1184.45	1025.19	0.00652356	0.602256	0.000123808	1.51809	2.18552
DSP	7.0007	12.9946	12.8742	98.4871	158.133	99.8699	1.82535e-07	3.44305	4.31295e-10	10.8758	6.73865
EEF1E1	1098.11	1440.23	1503.06	887.191	604.626	666.479	0.00834611	-0.904006	0.00017621	0.534401	2.07852
SOX4	165.016	64.9728	57.9338	300.305	247.018	498.33	0.0165148	1.85904	0.000449373	3.62765	1.78213
RIPOR2	1483.15	1419.66	1110.4	2056.93	1865.56	1940.33	0.0426431	0.546853	0.00209786	1.4609	1.37015
HLA-C	10487	17092.2	14533.9	8756.47	7685.47	7770.49	0.0111237	-0.798468	0.000270154	0.574959	1.95375
HLA-B	27679.8	46366.8	49707.2	22558.4	19526.8	21661.6	0.00732287	-0.957033	0.00014456	0.515115	2.13532
NCR3	567.057	1778.09	1800.24	606.261	348.306	438.205	0.0207176	-1.57296	0.000649005	0.336119	1.68366
PRRC2A	8717.87	7550.92	6679.55	16052.6	14614.4	9202.3	0.037246	0.796907	0.00162951	1.73737	1.42892
SNORA38	752.075	763.431	655.51	524.726	473.365	516.674	0.0444447	-0.518929	0.00222223	0.69789	1.35218
LY6G6F	94.0094	62.8071	56.8609	216.349	234.616	117.194	0.0321911	1.4102	0.00128077	2.65773	1.49226
HSPA1B	1521.15	1342.77	1172.62	2168.33	2657.25	3073.55	0.000360472	0.968237	3.27395e-06	1.95645	3.44313
SNHG32	12502.2	20806.5	23049.1	11589.2	9568.59	11348.5	0.0451561	-0.793868	0.00228534	0.576796	1.34528
HLA-DRA	0	220.908	228.517	3.22909	2.0671	3.05724	0.0222096	-5.74545	0.000738061	0.0186401	1.65346
PSMB8-AS1	796.079	1169.51	1208.03	594.959	610.827	575.78	0.0108731	-0.832745	0.000258567	0.56146	1.96365
SYNGAP1	1598.16	972.427	775.669	2462.98	2505.32	1927.08	0.021559	1.04292	0.000706791	2.06039	1.66637
GLP1R	24.0024	11.9117	53.6424	334.21	117.825	63.183	0.0433755	2.52595	0.00214563	5.75952	1.36276
PTK7	220.022	216.576	316.49	525.534	789.631	1216.78	0.000360472	1.74903	3.297e-06	3.36133	3.44313
TMEM63B	554.055	465.639	424.848	639.359	1068.69	869.275	0.0381357	0.83439	0.00169948	1.7831	1.41867
PAQR8	1075.11	922.614	786.397	1259.34	2381.3	2686.3	0.00993685	1.18393	0.0002257	2.27194	2.00275
ELOVL5	11289.1	10717.3	10085.8	7521.35	8486.47	7626.8	0.0167698	-0.441396	0.000461426	0.736422	1.77547
KLHL31	63.0063	58.4755	64.3709	146.116	142.63	125.347	0.00869811	1.15627	0.000186956	2.2288	2.06058
LOC101928307	0	1.08288	2.1457	71.0399	34.1071	84.5837	4.57817e-06	5.90224	1.9192e-08	59.8068	5.33931
ADGRB3	1.0001	3.24864	3.21854	134.814	52.711	74.3929	5.47346e-07	5.14745	1.54358e-09	35.4435	6.26174
OGFRL1	8215.82	4665.05	5539.11	3949.98	3363.17	2909.47	0.0313184	-0.849452	0.00121741	0.554996	1.5042
TENT5A	1.0001	2.16576	0	87.9926	15.5032	5.0954	0.0415703	5.10646	0.00199091	34.4507	1.38122
MRAP2	260.026	301.041	367.987	156.611	202.576	149.805	0.0413116	-0.868751	0.00196797	0.547621	1.38393
PM20D2	269.027	740.69	613.669	1787.3	1515.18	1033.35	0.0180861	1.41775	0.000527971	2.67169	1.74265
UBE2J1	5111.51	7302.94	6678.48	4705.58	3867.54	3442.45	0.0394566	-0.667958	0.00178742	0.629397	1.40388
EPHA7	88.0088	158.101	118.013	0.807271	0	0	2.11777e-15	-8.48178	9.68493e-19	0.00279724	14.6741
MANEA	2140.21	2071.55	2304.48	1385.28	1599.93	1533.72	0.00803967	-0.528455	0.00016485	0.693297	2.09476
MICAL1	4089.41	5600.66	5403.93	1611.31	3047.93	3273.29	0.0456586	-0.928334	0.00232817	0.525465	1.34048
TRAF3IP2	531.053	656.225	724.172	332.596	411.352	416.804	0.0338625	-0.720389	0.00141438	0.606934	1.47028
ASF1A	1621.16	1780.26	1961.17	1014.74	1130.7	1313.59	0.0162006	-0.632931	0.000432181	0.644865	1.79047
PERP	1.0001	19.4918	26.8212	186.48	243.917	396.422	0.000342032	4.13144	3.02407e-06	17.5262	3.46593
ARFGEF3	3.0003	5.4144	5.36424	297.076	525.043	522.788	1.25691e-31	6.61694	1.91602e-35	98.1514	30.9007
NHSL1	167.017	183.007	152.344	444.807	414.453	287.381	0.00170159	1.19144	2.25668e-05	2.2838	2.76915
RAET1E	41.0041	59.5584	53.6424	2.42181	3.10065	10.1908	0.0038476	-3.31392	6.12918e-05	0.100556	2.41481
AKAP12	187.019	234.985	301.47	1455.51	689.377	673.612	0.000104005	1.9628	7.84968e-07	3.89817	3.98295
AGPAT4	2153.21	2790.58	2676.76	4486.81	3607.08	3929.57	0.0108731	0.658124	0.000257046	1.57803	1.96365
FSCN1	900.09	2139.77	2027.68	305.149	268.723	853.989	0.0171647	-1.82775	0.000481312	0.281703	1.76536
IGF2BP3	4578.46	3595.16	3627.3	2349.97	2624.18	2135.99	0.00291834	-0.731048	4.31523e-05	0.602466	2.53486
CYCS	12751.3	10565.7	9697.47	8164.74	5770.3	5405.2	0.0201477	-0.771384	0.000612724	0.585855	1.69577
MTURN	15096.5	12893.9	14149.8	9019.64	9485.91	11281.2	0.0329497	-0.500588	0.00132351	0.706819	1.48215
GGCT	2901.29	3097.04	3287.21	2010.91	2192.16	2350	0.0131813	-0.503027	0.000329948	0.705625	1.88004
POU6F2	0	0	1.07285	259.941	263.555	1.01908	0.00139738	8.85878	1.79998e-05	464.259	2.85469
SUGCT	141.014	97.4592	94.4106	298.69	231.515	219.102	0.0111237	1.17051	0.000270457	2.25092	1.95375
MRPL32	1286.13	1356.85	1495.55	963.882	950.865	987.489	0.0131747	-0.511856	0.000328362	0.70132	1.88026
STK17A	1564.16	1423.99	1903.23	1039.77	849.577	946.726	0.00304791	-0.785897	4.55329e-05	0.579991	2.516
CCT6A	16869.7	17233	18058.2	12998.7	12088.4	13424.3	0.00579971	-0.43766	0.000102998	0.738331	2.23659
SUMF2	2851.28	3218.32	3147.74	2166.72	2161.15	2265.42	0.00611781	-0.483327	0.000110979	0.715326	2.2134
ASL	998.1	952.935	1062.12	718.472	724.518	741.89	0.0283379	-0.46385	0.00105683	0.725049	1.54763
SBDS	2194.22	2187.42	2358.12	1704.96	1312.61	1237.16	0.014186	-0.663018	0.000367626	0.631556	1.84814
SBDSP1	1234.12	1186.84	1312.09	938.049	624.263	776.539	0.03426	-0.673671	0.00144404	0.626909	1.46521
LAT2	3233.32	6369.5	7075.43	1491.03	1913.1	2432.54	0.000843588	-1.51487	9.51609e-06	0.349929	3.07387
RFC2	2690.27	2167.93	2455.75	1779.23	1806.64	1696.77	0.0377813	-0.469466	0.00167309	0.722232	1.42272
RHBDD2	758.076	632.402	548.225	405.25	310.065	325.087	0.00737866	-0.896909	0.000147911	0.537036	2.13202
SEMA3E	1.0001	5.4144	12.8742	276.894	179.837	5.0954	0.024977	4.58601	0.00087191	24.0174	1.60246
KIAA1324L	4712.47	5532.44	6124.89	3687.62	3530.6	3237.62	0.00415027	-0.646592	6.73787e-05	0.638788	2.38192
ABCB1	7766.78	6842.72	6554.03	4882.38	4106.29	4414.66	0.000809627	-0.65888	9.07128e-06	0.63337	3.09171
ASNS	19630	16535.6	18847.8	11925	8825.47	10486.3	0.000323357	-0.81647	2.80966e-06	0.567829	3.49032
MCM7	15564.6	13963.7	14828.9	7962.12	9430.1	9898.33	0.000223037	-0.700869	1.83598e-06	0.615202	3.65162
PPP1R35	900.09	1033.07	962.345	634.515	718.316	602.276	0.021559	-0.566683	0.00070567	0.675168	1.66637
EPHB4	76.0076	46.5639	53.6424	674.072	1034.58	461.643	2.97557e-14	3.62073	1.58758e-17	12.3012	13.5264
FIS1	1127.11	1207.41	1417.23	819.38	769.994	866.218	0.0136999	-0.611338	0.000348764	0.654589	1.86328
ORAI2	1525.15	1477.05	1398.99	1099.5	997.374	984.432	0.00978465	-0.513903	0.000220751	0.700325	2.00945
PSMC2	3909.39	4577.34	4908.28	3035.34	2364.76	2964.5	0.00815212	-0.679128	0.000170372	0.624543	2.08873
SYPL1	4639.46	2685.54	2718.6	1626.65	2088.8	1634.6	0.0283015	-0.908833	0.00104704	0.532616	1.54819
PNPLA8	2470.25	1733.69	1968.68	1330.38	1370.49	1404.29	0.0407952	-0.58867	0.00191849	0.664956	1.38939
DNAJB9	1024.1	1337.36	1638.24	703.133	513.674	590.047	0.0006468	-1.14562	6.85253e-06	0.451995	3.18923
ZNF277	1629.16	1386.09	1694.03	1001.82	883.684	1026.21	0.00236073	-0.693493	3.2748e-05	0.618355	2.62695
IFRD1	6250.62	5958.01	5990.78	3965.32	3259.81	3176.47	1.42166e-05	-0.806828	7.58506e-08	0.571637	4.84721
GPR85	3519.35	3864.8	4169.09	1793.76	1645.41	2291.91	2.05768e-05	-1.01149	1.20763e-07	0.496032	4.68662
SMIM30	1314.13	2138.69	896.901	487.592	652.169	698.07	0.0170448	-1.24326	0.00047159	0.422416	1.76841
TFEC	1960.2	2597.83	2935.31	1399	1720.86	1190.29	0.0243107	-0.797864	0.000836558	0.5752	1.6142
LSM8	4980.5	3796.58	4472.7	2797.2	2582.84	2773.94	0.00115719	-0.700391	1.42306e-05	0.615405	2.9366
ING3	2068.21	1442.4	1606.05	1027.66	976.703	1166.85	0.0243651	-0.690398	0.000841264	0.619683	1.61323
ARF5	1353.14	1360.1	1481.6	995.366	1002.54	972.203	0.00782839	-0.498003	0.000159312	0.708086	2.10633
SND1	13853.4	15324.9	15456.5	11424.5	10725.1	10300.9	0.00755032	-0.459862	0.000152503	0.727056	2.12203
CALU	12953.3	11495.9	11694	6894.1	7877.71	7804.12	4.1816e-05	-0.679052	2.86848e-07	0.624576	4.37866
CYREN	1889.19	2005.49	2012.66	1533.82	1316.74	1509.26	0.0394981	-0.437883	0.00179789	0.738217	1.40342
MKRN1	5912.59	4865.38	5318.11	3753	4036.01	4059	0.0355707	-0.442212	0.00153995	0.736005	1.44891
ADCK2	503.05	394.168	418.411	260.749	267.689	287.381	0.0283176	-0.690314	0.00105328	0.619719	1.54794
GSTK1	2807.28	2544.77	2847.34	1679.12	1834.55	2164.53	0.0319484	-0.530414	0.00125624	0.692356	1.49555
FAM131B	35.0035	66.0557	38.6225	152.574	203.609	127.385	0.00328501	1.79283	5.03268e-05	3.46494	2.48346
ZYX	2287.23	2096.46	1999.79	4250.28	3697	2599.67	0.0334269	0.724543	0.00135634	1.65238	1.4759
RNY1	6494.65	10462.8	8680.41	5537.07	4103.19	5594.75	0.0398187	-0.750807	0.00182388	0.594271	1.39991
PDIA4	4028.4	4646.64	4682.98	2977.22	3068.61	3360.93	0.0122162	-0.505995	0.000302611	0.704175	1.91306
CHPF2	2112.21	2026.07	2277.66	1611.31	1565.83	1501.11	0.0163011	-0.455507	0.000438589	0.729254	1.78778
ESYT2	7088.71	6272.04	6763.23	3530.2	3739.38	4289.31	8.4496e-06	-0.800079	3.86414e-08	0.574318	5.07316
TMSB4X	7719.77	7672.21	9406.73	5126.98	4088.72	5400.11	0.00221075	-0.76267	3.04989e-05	0.589405	2.65546
AP1S2	1606.16	1595.08	1938.64	773.366	440.292	494.254	2.7454e-06	-1.58823	1.00442e-08	0.33258	5.56139
CNKSR2	611.061	714.701	782.106	280.123	367.943	456.548	0.0141949	-0.933454	0.000368938	0.523603	1.84787
SAT1	1465.15	2248.06	1814.19	1303.74	1030.45	1084.3	0.0449597	-0.692751	0.00226512	0.618673	1.34718
PAGE1	1.0001	1.08288	0	26.64	44.4426	3.05724	0.0419417	5.14656	0.00204594	35.4218	1.37735
SHROOM4	27.0027	15.1603	5.36424	67.0035	122.992	163.053	0.00453362	2.88766	7.49844e-05	7.40067	2.34355
GPR173	142.014	86.6304	82.6093	223.614	200.508	223.179	0.0415703	1.05504	0.00199296	2.07778	1.38122
OPHN1	701.07	544.689	733.828	1264.19	1285.73	935.516	0.014186	0.816211	0.000367368	1.76078	1.84814
MED12	3527.35	3525.86	3312.95	5612.96	5341.38	4858.97	0.000197201	0.60935	1.56318e-06	1.52557	3.70509
NLGN3	85.0085	40.0666	33.2583	180.022	194.307	138.595	0.0180801	1.69346	0.000526419	3.23432	1.7428
ZMYM3	2396.24	1641.65	1439.76	2959.46	3471.69	3060.3	0.0265514	0.792863	0.000957225	1.73251	1.57591
COL4A6	524.052	563.098	551.444	297.076	356.574	390.308	0.0307332	-0.651786	0.00117688	0.636492	1.51239
NXT2	604.06	464.556	513.894	351.97	340.037	342.411	0.0424008	-0.613552	0.00207692	0.653585	1.37263
DANT2	263.026	140.774	165.219	339.861	416.52	405.594	0.0355707	1.02855	0.00153888	2.03997	1.44891
NKAPP1	441.044	363.848	379.788	511.003	789.631	824.436	0.0348494	0.841953	0.00149213	1.79247	1.45781
BCORL1	512.051	319.45	292.887	825.031	922.959	608.391	0.0214524	1.06699	0.000694914	2.09506	1.66852
ARHGEF6	19028.9	17985.6	18606.4	9813.19	13251.1	14428.1	0.0477456	-0.569098	0.00248554	0.674038	1.32107
GABRE	1487.15	2018.49	2117.8	2763.29	3009.69	3314.05	0.0183977	0.692395	0.00053847	1.61596	1.73524
HCFC1	2760.28	1597.25	1460.15	3686.81	4462.86	3064.37	0.0381357	0.946657	0.00169827	1.9274	1.41867
MECP2	1317.13	964.846	1008.48	1955.21	1629.91	1532.7	0.0449597	0.637308	0.00225926	1.55542	1.34718
VAMP7	4587.46	3764.09	4368.64	2921.52	2784.38	3084.76	0.010518	-0.53313	0.000245313	0.691054	1.97807
MFHAS1	1211.12	773.177	650.146	1988.31	1393.22	1558.17	0.0449597	0.906894	0.00225392	1.875	1.34718
TRMT9B	12.0012	0	0	162.262	121.959	60.1257	0.0196939	4.82804	0.000594419	28.4044	1.70567
SH2D4A	0	0	0	61.3526	55.8116	3.05724	0.00815212	7.69597	0.000170871	207.356	2.08873
EPHX2	1652.16	882.547	967.709	2549.36	2800.92	1806.83	0.0277541	1.03087	0.00101751	2.04325	1.55667
DUSP4	123.012	157.018	109.43	385.876	312.132	296.552	0.00019988	1.35393	1.61488e-06	2.55607	3.69923
ZNF704	4.0004	0	2.1457	72.6544	11.369	247.637	0.00356342	5.74036	5.595e-05	53.4589	2.44813
MIR3150BHG	21.0021	49.8125	30.0397	5.6509	8.26839	3.05724	0.0470821	-2.57058	0.00244023	0.168337	1.32714
NCALD	803.08	1743.44	1650.04	443.999	565.351	649.154	0.00612708	-1.33962	0.000112081	0.395125	2.21275
RRM2B	3307.33	2956.26	3518.94	2516.26	2324.45	2007.59	0.037246	-0.514241	0.00162865	0.700161	1.42892
KLF10	980.098	1801.91	1530.95	837.14	752.423	655.269	0.0214524	-0.941619	0.000692846	0.520648	1.66852
SAMD12	22.0022	3.24864	24.6755	235.723	204.643	136.557	9.83315e-05	3.52827	7.34488e-07	11.5376	4.00731
ZHX2	1502.15	1329.78	790.689	2667.22	2481.55	2734.19	0.00241044	1.12159	3.36213e-05	2.17587	2.6179
RNF139-AS1	713.071	319.45	281.086	994.558	1187.55	1142.39	0.0189259	1.339	0.000559699	2.52977	1.72294
ZNF572	222.022	98.5421	119.086	384.261	434.09	636.925	0.00214284	1.72538	2.90721e-05	3.30666	2.66901
ZNF696	422.042	335.693	378.715	721.701	606.693	571.704	0.0148909	0.741912	0.000391568	1.67239	1.82708
GLIS3	27.0027	17.3261	16.0927	87.9926	180.871	87.6409	0.000603564	2.55681	6.11845e-06	5.88405	3.21928
GLDC	23.0023	672.469	713.444	47.629	62.0129	46.8777	0.0263893	-3.17037	0.000947361	0.111077	1.57857
TTC39B	5704.57	7366.83	7816.77	3478.53	4094.92	4515.54	0.00379753	-0.789084	6.02048e-05	0.578712	2.4205
BNC2	122.012	142.94	108.358	440.77	245.985	456.548	0.000418787	1.61548	3.95805e-06	3.06414	3.37801
CEMIP2	7087.71	7580.16	7838.23	4599.02	5204.95	5648.76	0.00729397	-0.542581	0.000143433	0.686541	2.13704
PRUNE2	1437.14	1349.27	1499.84	743.497	761.725	1079.21	0.0211409	-0.730345	0.000665488	0.60276	1.67488
TMOD1	192.019	447.23	442.013	53.2799	104.388	154.9	0.0206749	-1.79272	0.000646089	0.288627	1.68456
SMC2	9645.96	9469.79	9458.23	6206.3	7552.14	7454.57	0.0404843	-0.429889	0.00188199	0.742319	1.39271
TMEM38B	1242.12	1373.09	1400.07	904.951	875.416	952.84	0.00556413	-0.554801	9.7966e-05	0.680751	2.2546
UGCG	1976.2	1643.81	1786.29	1274.68	1166.88	1270.79	0.0120669	-0.542267	0.000296154	0.686691	1.9184
HSPA5	12164.2	14291.9	10248.9	9310.26	7839.47	7234.45	0.0464834	-0.589959	0.00239503	0.664362	1.3327
ENG	1031.1	1165.18	904.411	2044.82	1890.36	1302.38	0.0355707	0.756561	0.00153622	1.68946	1.44891
FAM78A	2156.22	2737.52	2395.67	3747.35	4446.33	3219.27	0.0248673	0.646842	0.000866185	1.56574	1.60437
RNU6ATAC	1103.11	1166.26	978.437	548.945	766.893	645.078	0.014186	-0.728843	0.000365428	0.603388	1.84814
PROSER2	482.048	369.262	410.901	777.402	759.658	667.498	0.00339611	0.804347	5.28053e-05	1.74636	2.46902
FAM171A1	1606.16	1363.35	1177.99	2016.56	3332.16	2015.74	0.0449597	0.828101	0.00226479	1.77535	1.34718
ITGA8	58.0058	14.0774	28.9669	62.1599	212.911	235.408	0.035275	2.3334	0.0015164	5.03993	1.45253
GPR158	6725.67	6704.11	7243.87	3923.34	4560.02	5443.93	0.027657	-0.570031	0.00101184	0.673602	1.5582
MYO3A	0	0	0	131.585	50.6439	2.03816	0.00627923	8.3124	0.0001163	317.894	2.20209
APBB1IP	1334.13	1843.06	2008.37	5754.23	3372.47	2241.98	0.0401502	1.13269	0.00184872	2.19268	1.39631
ABI1	4036.4	4249.22	4883.6	2978.83	2832.96	3442.45	0.0347791	-0.509003	0.00148182	0.702708	1.45868
ARMC4	6.0006	28.1549	28.9669	178.407	247.018	134.519	0.00019938	3.15322	1.59564e-06	8.89639	3.70032
MPP7	28.0028	47.6467	70.808	1011.51	741.054	204.835	3.42784e-06	3.74187	1.35859e-08	13.3787	5.46498
ZEB1-AS1	0	0	1.07285	75.0762	73.3819	111.08	1.32868e-11	7.843	1.31653e-14	229.603	10.8766
ZEB1	3.0003	5.4144	10.7285	704.748	604.626	786.73	3.29963e-55	6.78769	2.51496e-59	110.484	54.4815
ARHGAP12	251.025	103.957	233.881	519.075	502.305	555.399	0.00775817	1.42035	0.000157292	2.6765	2.11024
ITGB1	17740.8	23493.1	23196	14175.7	14492.4	15322.9	0.0254611	-0.550518	0.000902262	0.682775	1.59412
ZNF22	1607.16	2713.7	3009.34	1150.36	1112.1	1373.72	0.0111237	-1.0114	0.000270462	0.496064	1.95375
SRGN	2826.28	3355.85	4095.06	1417.57	2165.28	2091.15	0.017842	-0.857289	0.000514045	0.551989	1.74856
UNC5B	35.0035	179.758	153.417	1352.99	474.399	403.556	0.00786677	2.60028	0.000160693	6.06403	2.1042
ANXA7	4941.49	4790.66	5369.6	3700.53	3846.87	4004.99	0.0339977	-0.386616	0.00142262	0.764922	1.46855
ZMIZ1	2785.28	1890.71	1802.38	5167.34	4184.84	3380.29	0.00856108	0.974816	0.000182706	1.96539	2.06747
TSPAN14	2625.26	1857.14	1440.83	3705.38	4012.24	2955.33	0.0377813	0.849404	0.00167036	1.80176	1.42272
GRID1	100.01	54.144	60.0795	269.629	520.908	342.411	3.80061e-06	2.40039	1.56428e-08	5.27945	5.42015
SUFU	1498.15	1380.67	1210.17	3204.87	2265.54	1976	0.0122128	0.865038	0.000300665	1.82139	1.91319
SLK	5358.53	6085.79	6096.99	4246.25	4254.09	4752.99	0.0491242	-0.404426	0.00258726	0.755537	1.3087
ITPRIP	1104.11	1569.09	1300.29	749.955	730.719	705.204	0.0010148	-0.861864	1.19888e-05	0.550241	2.99362
DCLRE1A	4000.4	3552.93	3580.09	2410.51	2567.33	2685.28	0.0028259	-0.539139	4.13547e-05	0.688182	2.54884
ATRNL1	0	0	1.07285	301.112	209.81	214.007	3.47946e-30	9.32638	7.95608e-34	641.979	29.4585
TMEM41B	1977.2	1860.39	2018.03	1573.37	1361.18	1395.12	0.0401502	-0.435113	0.00185193	0.739636	1.39631
HTATIP2	667.067	1083.96	1132.93	446.421	343.138	566.609	0.0171647	-1.08833	0.000486192	0.470306	1.76536
PRRG4	290.029	373.594	372.278	96.8726	131.261	90.6981	1.58566e-06	-1.70134	5.55949e-09	0.3075	5.79979
PRG2	243.024	544.689	602.94	154.996	188.106	65.2211	0.0206749	-1.76731	0.000645972	0.293755	1.68456
SERPING1	648.065	680.049	596.503	918.675	932.261	1065.96	0.0108731	0.599565	0.00025698	1.51526	1.96365
STX3	824.082	689.795	901.192	1645.22	1873.82	1235.13	0.00198074	0.977123	2.64199e-05	1.96854	2.70317
TMEM132A	51.0051	16.2432	30.0397	154.996	222.213	311.839	5.38737e-05	2.82026	3.77773e-07	7.06291	4.26862
CCDC88B	776.077	4145.27	4514.54	1332	630.465	651.192	0.0408906	-1.85179	0.00193544	0.277049	1.38838
CABP4	42.0042	86.6304	93.3378	18.5672	21.7045	5.0954	0.040943	-2.28656	0.00194475	0.204963	1.38782
FAM168A	1200.12	1138.11	1167.26	1541.08	1566.86	1640.72	0.0165351	0.437674	0.000451186	1.35442	1.78159
SLCO2B1	372.037	218.742	166.291	897.686	994.274	324.068	0.0398187	1.54924	0.00182401	2.92662	1.39991
SERPINH1	2139.21	2105.12	2013.74	2769.75	3219.5	2612.92	0.0405748	0.458861	0.00188957	1.37446	1.39174
WNT11	1623.16	7057.13	9183.58	1989.12	1074.89	882.524	0.00837445	-2.17818	0.000177446	0.220954	2.07704
GVQW3	272.027	155.935	122.305	326.138	432.023	696.032	0.0338257	1.4008	0.00140422	2.64048	1.47075
FAM76B	3774.38	3218.32	3433.11	2439.57	2550.8	2693.43	0.0311155	-0.440482	0.00120241	0.736888	1.50702
ARHGAP42	511.051	712.535	653.364	1209.29	1492.44	986.47	0.00459463	0.974729	7.71905e-05	1.96527	2.33775
PDGFD	672.067	2251.31	1592.11	674.879	549.848	533.998	0.0320038	-1.36001	0.0012656	0.389578	1.4948
ARHGAP20	120.012	580.424	808.927	171.949	46.5097	75.4119	0.0336812	-2.35825	0.0013837	0.195028	1.47261
SIK3	3577.36	2442.98	2266.93	5244.03	5277.3	4440.13	0.00914967	0.852205	0.000202122	1.80526	2.03859
CEP164	1054.11	934.526	861.497	1448.24	1247.49	1673.33	0.033638	0.616156	0.00137483	1.53279	1.47317
TMPRSS4	2.0002	122.365	48.2782	0	2.0671	0	0.0254611	-6.44653	0.000899553	0.0114657	1.59412
CXCR5	31.0031	151.603	156.636	8.07271	7.23484	18.3434	0.00435284	-3.33795	7.13309e-05	0.0988957	2.36123
BCL9L	230.023	205.747	155.563	628.057	495.07	250.694	0.0484534	1.21663	0.00254085	2.32403	1.31468
GRIK4	434.043	1046.06	827.166	1891.44	1897.6	1322.77	0.0308186	1.14796	0.00118858	2.21601	1.51119
ST3GAL4	2294.23	2615.16	2402.11	7976.65	4086.65	3348.7	0.0338257	1.07597	0.00140958	2.10814	1.47075
ACAD8	5665.57	5267.13	6187.11	4010.52	4272.69	4568.54	0.0492494	-0.413815	0.00260136	0.750636	1.3076
B4GALNT3	66.0066	409.329	339.02	48.4363	52.711	50.954	0.011724	-2.42057	0.000286846	0.186783	1.93092
ANO2	8.0008	11.9117	4.29139	37.1345	53.7445	51.9731	0.0107628	2.56027	0.000251843	5.89817	1.96807
VWF	393.039	190.587	170.583	1348.95	2201.46	900.867	7.55352e-06	2.56053	3.39678e-08	5.89925	5.12185
CD69	5102.51	12681.6	14418	3148.36	2121.88	2058.54	1.96557e-05	-2.13538	1.12361e-07	0.227608	4.70651
CLEC9A	98.0098	93.1277	74.0265	3.22909	18.6039	12.229	0.0025758	-2.97953	3.71056e-05	0.126786	2.58909
ETV6	3812.38	3525.86	3178.85	4769.36	4946.56	5146.36	0.0102305	0.498797	0.000234709	1.41303	1.9901
DERA	1883.19	2475.46	2698.21	928.362	1205.12	1057.81	1.88148e-05	-1.14519	1.0612e-07	0.452129	4.7255
PYROXD1	1391.14	1746.69	1873.19	1148.75	921.925	1123.03	0.0295009	-0.649449	0.00110853	0.637524	1.53017
SPX	1813.18	1740.19	1564.21	933.206	875.416	1145.45	0.00100477	-0.79301	1.17938e-05	0.577139	2.99793
STK38L	1537.15	1406.66	1289.56	867.817	906.422	1021.12	0.0102836	-0.599277	0.000237495	0.660085	1.98786
DENND5B	31.0031	85.5475	71.8808	418.974	384.48	348.525	5.33983e-07	2.61462	1.4652e-09	6.12462	6.27247
BICD1	894.089	688.712	737.046	1216.56	1150.34	1046.6	0.0481645	0.557159	0.00252203	1.47137	1.31727
MUC19	280.028	159.183	138.397	20.1818	10.3355	4.07632	1.00362e-06	-4.04116	3.13633e-09	0.0607419	5.99843
CNTN1	0	0	2.1457	59.7381	115.757	107.003	8.88865e-10	7.06438	1.42273e-12	133.841	9.05116
TWF1	1625.16	1456.47	1756.25	1114.84	1146.21	988.508	0.0136095	-0.574031	0.000344386	0.671737	1.86616
NELL2	46.0046	48.7296	55.7881	309.992	476.466	276.171	8.93742e-12	2.81962	8.17447e-15	7.05975	11.0488
SLC38A2	28201.8	34786.4	36863.1	23716	21015.1	23162.7	0.0185449	-0.556479	0.00054419	0.67996	1.73178
HDAC7	1613.16	2644.39	2229.38	4609.52	5419.93	3062.34	0.0171647	1.01315	0.000486681	2.01831	1.76536
SNORA2C	1223.12	1423.99	1426.89	1006.67	885.751	1019.08	0.0478033	-0.484288	0.00249583	0.71485	1.32054
FKBP11	581.058	327.03	364.768	1017.16	944.663	857.047	0.00323786	1.14663	4.88641e-05	2.21396	2.48974
KMT2D	4525.45	2466.8	2762.58	8821.05	8150.56	5351.19	0.0063113	1.1943	0.000118686	2.28833	2.19988
ASIC1	157.016	149.437	120.159	753.184	607.727	425.976	2.00925e-08	2.06682	4.13488e-11	4.18961	7.69697
ZNF385A	588.059	412.577	272.503	1470.04	1310.54	795.902	0.00388821	1.49002	6.2235e-05	2.80893	2.41025
PDE1B	1019.1	1098.04	1019.21	1554	1473.84	1510.28	0.00257484	0.533262	3.68956e-05	1.4472	2.58925
CDK2	5452.54	6828.64	7241.72	4352.81	4182.77	4680.64	0.0228704	-0.562824	0.000775711	0.676976	1.64073
IKZF4	327.033	217.659	198.477	625.635	450.627	483.044	0.0144898	1.06908	0.000377707	2.09809	1.83894
RBMS2	114.011	44.3981	66.5166	299.498	255.286	260.885	0.00104009	1.85678	1.23669e-05	3.62198	2.98293
ZBTB39	1751.17	1849.56	1909.67	2611.52	2380.26	2334.71	0.0355799	0.411287	0.00154306	1.32987	1.4488
NAB2	792.079	1096.96	1317.46	645.01	563.284	641.002	0.0327336	-0.793624	0.00130735	0.576893	1.48501
MBD6	898.09	519.783	492.437	1404.65	1437.67	944.687	0.0433919	0.987041	0.00214975	1.98212	1.36259
B4GALNT1	92.0092	445.064	366.914	63.7744	93.0194	95.7935	0.0426431	-1.84038	0.00209965	0.279249	1.37015
TBK1	5037.5	5070.05	5745.1	3773.19	3713.54	3933.65	0.00812784	-0.473106	0.000168504	0.720412	2.09002
GNS	5432.54	5680.79	6417.78	2432.31	2333.75	2579.29	4.11971e-16	-1.25499	1.57001e-19	0.418995	15.3851
PTPRR	93.0093	323.781	304.689	45.2072	43.409	39.7441	0.000779229	-2.48965	8.6432e-06	0.17805	3.10833
LOC100507377	6.0006	1766.18	847.55	8.07271	1.03355	1.01908	0.0214126	-7.99744	0.000682933	0.00391319	1.66933
DUSP6	4959.5	5142.6	6203.21	2763.29	1999.92	2458.02	6.03947e-07	-1.17475	1.74924e-09	0.442959	6.219
BTG1	1202.12	1626.49	1242.36	693.446	929.16	791.825	0.0190794	-0.754129	0.000568201	0.592904	1.71944
NTN4	22.0022	19.4918	22.5298	54.0872	97.1536	54.0113	0.0383456	1.67844	0.00171854	3.20082	1.41628
TMPO	24958.5	20710.1	22785.1	9960.92	15583.8	15899.7	0.0346387	-0.724011	0.00147056	0.605412	1.46044
SNORA53	1772.18	2418.07	2334.52	1093.85	1138.97	1479.7	0.00915179	-0.813695	0.000202986	0.568923	2.03849
SCYL2	16846.7	16157.7	15324.6	10457.4	11916.8	11108	0.00113457	-0.52956	1.37497e-05	0.692766	2.94517
CHPT1	4073.41	4183.17	4411.55	2814.15	3105.81	3108.19	0.00390247	-0.488885	6.30582e-05	0.712576	2.40866
CRY1	1595.16	1498.71	1701.54	1188.3	1118.3	1235.13	0.0383284	-0.437146	0.00171484	0.738594	1.41648
SSH1	1225.12	664.889	548.225	2315.25	1864.52	1585.69	0.0136219	1.24146	0.000345738	2.36438	1.86576
VPS29	3961.4	4199.41	4239.89	2989.33	2692.39	2633.3	0.000513283	-0.576338	5.04677e-06	0.670664	3.28964
ALDH2	434.043	401.749	474.199	216.349	169.502	130.442	0.000217124	-1.3406	1.77075e-06	0.394857	3.66329
ERP29	3989.4	5868.13	5977.91	2480.74	2635.55	3593.28	0.0171647	-0.862555	0.000478628	0.549978	1.76536
SDSL	1001.1	1910.2	1718.7	968.726	731.752	471.834	0.0463286	-1.09116	0.00237293	0.469382	1.33415
RNU4-2	12018.2	14327.6	12623.1	7845.06	6891.7	9324.58	0.00459463	-0.695602	7.73943e-05	0.617452	2.33775
RNU4-1	5942.59	8738.84	7793.17	3898.31	4229.28	5350.17	0.0245154	-0.737767	0.000849447	0.599667	1.61056
P2RX7	98.0098	159.183	81.5364	17.76	39.2748	44.8395	0.0408514	-1.73963	0.00193048	0.299446	1.38879
LINC01089	362.036	283.715	284.305	451.265	580.854	562.532	0.0228704	0.776518	0.000773178	1.71299	1.64073
BCL7A	141.014	303.206	201.695	510.196	548.814	543.17	0.00480252	1.31133	8.19942e-05	2.4817	2.31853
VPS37B	2293.23	2100.79	1984.77	3269.45	3487.19	2603.75	0.0394981	0.553287	0.00180029	1.46743	1.40342
ATP6V0A2	11226.1	10744.3	10214.6	8376.25	8085.45	7012.29	0.0228964	-0.455271	0.00077834	0.729373	1.64023
FOXO1	4.0004	21.6576	40.7682	374.574	401.017	405.594	1.01032e-06	4.15649	3.23424e-09	17.8331	5.99554
SLC25A30	459.046	560.932	464.543	1142.29	1008.74	1071.05	1.18235e-07	1.11858	2.70354e-10	2.17133	6.92725
CDADC1	968.097	818.658	905.484	551.366	638.733	667.498	0.0471611	-0.536343	0.00245151	0.689517	1.32642
ATP7B	4231.42	2055.31	1818.48	6300.75	5614.24	6236.77	0.0193175	1.1631	0.000580113	2.23938	1.71405
TDRD3	2333.23	2216.66	1901.09	2711.62	3695.97	3708.43	0.0279602	0.648787	0.00103146	1.56785	1.55346
KCTD12	2.0002	12.9946	9.65563	57.3163	53.7445	113.118	0.00606173	3.19143	0.000109499	9.13515	2.2174
DCT	87.0087	69.3043	25.7483	1036.54	630.465	1624.41	8.86379e-11	4.17493	1.07105e-13	18.0625	10.0524
CLDN10	233.023	214.41	170.583	285.774	539.512	423.937	0.0417604	1.01395	0.00202755	2.01943	1.37924
ATP11A	2633.26	1430.48	1247.72	4473.09	3480.99	3243.73	0.0254611	1.07597	0.000902393	2.10814	1.59412
RNASE1	98.0098	40.0666	38.6225	293.847	417.554	487.12	3.73917e-06	2.75881	1.51049e-08	6.76838	5.42722
SLC7A7	147.015	557.683	594.358	139.658	97.1536	144.709	0.0307755	-1.7669	0.00118223	0.29384	1.5118
ZFHX2	116.012	87.7133	78.3179	286.581	287.326	169.167	0.00751347	1.39734	0.000151186	2.63415	2.12416
LTB4R	652.065	661.64	591.139	1011.51	830.973	889.657	0.0451566	0.520938	0.0022888	1.43489	1.34528
ADCY4	25.0025	23.8234	27.894	149.345	70.2813	82.5455	0.00687528	1.98079	0.000134152	3.94709	2.16271
TRIM9	125.012	45.481	28.9669	274.472	253.219	458.586	0.00737866	2.30375	0.000146274	4.9374	2.13202
FRMD6	6.0006	11.9117	10.7285	50.8581	88.8852	114.137	0.000161454	3.15045	1.26751e-06	8.8793	3.79195
DDHD1	334.033	402.831	446.305	698.29	727.618	625.715	0.0058708	0.794649	0.000104708	1.73465	2.2313
SAMD4A	2.0002	0	4.29139	48.4363	20.671	43.8205	0.00936492	4.16589	0.000208426	17.9497	2.0285
GPR135	200.02	114.785	139.47	425.432	307.997	291.457	0.0176479	1.17379	0.000505793	2.25604	1.75331
ADAM20	107.011	66.0557	80.4636	181.636	161.234	207.892	0.0265441	1.11781	0.000954938	2.17017	1.57603
FOS	889.089	3404.58	1569.58	717.664	225.314	358.716	0.00737866	-2.17051	0.000147644	0.222132	2.13202
VASH1	1845.18	1497.62	1152.24	4069.45	3521.3	3179.53	1.16864e-05	1.26061	5.96791e-08	2.39597	4.93232
ANGEL1	1069.11	922.614	917.285	1868.83	1681.58	1402.25	0.00267379	0.767852	3.8721e-05	1.70273	2.57287
TTC8	68.0068	150.52	101.921	209.083	284.226	269.037	0.0338257	1.25089	0.00140307	2.37988	1.47075
RPS6KA5	1424.14	1818.16	1856.03	1096.27	1074.89	1205.57	0.0252092	-0.594329	0.000887702	0.662353	1.59844
LGMN	247.025	210.079	236.027	34.7127	93.0194	105.984	0.0278768	-1.57306	0.00102626	0.336095	1.55476
ASB2	9.0009	394.168	288.596	8.07271	10.3355	3.05724	0.00284278	-5.00834	4.18183e-05	0.0310699	2.54626
VRK1	4829.48	4820.98	5500.49	2842.4	3585.38	3858.24	0.037515	-0.558941	0.00164508	0.6788	1.4258
CCDC85C	289.029	257.726	243.536	695.061	392.748	485.082	0.0214202	0.993865	0.000688974	1.99151	1.66918
CDC42BPB	2627.26	3209.66	2762.58	5003.47	5234.92	3542.32	0.0320038	0.68042	0.001266	1.60261	1.4948
RYR3	2041.2	2073.72	2412.83	917.06	1136.9	1247.35	3.58811e-05	-0.984116	2.37931e-07	0.505536	4.44513
PLCB2	8398.84	9312.77	7678.37	11937.9	12421.2	11419.8	0.0111078	0.494856	0.000264996	1.40918	1.95437
GATM	63.0063	61.7242	66.5166	439.963	276.991	76.431	0.0291534	2.05358	0.00109325	4.15135	1.53531
ATP8B4	6097.61	6724.69	9442.13	2297.49	1852.12	4851.84	0.021559	-1.30657	0.000706109	0.404281	1.66637
RSL24D1	21853.2	21346.8	26947.8	15502	15492.9	17643.3	0.0259861	-0.528316	0.000924961	0.693364	1.58526
LIPC	736.073	454.81	495.656	1277.91	1705.36	1126.08	0.000630133	1.28437	6.60085e-06	2.43576	3.20057
ANKDD1A	269.027	179.758	222.08	374.574	360.708	390.308	0.0497518	0.745795	0.00264223	1.6769	1.30319
RNU5A-1	7648.76	8876.37	7341.5	3713.45	4295.43	3905.12	1.02995e-08	-1.00244	2.04106e-11	0.499156	7.98718
RNU5B-1	6765.68	6469.13	6486.44	4043.62	4336.77	4722.42	0.000299193	-0.590041	2.57689e-06	0.664324	3.52405
SMAD6	1750.17	1599.41	1848.52	2849.67	4110.42	3676.84	2.25525e-05	1.03279	1.38283e-07	2.04597	4.64681
SMAD3	131.013	97.4592	94.4106	226.036	238.75	1204.55	0.0172344	2.36961	0.000491285	5.16801	1.7636
HOMER2	178.018	185.173	110.503	247.025	395.849	578.838	0.0270251	1.36585	0.000978425	2.57729	1.56823
TM6SF1	9223.92	8300.28	9181.43	5779.26	5868.49	5884.17	1.54304e-05	-0.607201	8.46788e-08	0.656469	4.81162
ZNF592	2531.25	1925.36	1636.09	3065.21	3666	3043.99	0.0407952	0.681855	0.00191536	1.6042	1.38939
ALPK3	54.0054	64.9728	49.351	146.116	210.844	163.053	0.000342542	1.62637	3.08079e-06	3.08735	3.46529
ABHD2	48764.9	39680	43138.1	91759.3	82218.8	55859.9	0.0158168	0.804649	0.000418326	1.74672	1.80088
SEMA4B	645.064	573.927	343.311	896.071	1491.41	877.428	0.0417604	1.06296	0.00202549	2.08922	1.37924
ARRDC4	1544.15	2576.17	2244.4	402.021	508.506	311.839	2.30638e-12	-2.38046	1.93371e-15	0.192048	11.6371
LRRC28	421.042	383.34	440.94	771.751	734.853	712.337	6.38034e-05	0.83357	4.66854e-07	1.78209	4.19516
HBA2	139.014	17.3261	9.65563	642.588	588.089	130.442	0.0459902	3.0341	0.00235209	8.19136	1.33733
TPSB2	27.0027	85.5475	63.298	7.26544	7.23484	8.15264	0.00443949	-2.95657	7.30892e-05	0.12882	2.35267
RPL3L	29.0029	68.2215	40.7682	13.7236	8.26839	8.15264	0.04242	-2.18344	0.0020822	0.220149	1.37243
ZG16B	523.052	1129.44	1166.19	266.4	317.299	439.224	0.00674647	-1.46278	0.000131124	0.362795	2.17092
ATF7IP2	1412.14	1247.48	1532.03	1905.97	2234.53	1865.94	0.0416743	0.518819	0.0020086	1.43278	1.38013
PDXDC1	5861.59	5205.41	5188.29	8176.85	9212.02	6504.79	0.0469199	0.555704	0.00242825	1.46989	1.32864
ABCC1	2851.28	2755.93	2434.29	5695.3	4671.64	3180.55	0.0471373	0.752603	0.00244668	1.68483	1.32664
ARL6IP1	8000.8	7361.42	8408.98	5780.06	6244.7	5688.51	0.021559	-0.42443	0.00070135	0.745133	1.66637
SEPTIN1	45.0045	103.957	143.762	16.1454	10.3355	11.2099	0.000878551	-2.94901	1.00444e-05	0.129497	3.05623
ITGAL	159.016	765.596	475.272	45.2072	64.08	158.977	0.0171647	-2.38515	0.000483973	0.191425	1.76536
FBRS	974.097	886.879	817.51	1872.87	1753.93	1339.07	0.000911406	0.89078	1.05135e-05	1.85418	3.04029
SRCAP	2023.2	1020.07	1054.61	2807.69	3010.73	2288.85	0.0398315	0.984167	0.00182764	1.97817	1.39977
HSD3B7	115.011	357.351	391.589	116.247	72.3484	91.7172	0.0424008	-1.62204	0.00207757	0.324875	1.37263
ADCY7	5714.57	5753.34	5407.15	11353.5	8494.74	6988.85	0.0407952	0.669424	0.00191716	1.59044	1.38939
HERPUD1	3019.3	4384.58	4583.21	2894.07	1899.66	1906.7	0.0367631	-0.838833	0.00160278	0.559096	1.43459
CETP	114.011	1589.67	1521.3	37.1345	24.8052	30.5724	1.58566e-06	-5.12169	5.51637e-09	0.0287223	5.79979
RIPOR1	433.043	359.516	322.927	1167.31	1412.86	739.852	3.61371e-05	1.57333	2.45137e-07	2.97591	4.44205
DPEP2	130.013	161.349	216.715	65.389	57.8787	91.7172	0.0342147	-1.24133	0.00143691	0.422982	1.46579
ST3GAL2	2179.22	1785.67	1616.78	3298.51	3812.76	2664.89	0.00812784	0.808472	0.000167943	1.75136	2.09002
CALB2	3237.32	1678.46	2206.85	1100.31	877.483	1354.36	0.0131813	-1.09604	0.000331541	0.467799	1.88004
ZFHX3	24.0024	141.857	72.9537	456.108	883.684	641.002	0.000124184	3.05334	9.55991e-07	8.30132	3.90593
COTL1	2857.29	2741.85	3118.77	5327.18	5496.41	3849.07	0.00627923	0.751143	0.000116101	1.68313	2.20209
KIAA0513	308.031	334.61	332.583	724.93	756.558	608.391	2.19737e-06	1.10005	7.87169e-09	2.14362	5.6581
ZFPM1	162.016	319.45	222.08	826.646	524.009	422.918	0.0188069	1.33513	0.000553313	2.52298	1.72568
RAP1GAP2	174.017	146.189	153.417	754.799	583.955	684.822	3.62503e-17	2.09503	1.10519e-20	4.27235	16.4407
P2RX1	2071.21	1826.82	1916.11	1099.5	1223.72	989.527	5.20265e-05	-0.811669	3.60855e-07	0.569722	4.28378
GP1BA	674.067	615.076	428.066	1504.75	1211.32	774.501	0.0344666	1.02361	0.00145537	2.033	1.4626
MIS12	1390.14	2130.03	2407.47	1132.6	1103.83	1239.2	0.0407952	-0.770094	0.0019115	0.586379	1.38939
DLG4	593.059	545.772	509.603	819.38	812.369	726.604	0.0416743	0.516698	0.00200436	1.43068	1.38013
POLR2A	4586.46	2826.32	3117.7	5056.75	7869.44	5639.59	0.0496329	0.81795	0.00262918	1.7629	1.30423
KDM6B	634.063	507.871	508.53	1976.2	1344.65	739.852	0.0167101	1.29911	0.000457234	2.46078	1.77702
TMEM107	1213.12	1774.84	1662.91	832.297	785.497	773.482	0.000419894	-0.959359	4.00377e-06	0.514286	3.37686
TRIM16	291.029	262.057	263.921	442.385	395.849	465.72	0.0191504	0.674347	0.000573637	1.59587	1.71782
SLC5A10	28.0028	448.312	466.689	40.3636	50.6439	56.0494	0.0419417	-2.68142	0.00204588	0.155888	1.37735
FAM83G	153.015	234.985	223.152	80.7271	78.5497	107.003	0.0163214	-1.19913	0.000441623	0.435537	1.78724
SNORD3B-2	1194.12	5204.32	4383.66	1639.57	998.408	1039.46	0.0403285	-1.55165	0.00186888	0.341119	1.39439
UBBP4	19.0019	310.787	162	16.1454	14.4697	22.4198	0.0203554	-3.21337	0.000622713	0.107815	1.69132
WSB1	20912.1	16682.9	18589.2	12252	14788	12807.8	0.0408514	-0.495714	0.00192846	0.709211	1.38879
SSH2	1484.15	1587.5	1501.99	2043.2	2009.22	2262.36	0.0160116	0.465346	0.000425919	1.38065	1.79556
RHBDL3	153.015	170.012	166.291	284.16	586.022	616.544	0.00104731	1.60245	1.25326e-05	3.03658	2.97992
TMEM132E	43.0043	110.454	96.5563	431.89	875.416	404.575	7.54615e-06	2.77651	3.33595e-08	6.85194	5.12227
CDC6	3745.37	4937.93	5680.73	2083.57	2730.64	2757.63	0.00309371	-0.923901	4.64528e-05	0.527082	2.50952
IGFBP4	125.012	132.111	102.993	543.294	469.231	421.899	1.98326e-12	1.9945	1.51163e-15	3.98478	11.7026
JUP	1570.16	1813.82	1468.73	3780.45	3901.65	2758.65	1.52162e-05	1.10547	8.23439e-08	2.15169	4.81769
CAVIN1	5763.58	6610.98	6298.69	11406.7	11190.2	8987.27	0.00027308	0.758299	2.31035e-06	1.6915	3.56371
VAT1	3590.36	5831.31	5145.38	2485.59	2639.68	2586.43	0.00221075	-0.917567	3.03442e-05	0.529401	2.65546
ADAM11	93.0093	58.4755	75.0994	273.665	197.408	151.843	0.00899951	1.45944	0.000196178	2.75002	2.04578
HOXB13	35.0035	30.3206	23.6027	94.4507	119.892	102.927	0.000779229	1.83236	8.6713e-06	3.56118	3.10833
CALCOCO2	4386.44	5663.46	5447.92	3753.81	3219.5	3821.55	0.0466057	-0.5216	0.00240488	0.696599	1.33156
IGF2BP1	11013.1	9506.61	9169.63	18088.5	15913.5	14459.7	0.000872962	0.706922	9.91397e-06	1.63232	3.059
TSPOAP1-AS1	704.07	870.636	869.007	1708.99	1608.2	1806.83	1.03151e-07	1.06852	2.28002e-10	2.09728	6.98652
YPEL2	302.03	284.798	241.391	642.588	644.934	677.688	2.69352e-08	1.24606	5.74837e-11	2.37192	7.56968
TBX2-AS1	8.0008	12.9946	21.457	53.2799	77.5161	61.1448	0.0158168	2.17912	0.000417212	4.52878	1.80088
TBX2	17.0017	77.9674	130.887	438.348	415.487	294.514	0.0147582	2.34745	0.000386864	5.08925	1.83097
TANC2	235.023	153.769	170.583	1009.09	640.8	557.437	1.58566e-06	1.98044	5.43163e-09	3.94613	5.79979
ACE	4.0004	21.6576	24.6755	126.742	86.8181	61.1448	0.033565	2.45352	0.00136869	5.47752	1.47411
RAB37	4415.44	5880.04	6318	3637.56	2702.73	2501.84	0.00527036	-0.909637	9.15886e-05	0.532319	2.27816
H3F3B	18998.9	30300.1	30153.5	16428.8	13888.8	16625.3	0.0273097	-0.759164	0.000992892	0.590839	1.56368
TNRC6C	1589.16	996.25	1049.25	2471.06	2451.58	2083	0.00511774	0.946523	8.81562e-05	1.92722	2.29092
FASN	7715.77	6533.02	5737.59	15564.2	15618	8734.54	0.0108731	0.997982	0.000258045	1.9972	1.96365
TWSG1	1053.11	949.686	972	531.185	618.062	518.712	7.92739e-05	-0.835302	5.86095e-07	0.560466	4.10087
NAPG	2106.21	1951.35	2279.8	1613.74	1459.37	1575.5	0.0356801	-0.446885	0.00155013	0.733625	1.44757
SPIRE1	687.069	714.701	636.199	467.41	444.426	375.022	0.014186	-0.662457	0.000366366	0.631801	1.84814
DSC2	913.091	942.106	1019.21	1875.29	1826.28	2484.52	2.93001e-06	1.10567	1.09429e-08	2.15199	5.53313
ONECUT2	806.08	473.219	518.186	1186.69	987.039	1026.21	0.0407952	0.831864	0.00191368	1.77998	1.38939
NARS	16760.7	19533	21267.1	15027.4	11275	12784.4	0.0416743	-0.558343	0.00200715	0.679082	1.38013
PMAIP1	3161.32	3304.95	3485.68	2571.97	1720.86	1533.72	0.031282	-0.771898	0.00121122	0.585646	1.50471
BCL2	23.0023	518.7	584.702	21.7963	11.369	74.3929	0.0391088	-3.38977	0.0017587	0.0954067	1.40773
DOK6	466.047	401.749	391.589	749.148	690.41	715.394	0.000779229	0.774809	8.6515e-06	1.71096	3.10833
SOX12	317.032	258.808	168.437	511.81	560.183	437.185	0.0263893	1.01932	0.000946038	2.02697	1.57857
SNPH	100.01	61.7242	57.9338	171.142	332.803	149.805	0.0261493	1.57149	0.000932765	2.97211	1.58254
C20orf27	581.058	569.595	531.06	929.169	870.248	718.452	0.0376705	0.582712	0.00165957	1.49766	1.424
MAVS	2209.22	1841.98	1600.69	3128.18	2994.19	2503.88	0.0393189	0.609992	0.00177415	1.52625	1.4054
RNF24	2513.25	1524.7	1429.03	5970.58	4911.42	3558.63	0.000535671	1.40128	5.30772e-06	2.64136	3.2711
NINL	61.0061	38.9837	38.6225	172.756	162.267	87.6409	0.0199543	1.60793	0.000605321	3.04813	1.69996
PLAGL2	2087.21	1292.96	1327.11	2958.65	3064.47	2532.41	0.0171647	0.86181	0.000482263	1.81732	1.76536
MMP24	24.0024	10.8288	13.947	108.174	42.3755	57.0685	0.0414246	2.08932	0.00197966	4.25547	1.38274
CPNE1	8025.8	6321.86	5387.84	10417.8	10099.8	9587.51	0.0352562	0.609188	0.0015129	1.5254	1.45276
SOGA1	357.036	340.024	321.854	803.235	816.503	664.44	2.64458e-07	1.16472	6.65175e-10	2.24189	6.57764
PKIG	404.04	265.306	216.715	541.679	825.805	667.498	0.0102631	1.1985	0.000236238	2.29501	1.98872
SLC13A3	553.055	909.619	1040.66	188.094	125.059	8.15264	0.0163214	-2.96021	0.000440795	0.128496	1.78724
TP53RK	1588.16	1603.75	1798.09	1256.92	1077.99	1158.69	0.0203554	-0.513814	0.000623695	0.700368	1.69132
LINC01270	15.0015	116.951	119.086	13.7236	10.3355	15.2862	0.0477769	-2.672	0.00249081	0.156909	1.32078
RBM38	2921.29	2362.84	2030.9	5356.25	4640.63	3327.3	0.0176479	0.86515	0.00050656	1.82153	1.75331
LAMA5	164.016	161.349	139.47	353.585	1084.19	954.878	2.23393e-05	2.36316	1.34512e-07	5.14495	4.65093
DIDO1	5285.53	3683.96	3648.76	6365.33	6632.28	7454.57	0.02278	0.696639	0.0007657	1.62072	1.64245
BSG	1526.15	1598.33	1550.27	2158.64	2296.54	1979.05	0.0190794	0.46093	0.000569141	1.37643	1.71944
PRSS57	680.068	1112.12	1374.32	549.752	352.44	558.456	0.0273771	-1.11575	0.000997427	0.461451	1.56261
ARHGAP45	2450.24	5912.53	6119.52	1364.29	1999.92	2156.37	0.00993685	-1.39151	0.000225442	0.381166	2.00275
DOT1L	1560.16	1236.65	1110.4	2666.42	2781.28	1695.75	0.0263135	0.870468	0.000940627	1.82826	1.57982
GADD45B	271.027	958.349	506.384	162.262	112.657	131.461	0.00150502	-2.09346	1.97304e-05	0.234317	2.82246
DIRAS1	65.0065	36.8179	39.6954	13.7236	12.4026	5.0954	0.0434361	-2.17338	0.00215525	0.221691	1.36215
TUBB4A	173.017	124.531	116.94	294.654	391.715	397.441	0.000342542	1.38475	3.06487e-06	2.61126	3.46529
C3	118.012	799.166	902.265	116.247	83.7174	136.557	0.0132914	-2.4344	0.000335324	0.185001	1.87643
LRRC8E	32.0032	102.874	91.1921	6.45817	10.3355	14.2671	0.00612181	-2.87216	0.000111518	0.136582	2.21312
ZNF266	3245.32	4052.14	4460.9	2528.37	2609.71	2691.39	0.0220295	-0.586683	0.000727041	0.665872	1.657
ZNF562	7902.79	8560.17	9170.7	6416.19	6405.93	6821.72	0.0416743	-0.38396	0.00201347	0.766331	1.38013
ICAM5	2896.29	2362.84	2069.52	4356.84	4806	3720.66	0.00324526	0.813815	4.9223e-05	1.75785	2.48875
PDE4A	546.055	406.08	416.265	699.097	834.074	737.814	0.0206194	0.729987	0.000639642	1.65862	1.68572
ILF3-DT	440.044	524.114	447.378	633.708	716.249	856.027	0.0437856	0.643734	0.0021826	1.56237	1.35867
FARSA	2024.2	2204.74	2159.64	4307.6	3255.68	3189.72	0.00248145	0.75146	3.53682e-05	1.6835	2.60529
NFIX	157.016	273.969	184.53	506.966	609.794	355.659	0.0111237	1.25893	0.000268711	2.39318	1.95375
PRKACA	434.043	253.394	248.901	704.748	672.84	512.597	0.0328737	1.01304	0.00131795	2.01816	1.48315
PTGER1	205.02	515.451	488.146	71.8472	152.965	127.385	0.00975359	-1.78082	0.000219307	0.291018	2.01084
SLC35E1	2126.21	3781.42	3724.93	2016.56	1640.24	1541.87	0.0313809	-0.889518	0.00122462	0.539794	1.50334
FCHO1	490.049	1340.61	1123.27	323.716	350.373	185.473	0.00339957	-1.7805	5.31183e-05	0.291082	2.46858
IL12RB1	73.0073	74.7187	80.4636	15.3382	23.7716	10.1908	0.00274895	-2.21318	4.0019e-05	0.215658	2.56083
WDR88	6.0006	5.4144	4.29139	158.225	126.093	4.07632	0.0211532	4.19848	0.000667488	18.3599	1.67462
ZNF790-AS1	113.011	35.7351	22.5298	259.134	275.957	235.408	0.0180474	2.16712	0.000524091	4.49127	1.74358
ZNF829	43.0043	5.4144	4.29139	122.705	260.454	230.312	0.00706349	3.53485	0.000138363	11.5903	2.15098
ZNF568	94.0094	14.0774	8.58278	266.4	452.694	446.357	0.00627923	3.31728	0.000115468	9.96783	2.20209
SAMD4B	1615.16	850.061	822.874	2344.32	2352.36	2112.55	0.0190794	1.05001	0.000570054	2.07055	1.71944
SPTBN4	24.0024	20.5747	21.457	56.509	70.2813	58.0876	0.0358628	1.48326	0.0015608	2.7958	1.44536
CYP2S1	579.058	463.473	381.934	867.817	1140	816.283	0.0063113	0.986808	0.000118818	1.98179	2.19988
TGFB1	3320.33	2270.8	1692.95	5863.21	5838.52	3489.33	0.0283015	1.06037	0.00104836	2.08547	1.54819
ZNF574	1281.13	1533.36	1349.64	2122.32	1939.97	1783.39	0.0438398	0.489738	0.00218865	1.40419	1.35813
CIC	1050.1	776.425	704.861	1585.48	1675.38	1116.91	0.0457126	0.79016	0.00233441	1.72927	1.33996
SMG9	1814.18	1640.56	1551.34	2392.75	2549.76	2164.53	0.0231993	0.505466	0.000791814	1.41958	1.63453
APOE	146.015	138.609	115.868	376.188	334.87	334.258	1.54421e-06	1.3842	5.06105e-09	2.61027	5.81129
CKM	63.0063	208.996	251.046	25.0254	27.9058	28.5342	0.00121087	-2.68326	1.53204e-05	0.155689	2.9169
FOSB	786.078	2167.93	831.457	694.253	229.448	266.999	0.0497518	-1.66765	0.00264306	0.314766	1.30319
DHX34	1554.16	1409.91	1375.39	2171.56	2090.87	1821.1	0.0327494	0.487491	0.00131048	1.402	1.4848
GRWD1	2178.22	1890.71	2202.56	2961.07	2945.61	2927.82	0.008837	0.494285	0.000190615	1.40862	2.0537
KCNJ14	89.0089	73.6359	71.8808	207.469	153.999	143.69	0.0245154	1.10813	0.000850191	2.15566	1.61056
SPHK2	516.052	478.633	429.139	788.704	749.323	714.375	0.0063113	0.661733	0.000117983	1.58198	2.19988
BCAT2	1432.14	1395.83	1387.19	1773.58	1900.7	1809.89	0.037515	0.379457	0.00164986	1.30085	1.4258
DHDH	158.016	247.98	249.974	35.5199	62.0129	39.7441	1.04962e-05	-2.26061	5.12009e-08	0.208684	4.97897
GYS1	1080.11	721.198	696.278	1248.04	1845.92	1352.32	0.0451177	0.831587	0.00227996	1.77964	1.34565
MED25	795.079	538.192	440.94	1156.01	1270.23	952.84	0.0283379	0.929116	0.00105835	1.90411	1.54763
PTOV1	1370.14	1094.79	1215.54	2060.16	2193.19	1690.65	0.00936737	0.691464	0.000209195	1.61492	2.02838
SIGLEC11	165.016	141.857	107.285	1384.47	995.307	248.656	0.000607932	2.66604	6.20906e-06	6.34683	3.21614
SIGLEC16	247.025	129.946	70.808	2224.84	1850.05	493.235	3.3721e-05	3.35025	2.15897e-07	10.1982	4.4721
FPR3	129.013	241.482	194.185	574.777	438.225	488.139	0.000683632	1.41196	7.34696e-06	2.66098	3.16518
LENG8	6169.62	4586	4037.13	7486.63	9739.13	7743.99	0.022815	0.755203	0.000768615	1.68787	1.64178
GP6	2029.2	1772.68	1625.36	3129.79	2848.46	2320.45	0.0317255	0.612759	0.00124049	1.52918	1.49859
RDH13	1226.12	1046.06	1074.99	1917.27	1704.32	1458.3	0.0250118	0.602052	0.00087809	1.51787	1.60186
EPS8L1	256.026	425.572	432.358	201.818	194.307	129.423	0.0377624	-1.08242	0.0016665	0.472235	1.42294
TMEM150B	98.0098	139.692	143.762	58.1235	37.2077	47.8968	0.0162304	-1.40839	0.000435449	0.376731	1.78967
EDDM13	41.0041	288.046	289.669	25.0254	18.6039	14.2671	0.00150623	-3.41352	1.98611e-05	0.0938484	2.82211
ZNF749	890.089	749.353	829.311	1249.66	1168.94	1256.53	0.00803967	0.573892	0.00016545	1.48853	2.09476
CABIN1	4103.41	4142.02	3634.81	6666.45	6185.79	4949.67	0.0231993	0.583552	0.000792171	1.49853	1.63453
UPB1	81.0081	242.565	241.391	59.7381	53.7445	66.2402	0.0353189	-1.65173	0.00152097	0.318259	1.45199
XBP1	8237.82	12076.3	14552.1	7086.23	5710.36	7614.57	0.0464647	-0.772435	0.00238734	0.585428	1.33288
KREMEN1	53.0053	36.8179	30.0397	234.109	177.77	105.984	0.00116105	2.11085	1.45131e-05	4.31945	2.93515
OSM	205.02	441.815	482.782	92.0289	37.2077	94.7745	0.000689991	-2.33195	7.46789e-06	0.198615	3.16116
PLA2G3	1.0001	82.2989	67.5894	1.61454	0	1.01908	0.0302844	-5.79661	0.00114952	0.0179907	1.51878
APOL1	202.02	267.471	259.629	84.7635	107.489	80.5073	0.000245568	-1.41946	2.05888e-06	0.373852	3.60983
LGALS1	1686.17	3113.28	2730.4	1165.7	1387.02	1506.2	0.0296427	-0.891626	0.00111612	0.539006	1.52808
APOBEC3B	1202.12	1722.86	1417.23	587.694	997.374	772.463	0.0290631	-0.881738	0.00108765	0.542713	1.53666
PDGFB	102.01	484.047	526.768	61.3526	33.0736	40.7632	0.000489516	-3.03789	4.77577e-06	0.12176	3.31023
MRTFA	910.091	919.365	841.113	1221.4	1622.67	1210.67	0.0394566	0.602122	0.00179239	1.51795	1.40388
LOC100506544	186.019	403.914	448.45	142.887	67.1807	153.881	0.040943	-1.51118	0.00194729	0.350824	1.38782
POLR3H	544.054	547.937	576.119	878.311	757.591	732.719	0.0494573	0.506638	0.00261611	1.42074	1.30577
ARFGAP3	2792.28	3901.62	3962.03	1916.46	2312.05	2549.74	0.0490086	-0.65281	0.00257744	0.63604	1.30973
PARVG	1183.12	2697.45	2784.04	735.424	812.369	1341.11	0.043576	-1.20615	0.00216793	0.433425	1.36075
KIAA0930	10.001	1184.67	871.152	12.1091	24.8052	8.15264	0.0338257	-5.51952	0.00140449	0.0218001	1.47075
KLHDC7B	18.0018	54.144	54.7152	3.22909	6.20129	3.05724	0.00914967	-3.35359	0.000202241	0.097829	2.03859
SHANK3	1667.17	1730.44	1462.29	3703.76	3938.85	2323.5	0.00213575	1.03617	2.88131e-05	2.05077	2.67045
HSPA13	8875.89	7526.02	9604.13	6253.93	4352.27	5937.16	0.0345871	-0.652508	0.00146537	0.636173	1.46109
NCAM2	22.0022	33.5693	55.7881	174.371	121.959	152.862	0.00241626	2.01508	3.39705e-05	4.04202	2.61686
URB1	11110.1	10584.1	10389.5	16767.8	15078.4	12687.5	0.0486285	0.473106	0.00255374	1.3881	1.31311
IFNGR2	393.039	264.223	228.517	724.122	1011.84	1051.69	1.04962e-05	1.653	5.11911e-08	3.14487	4.97897
RUNX1	23126.3	14551.7	11758.4	36621.1	31361	24368.2	0.0469199	0.901537	0.00242514	1.86805	1.32864
C2CD2	532.053	563.098	517.113	1541.08	1426.3	1182.13	6.27169e-11	1.36427	6.69235e-14	2.57445	10.2026
TMPRSS3	702.07	939.94	981.656	1369.94	1216.49	1674.35	0.0424008	0.699705	0.00207803	1.62417	1.37263
WDR4	2023.2	1772.68	1588.89	3077.32	2779.21	2498.78	0.0111237	0.633874	0.000266287	1.55173	1.95375
FRGCA	45.0045	58.4755	68.6623	8.87998	18.6039	14.2671	0.0190321	-2.05383	0.000564289	0.240844	1.72051
ITGB2	1410.14	2408.33	2579.13	290.618	290.427	963.031	0.00432809	-2.0512	7.05954e-05	0.241283	2.3637
