# Supplementary material for: Biallelic TET2 mutations confer sensitivity to 5′-azacitidine in acute myeloid leukemia
Source: JCI Insight. 2023 Jan 24;8(2):e150368. doi: 10.1172/jci.insight.150368 (PMC9977313; doi:10.1172/jci.insight.150368)
Supplement: Supplemental table 6 [file jciinsight-8-150368-s053.xlsx]

## Sheet: All probes P<0.05 (n=21,530)
chr	pos	strand	Name	Islands_Name	Relation_to_Island	UCSC_RefGene_Name	UCSC_RefGene_Accession	UCSC_RefGene_Group	logFC	AveExpr	t	P.Value	adj.P.Val	B
chr10	131567801	+	cg13742952		OpenSea				8.52263	1.66833	8.00999	0.000287759	0.010632	0.762294
chr2	71212157	-	cg04076766		OpenSea	ANKRD53;ANKRD53	NM_024933;NM_001115116	3'UTR;Body	8.39017	0.933068	21.322	1.43884e-06	0.000545555	6.28342
chr10	131363388	-	cg24810646		OpenSea	MGMT	NM_002412	Body	7.73825	0.29038	21.0651	1.53859e-06	0.000561639	6.22204
chr13	78983696	+	cg24565653		OpenSea				7.65159	0.775038	23.5843	8.23385e-07	0.000465465	6.78148
chr3	187943102	+	cg22480993		OpenSea	LPP;LPP;LPP	NM_001167672;NM_001167671;NM_005578	5'UTR;TSS200;5'UTR	7.53638	0.611456	50.0977	1.24523e-08	0.000415462	9.59443
chr19	941243	-	cg08894487	chr19:940723-942490	Island	ARID3A	NM_005224	Body	7.49741	0.204695	6.99059	0.000579767	0.0176168	-0.0225753
chr3	188390968	+	cg14466506		OpenSea	LPP;LPP;LPP	NM_005578;NM_001167671;NM_001167672	Body;Body;Body	7.49557	0.31884	32.1908	1.46355e-07	0.000415462	8.15367
chrX	142718398	+	cg06475811	chrX:142721410-142722958	N_Shelf	SLITRK4	NM_173078	Body	7.46419	0.878845	31.7649	1.57611e-07	0.000415462	8.10061
chr10	131393246	+	cg17380475		OpenSea	MGMT	NM_002412	Body	7.44835	1.27191	25.905	4.89335e-07	0.000419485	7.22324
chr4	62387003	+	cg00681365	chr4:62383013-62383248	S_Shelf	LPHN3	NM_015236	Body	7.44729	0.690411	37.9695	5.83823e-08	0.000415462	8.76514
chr10	131503290	+	cg11948988		OpenSea	MGMT	NM_002412	Body	7.34068	0.154187	14.3839	1.25365e-05	0.0013787	4.16087
chr1	22150598	+	cg16384073	chr1:22149683-22149897	S_Shore	LDLRAD2;HSPG2	NM_001013693;NM_005529	3'UTR;Body	7.32253	1.1084	20.6745	1.70629e-06	0.000573005	6.12667
chr4	85407081	-	cg22122321	chr4:85404986-85405252	S_Shore				7.30125	0.399928	28.8444	2.69423e-07	0.000415462	7.70051
chrX	2836027	-	cg26038441	chrX:2835949-2836236	Island	ARSD;ARSD	NM_001669;NM_009589	Body;Body	7.14149	1.24051	11.3237	4.59068e-05	0.00301862	2.78423
chr6	94509563	+	cg09103598		OpenSea				7.11922	0.0422075	28.1375	3.09239e-07	0.000416321	7.59319
chrX	66764000	+	cg16679837	chrX:66763684-66764077	Island	AR;AR	NM_000044;NM_000044	1stExon;5'UTR	7.11805	-0.108915	19.3503	2.45912e-06	0.000648282	5.78386
chr16	50347766	-	cg16548911		OpenSea	ADCY7	NM_001114	Body	7.09768	0.310024	37.0027	6.74011e-08	0.000415462	8.67534
chr10	135060475	+	cg26465389		OpenSea				7.08903	-0.0991191	9.17939	0.00014082	0.00642352	1.55698
chrX	113997617	-	cg10997274		OpenSea	HTR2C;MIR1911	NM_000868;NR_031732	Body;TSS200	7.0536	0.725621	44.5681	2.39055e-08	0.000415462	9.27467
chr22	27014548	-	cg00152646		OpenSea	CRYBB1	NM_001887	TSS1500	7.02515	0.685746	18.541	3.11235e-06	0.000715113	5.55828
chr3	188281073	+	cg26318252		OpenSea	LPP;LPP;LPP	NM_005578;NM_001167671;NM_001167672	Body;Body;Body	6.90901	0.352817	38.8014	5.17434e-08	0.000415462	8.83893
chr2	242480504	+	cg11274314	chr2:242480444-242481818	Island				6.90594	-0.249491	13.351	1.88187e-05	0.001739	3.73646
chr3	148050624	+	cg03577128		OpenSea				6.88422	0.625731	30.1265	2.11575e-07	0.000415462	7.88435
chr16	88534501	+	cg01242145	chr16:88536936-88537375	N_Shelf	ZFPM1	NM_153813	Body	6.85764	-0.0105441	16.2701	6.38523e-06	0.000974591	4.84996
chrX	142717164	+	cg18520603		OpenSea	SLITRK4	NM_173078	Body	6.85136	0.688493	40.7044	3.96281e-08	0.000415462	8.99654
chr3	115438561	-	cg11077657		OpenSea	GAP43;GAP43	NM_002045;NM_001130064	Body;Body	6.8366	1.24979	35.5765	8.38912e-08	0.000415462	8.53438
chr2	19114166	+	cg00602693		OpenSea				6.83596	0.34301	8.02367	0.000285217	0.010563	0.772201
chr3	187941999	+	cg19528963		OpenSea	LPP;LPP;LPP	NM_001167671;NM_001167672;NM_005578	TSS1500;5'UTR;5'UTR	6.80354	-0.0719035	32.7938	1.32e-07	0.000415462	8.22668
chr12	62490552	-	cg23257289		OpenSea	FAM19A2	NM_178539	5'UTR	6.80105	0.68134	18.1602	3.48937e-06	0.000744328	5.44755
chr3	188225542	+	cg04773529		OpenSea	LPP;LPP;LPP	NM_005578;NM_001167671;NM_001167672	Body;Body;Body	6.77168	0.116302	49.9906	1.26019e-08	0.000415462	9.58897
chr3	154903973	+	cg21622181		OpenSea				6.73741	0.655883	25.9111	4.88703e-07	0.000419485	7.22431
chrX	142719333	-	cg05322190	chrX:142721410-142722958	N_Shelf	SLITRK4	NM_173078	5'UTR	6.73042	0.664381	24.0749	7.34612e-07	0.000446069	6.88026
chr3	187973091	+	cg24123854		OpenSea	LPP;LPP;LPP	NM_001167672;NM_001167671;NM_005578	5'UTR;5'UTR;5'UTR	6.72618	0.834111	28.5542	2.84991e-07	0.000415462	7.65699
chr3	188067331	-	cg04952622		OpenSea	LPP;LPP;LPP	NM_001167672;NM_001167671;NM_005578	5'UTR;5'UTR;5'UTR	6.69058	1.13295	12.8722	2.29509e-05	0.00196325	3.52677
chr3	188020837	+	cg06645975		OpenSea	LPP;LPP;LPP	NM_001167672;NM_001167671;NM_005578	5'UTR;5'UTR;5'UTR	6.67686	0.263994	36.4701	7.30681e-08	0.000415462	8.62393
chr3	147656523	+	cg08544192		OpenSea				6.67266	0.412474	27.1158	3.79753e-07	0.000419485	7.42997
chr14	44249395	+	cg05416141		OpenSea				6.67083	0.811567	11.768	3.73019e-05	0.00263451	3.00811
chr14	64576663	+	cg02886838		OpenSea	SYNE2;SYNE2	NM_182914;NM_015180	Body;Body	6.67055	0.840236	37.6229	6.14423e-08	0.000415462	8.73345
chr8	13373033	-	cg12512013		OpenSea	DLC1;DLC1	NM_182643;NM_024767	TSS1500;TSS1500	6.66174	0.44479	33.1956	1.23353e-07	0.000415462	8.27401
chr3	188296976	-	cg18188653		OpenSea	LPP;LPP;LPP	NM_005578;NM_001167671;NM_001167672	Body;Body;Body	6.65862	0.653669	23.5326	8.33464e-07	0.000468605	6.77088
chr5	42800967	-	cg18050233		OpenSea	CCDC152;SEPP1;SEPP1;SEPP1	NM_001134848;NM_001085486;NM_001093726;NM_005410	3'UTR;Body;Body;Body	6.64761	0.546466	26.295	4.50397e-07	0.000419485	7.29148
chr1	152299078	-	cg26390526		OpenSea	FLG	NM_002016	TSS1500	6.6416	-0.51681	7.23698	0.00048581	0.0154709	0.175938
chr12	83591371	+	cg08736883		OpenSea				6.63579	0.227946	18.5125	3.13885e-06	0.000718009	5.55009
chr10	131565289	-	cg10502904		OpenSea	MGMT	NM_002412	3'UTR	6.6342	1.61829	16.3578	6.19957e-06	0.000963718	4.8796
chr13	105238499	+	cg20234910		OpenSea				6.62376	-0.0774513	8.26043	0.000245115	0.0094922	0.941281
chr14	52085069	+	cg23080287		OpenSea	FRMD6	NM_001042481	5'UTR	6.61489	-0.0139925	26.2066	4.58892e-07	0.000419485	7.27616
chr10	131351075	-	cg19806483		OpenSea	MGMT	NM_002412	Body	6.60733	0.168603	42.0118	3.3227e-08	0.000415462	9.09653
chr20	45319350	+	cg15305633	chr20:45317691-45318458	S_Shore	TP53RK	NM_033550	TSS1500	6.60355	0.612396	27.9059	3.23767e-07	0.000417522	7.55705
chr11	57004007	+	cg25739366		OpenSea	APLNR;APLNR	NR_027991;NM_005161	Body;1stExon	6.60103	-1.41751	9.65389	0.000107808	0.00533925	1.8519
chr17	9559558	+	cg20340716		OpenSea	USP43	NM_153210	Body	6.59545	-0.472616	49.6098	1.31509e-08	0.000415462	9.56933
chr3	99353080	+	cg02145866		OpenSea	MIR548G	NR_031662	Body	6.58015	0.232151	12.7803	2.38617e-05	0.00200777	3.4855
chr10	131565319	-	cg15986238		OpenSea	MGMT	NM_002412	3'UTR	6.55984	1.934	32.6432	1.35424e-07	0.000415462	8.20867
chr14	51897632	+	cg14286320		OpenSea				6.53921	0.0762668	14.6369	1.13973e-05	0.00130765	4.25943
chr6	21942661	+	cg01458195		OpenSea	FLJ22536	NR_015410	Body	6.53323	-0.535901	8.27373	0.000243066	0.00943938	0.95064
chr4	136509310	-	cg00170459		OpenSea				6.51779	0.722795	24.6001	6.51795e-07	0.000436784	6.98269
chr14	64565145	-	cg13144143		OpenSea	SYNE2;SYNE2	NM_182914;NM_015180	Body;Body	6.51231	0.371732	52.1987	9.90201e-09	0.000415462	9.69659
chr4	62936530	+	cg09163478		OpenSea	LPHN3	NM_015236	Body	6.51082	0.751602	50.8308	1.1483e-08	0.000415462	9.63115
chr3	191851266	-	cg27236146		OpenSea				6.49651	0.18991	11.536	4.15341e-05	0.00282345	2.89235
chr10	131354873	+	cg00904483		OpenSea	MGMT	NM_002412	Body	6.4886	0.601279	13.4697	1.79332e-05	0.00169187	3.78715
chr9	32789031	+	cg14279416		OpenSea	TMEM215	NM_212558	3'UTR	6.48619	0.399306	23.8975	7.65356e-07	0.000450681	6.84488
chr10	131425215	-	cg25557018		OpenSea	MGMT	NM_002412	Body	6.46908	0.459099	27.0266	3.86762e-07	0.000419485	7.41525
chr4	62606570	-	cg14974938		OpenSea	LPHN3	NM_015236	Body	6.46762	0.140588	15.852	7.36555e-06	0.00104296	4.70588
chr4	131254713	-	cg06362729		OpenSea				6.45877	0.643746	22.3778	1.10126e-06	0.000498778	6.52498
chr6	138653150	+	cg11385476		OpenSea	KIAA1244	NM_020340	Body	6.45443	0.341899	30.4592	1.99044e-07	0.000415462	7.92989
chr13	71497077	+	cg25452231		OpenSea				6.43738	0.642545	22.185	1.15531e-06	0.00050562	6.48209
chr10	131341115	+	cg11309842		OpenSea	MGMT	NM_002412	Body	6.43151	-0.434846	42.2968	3.19982e-08	0.000415462	9.11749
chr3	175554437	+	cg12789884		OpenSea				6.42608	-0.292147	11.4985	4.22691e-05	0.00285577	2.87342
chr10	131569563	+	cg15050044		OpenSea				6.42558	0.182802	29.9045	2.20454e-07	0.000415462	7.85348
chr17	9559568	+	cg11519082		OpenSea	USP43	NM_153210	Body	6.41705	0.449588	43.7496	2.65077e-08	0.000415462	9.21998
chrX	142723216	-	cg14340500	chrX:142721410-142722958	S_Shore	SLITRK4	NM_173078	TSS200	6.4132	0.789651	41.1939	3.70742e-08	0.000415462	9.03473
chr3	188021823	+	cg23181899		OpenSea	LPP;LPP;LPP	NM_001167672;NM_001167671;NM_005578	5'UTR;5'UTR;5'UTR	6.40199	0.530857	22.9035	9.68433e-07	0.000481699	6.63918
chr7	109485219	-	cg00813343		OpenSea				6.40058	0.584567	10.8659	5.73129e-05	0.00349556	2.54358
chr17	9604414	-	cg10752190		OpenSea	USP43	NM_153210	Body	6.38105	0.168715	12.9239	2.24565e-05	0.00193352	3.54984
chrX	49686139	-	cg14398372	chrX:49687027-49687993	N_Shore	CLCN5;CLCN5	NM_001127898;NM_001127899	TSS1500;TSS1500	6.36617	0.505182	25.8523	4.94895e-07	0.000419485	7.21389
chr2	18113753	-	cg03711717		OpenSea	KCNS3	NM_002252	3'UTR	6.33177	-0.196647	17.9796	3.68678e-06	0.000758911	5.39398
chr4	85407674	+	cg13996610	chr4:85403830-85404524	S_Shelf				6.32977	0.555465	18.8604	2.83273e-06	0.000688223	5.64884
chr3	188291633	+	cg04387984		OpenSea	LPP;LPP;LPP	NM_005578;NM_001167671;NM_001167672	Body;Body;Body	6.30073	-0.697795	9.96813	9.09114e-05	0.00475774	2.03938
chr6	138550505	+	cg07200490		OpenSea	KIAA1244	NM_020340	Body	6.29599	0.320694	10.8094	5.89387e-05	0.00356509	2.51316
chr10	131568638	-	cg26170647		OpenSea				6.29097	-0.0819019	53.5376	8.59728e-09	0.000415462	9.757
chr3	188537167	-	cg20866090		OpenSea	LPP;LPP;LPP	NM_005578;NM_001167671;NM_001167672	Body;Body;Body	6.28457	-0.00427374	25.9907	4.80455e-07	0.000419485	7.23836
chr10	77605508	+	cg12368583		OpenSea	C10orf11	NM_032024	Body	6.28116	-0.441809	16.1525	6.64463e-06	0.000990915	4.80989
chr3	187896605	+	cg05044994		OpenSea	LPP;FLJ42393	NM_001167672;NR_024413	5'UTR;Body	6.28064	-0.0329895	41.2775	3.66578e-08	0.000415462	9.04116
chr3	187960622	+	cg02579706		OpenSea	LPP;LPP;LPP	NM_001167672;NM_001167671;NM_005578	5'UTR;5'UTR;5'UTR	6.27107	0.849918	26.5221	4.29404e-07	0.000419485	7.33049
chr3	187896120	-	cg06398643		OpenSea	LPP;FLJ42393	NM_001167672;NR_024413	5'UTR;TSS1500	6.27047	0.012906	37.0858	6.65644e-08	0.000415462	8.68324
chr3	95456922	+	cg25475843		OpenSea				6.26534	0.828853	16.6866	5.55788e-06	0.000917297	4.98896
chr14	23844900	+	cg08083700		OpenSea	CMTM5;IL25;IL25;CMTM5	NM_001037288;NM_172314;NM_022789;NM_138460	TSS1500;Body;Body;TSS1500	6.25607	0.115623	33.3682	1.19844e-07	0.000415462	8.29403
chr14	51956044	+	cg07612928		OpenSea	FRMD6;FRMD6	NM_001042481;NM_001042481	1stExon;5'UTR	6.24731	0.00106137	15.7625	7.59765e-06	0.00105872	4.67444
chr14	64542631	-	cg14008998		OpenSea	SYNE2;SYNE2	NM_182914;NM_015180	Body;Body	6.24648	0.145643	27.9641	3.20045e-07	0.000417522	7.56617
chr3	115386082	+	cg10960118		OpenSea	GAP43;GAP43	NM_002045;NM_001130064	Body;Body	6.2451	0.604443	17.2883	4.57452e-06	0.000833367	5.18226
chr3	188425256	-	cg25853622		OpenSea	LPP;LPP;LPP	NM_005578;NM_001167671;NM_001167672	Body;Body;Body	6.24235	0.0795543	37.9073	5.89182e-08	0.000415462	8.75949
chr3	175139160	-	cg01150105		OpenSea	NAALADL2	NM_207015	Body	6.22877	0.291191	19.6342	2.26925e-06	0.000627302	5.86
chr3	187959138	+	cg15417654		OpenSea	LPP;LPP;LPP	NM_001167672;NM_001167671;NM_005578	5'UTR;5'UTR;5'UTR	6.19848	-0.31839	32.7611	1.32735e-07	0.000415462	8.22278
chr16	88545042	-	cg03310838		OpenSea	ZFPM1	NM_153813	Body	6.19499	-0.0929912	35.7383	8.17988e-08	0.000415462	8.55091
chr13	79772183	+	cg13955206		OpenSea				6.18654	0.125587	11.9371	3.45355e-05	0.00251383	3.09089
chr6	136192107	+	cg12546582		OpenSea	PDE7B	NM_018945	Body	6.16834	0.505578	36.0656	7.77502e-08	0.000415462	8.58391
chr3	115038753	-	cg25756858		OpenSea				6.16156	0.289561	22.1197	1.1743e-06	0.000507906	6.46746
chr13	91499567	-	cg18347762		OpenSea				6.15957	0.256116	37.976	5.83272e-08	0.000415462	8.76572
chr10	68805375	+	cg07495376		OpenSea	CTNNA3;LRRTM3;CTNNA3	NM_001127384;NM_178011;NM_013266	Body;Body;Body	6.15931	0.959233	43.925	2.59232e-08	0.000415462	9.23188
chr13	105484300	+	cg01188314		OpenSea				6.15675	-0.475172	7.28529	0.000469532	0.0151143	0.214174
chr3	66771311	+	cg27133959		OpenSea				6.15563	0.123591	28.9472	2.6415e-07	0.000415462	7.71576
chr12	83436797	-	cg02765731		OpenSea	TMTC2	NM_152588	Body	6.15066	-0.301443	28.5224	2.86761e-07	0.000415462	7.65217
chr2	19170947	+	cg17940200		OpenSea				6.14938	0.769748	16.7449	5.45233e-06	0.000909201	5.00808
chr12	44949198	+	cg12378939		OpenSea	NELL2;NELL2;NELL2;NELL2;NELL2	NM_001145110;NM_001145107;NM_006159;NM_001145108;NM_001145109	Body;Body;Body;Body;Body	6.14681	0.604678	14.4987	1.20035e-05	0.00134427	4.20586
chr4	168159018	-	cg18643055	chr4:168155005-168155765	S_Shelf				6.13996	0.542986	35.6704	8.26688e-08	0.000415462	8.54399
chr9	107299308	-	cg06565452		OpenSea	OR13C3	NM_001001961	TSS1500	6.13884	0.356422	7.31605	0.000459498	0.0148849	0.238406
chr5	63252793	+	cg09845914	chr5:63255044-63255407	N_Shelf				6.1375	0.223766	29.9804	2.17372e-07	0.000415462	7.86407
chr3	168004541	+	cg18739944		OpenSea	C3orf50	NR_021485	Body	6.13599	0.149338	13.2154	1.98932e-05	0.00179796	3.67795
chr4	93356804	+	cg26746224		OpenSea	GRID2	NM_001510	Body	6.13157	0.264375	13.4823	1.78426e-05	0.00168755	3.79247
chr4	186000492	-	cg10299214		OpenSea				6.13119	0.185598	9.54381	0.000114578	0.00556928	1.78478
chr3	188198457	+	cg05048043		OpenSea	LPP;LPP;LPP	NM_005578;NM_001167671;NM_001167672	Body;Body;Body	6.12962	-0.0670234	41.4402	3.58628e-08	0.000415462	9.0536
chr13	70747673	-	cg19694453		OpenSea				6.12792	-0.131929	7.50759	0.000402348	0.0135129	0.387299
chr7	8486611	+	cg02614372	chr7:8481974-8482762	S_Shelf	NXPH1	NM_152745	Body	6.1278	0.47658	33.9022	1.0971e-07	0.000415462	8.35479
chr1	152333423	+	cg03957898		OpenSea	FLG2	NM_001014342	TSS1500	6.11683	-0.412529	7.52061	0.000398773	0.0134235	0.3973
chr7	109585055	-	cg03232390		OpenSea				6.10556	0.423934	7.56125	0.000387852	0.0131765	0.428408
chr1	152196106	-	cg26020982		OpenSea	HRNR	NM_001009931	5'UTR	6.10513	-0.570842	9.6224	0.000109696	0.00540308	1.83278
chr2	99342685	-	cg14902389		OpenSea	MGAT4A	NM_012214	Body	6.09857	-0.216685	24.4205	6.78809e-07	0.00043716	6.94804
chr10	131356942	+	cg26188698		OpenSea	MGMT	NM_002412	Body	6.09761	-0.0318387	18.9284	2.77706e-06	0.000684163	5.66786
chrX	132549297	-	cg17223593	chrX:132547567-132550284	Island	GPC4	NM_001448	TSS200	6.09579	0.278587	44.1356	2.52411e-08	0.000415462	9.24603
chrX	13751423	-	cg05573563	chrX:13752441-13753336	N_Shore	TRAPPC2;OFD1;TRAPPC2;TRAPPC2	NM_001011658;NM_003611;NM_014563;NM_001128835	5'UTR;TSS1500;5'UTR;5'UTR	6.09193	0.956011	18.9294	2.77625e-06	0.000684163	5.66814
chrX	101380464	+	cg07954607		OpenSea	TCEAL2	NM_080390	TSS200	6.09175	1.07389	11.4043	4.41861e-05	0.00294328	2.82553
chr3	187929513	+	cg01356198		OpenSea	LPP;LPP	NM_005578;NM_001167672	TSS1500;5'UTR	6.09057	0.524855	16.6456	5.63338e-06	0.000921454	4.97549
chr4	145571234	-	cg26339943	chr4:145566242-145567413	S_Shelf	HHIP	NM_022475	Body	6.08694	0.464993	29.9116	2.20165e-07	0.000415462	7.85447
chr3	94283257	-	cg03932027		OpenSea				6.06975	0.70578	24.7333	6.32568e-07	0.000435801	7.00814
chr7	8634300	+	cg22287800		OpenSea	NXPH1	NM_152745	Body	6.06233	-0.34861	8.73843	0.000182549	0.00771541	1.26925
chr10	122705955	-	cg05461734	chr10:122708510-122708899	N_Shelf				6.0377	-0.119192	30.1041	2.1245e-07	0.000415462	7.88126
chr3	167293354	+	cg17178922		OpenSea	WDR49	NM_178824	Body	6.03007	0.525679	11.7847	3.70176e-05	0.00262075	3.01633
chr3	66533056	-	cg13450944		OpenSea	LRIG1	NM_015541	Body	6.02237	0.0801826	7.3471	0.000449622	0.0146555	0.262775
chr11	84403466	-	cg18023263		OpenSea	DLG2;DLG2	NM_001142699;NM_001364	Body;Body	6.01934	0.479006	30.008	2.16262e-07	0.000415462	7.86792
chr3	147680482	+	cg06611109		OpenSea				6.01696	1.11557	11.1347	5.02586e-05	0.00320678	2.68618
chr17	15151869	+	cg07710335		OpenSea	PMP22;PMP22;PMP22	NM_153322;NM_000304;NM_153321	Body;Body;Body	6.01196	0.846201	16.9066	5.17191e-06	0.00088421	5.06065
chr10	131557294	-	cg07933035		OpenSea	MGMT	NM_002412	Body	6.01163	-0.0840001	44.1686	2.51359e-08	0.000415462	9.24824
chr3	168526492	-	cg14321918		OpenSea	C3orf50	NR_021485	Body	6.01067	0.849998	14.3749	1.25793e-05	0.00138169	4.15733
chr12	31684880	-	cg05215420		OpenSea	DENND5B	NM_144973	Body	6.0076	-0.108368	12.495	2.69699e-05	0.00215286	3.3553
chrX	99667528	+	cg15929297	chrX:99666131-99666381	S_Shore				6.00447	0.647203	17.3739	4.45194e-06	0.0008221	5.20906
chr4	31146869	-	cg24405911		OpenSea	PCDH7	NM_032457	3'UTR	5.9914	0.303611	33.2276	1.22693e-07	0.000415462	8.27774
chrX	140997122	+	cg24761827		OpenSea	MAGEC1	NM_005462	3'UTR	5.97954	0.581375	27.7711	3.32594e-07	0.000417522	7.53578
chr10	131445209	+	cg06216683		OpenSea	MGMT	NM_002412	Body	5.96437	-0.421668	32.7787	1.32337e-07	0.000415462	8.22489
chr3	147098395	+	cg11209832		OpenSea				5.95985	0.153199	25.6672	5.15026e-07	0.000419485	7.18082
chr2	158161728	-	cg10982635		OpenSea	GALNT5	NM_014568	Body	5.95683	0.416005	22.0442	1.19673e-06	0.000508048	6.45045
chr3	115507015	+	cg12528115	chr3:115502725-115503581	S_Shelf				5.95224	0.62772	37.388	6.36228e-08	0.000415462	8.71167
chr10	102822002	-	cg13269555	chr10:102820488-102822874	Island	KAZALD1	NM_030929	5'UTR	5.95008	-0.864765	8.41494	0.000222487	0.00884707	1.0492
chr5	42755556	+	cg02741305		OpenSea	CCDC152	NM_001134848	TSS1500	5.94667	0.435357	26.838	4.02094e-07	0.000419485	7.38386
chr2	216734826	-	cg01413880		OpenSea				5.94241	0.0557896	9.2724	0.000133508	0.00618614	1.61595
chr3	185464082	+	cg18464903		OpenSea	IGF2BP2;IGF2BP2	NM_001007225;NM_006548	Body;Body	5.9409	1.5997	12.8651	2.30197e-05	0.00196701	3.5236
chr2	127839539	+	cg27405400		OpenSea	BIN1;BIN1;BIN1;BIN1;BIN1;BIN1;BIN1;BIN1;BIN1;BIN1	NM_139348;NM_139347;NM_139346;NM_139351;NM_139345;NM_004305;NM_139350;NM_139344;NM_139343;NM_139349	Body;Body;Body;Body;Body;Body;Body;Body;Body;Body	5.9367	0.933969	19.3216	2.47938e-06	0.000649317	5.77606
chr14	23844876	+	cg10560038		OpenSea	CMTM5;IL25;IL25;CMTM5	NM_001037288;NM_172314;NM_022789;NM_138460	TSS1500;Body;Body;TSS1500	5.92372	-0.569011	30.6629	1.91802e-07	0.000415462	7.95736
chr2	201221975	-	cg02540827		OpenSea	SPATS2L;SPATS2L;SPATS2L;SPATS2L	NM_015535;NM_001100424;NM_001100423;NM_001100422	5'UTR;5'UTR;5'UTR;5'UTR	5.91612	0.144249	7.84857	0.000319838	0.011481	0.644185
chr8	12869602	+	cg16883935		OpenSea	C8orf79;C8orf79	NM_001099677;NM_020844	TSS200;Body	5.91428	-0.392938	8.71498	0.000185145	0.00779957	1.25356
chr3	187943282	-	cg14932952		OpenSea	LPP;LPP;LPP;LPP	NM_001167672;NM_001167671;NM_001167671;NM_005578	5'UTR;1stExon;5'UTR;5'UTR	5.91309	1.10611	6.41101	0.000897444	0.0241694	-0.513964
chr2	190126396	+	cg01080713		OpenSea				5.90839	0.449291	17.242	4.64246e-06	0.000839129	5.1677
chr3	153679297	-	cg08678314		OpenSea				5.90443	-0.0335086	25.1157	5.80976e-07	0.000431971	7.08004
chr10	69366755	-	cg01283887		OpenSea	CTNNA3;CTNNA3	NM_001127384;NM_013266	Body;Body	5.90279	-0.256092	32.5243	1.382e-07	0.000415462	8.19435
chr1	152298884	-	cg13447818		OpenSea	FLG	NM_002016	TSS1500	5.90154	-0.119026	7.57204	0.000385009	0.0131095	0.436647
chr8	12880747	+	cg08145256		OpenSea	C8orf79;C8orf79	NM_020844;NM_001099677	3'UTR;3'UTR	5.89952	-0.0496547	8.41817	0.000222041	0.0088379	1.05144
chr6	69342841	+	cg22315844	chr6:69345216-69345483	N_Shelf				5.899	-0.334422	13.5842	1.71259e-05	0.00164795	3.83552
chr3	194018158	+	cg16924010	chr3:194014480-194014983	S_Shelf				5.89509	-0.885185	12.1693	3.11179e-05	0.0023552	3.20256
chr13	91444330	-	cg09102329		OpenSea				5.89274	-0.281058	17.4731	4.31478e-06	0.000811407	5.23989
chr6	66819090	+	cg26545913		OpenSea				5.89125	0.703198	23.2443	8.92355e-07	0.00047918	6.71119
chr3	147072736	-	cg14873600		OpenSea				5.89081	0.679229	15.5247	8.2577e-06	0.00110061	4.58981
chr12	45032094	-	cg15879620		OpenSea	NELL2;NELL2;NELL2;NELL2;NELL2	NM_001145110;NM_001145107;NM_006159;NM_001145108;NM_001145109	Body;Body;Body;Body;Body	5.88482	1.11979	8.25686	0.00024567	0.00950451	0.938758
chrX	152908309	+	cg13915726	chrX:152907595-152908323	Island	DUSP9	NM_001395	5'UTR	5.88154	0.268683	17.7116	4.00453e-06	0.000784718	5.31316
chr10	131340621	-	cg18594706		OpenSea	MGMT	NM_002412	Body	5.87691	-0.201021	20.1206	1.98243e-06	0.000593417	5.98706
chr17	25707428	-	cg08194009		OpenSea				5.87357	-0.610215	19.5404	2.32999e-06	0.000633952	5.83502
chr10	131567828	+	cg01079118		OpenSea				5.872	0.732692	9.4375	0.000121593	0.00580953	1.71922
chr3	168268421	-	cg21490751		OpenSea	MIR551B;C3orf50	NR_030294;NR_021485	TSS1500;Body	5.87044	-0.197513	26.3601	4.44262e-07	0.000419485	7.30271
chr13	91145493	+	cg15950504		OpenSea				5.86909	-0.0896781	11.2712	4.7069e-05	0.00307483	2.75719
chr7	110281356	-	cg14239618		OpenSea				5.86656	-0.116913	14.0054	1.45002e-05	0.0014925	4.00959
chr2	158301839	+	cg19506253		OpenSea	CYTIP	NM_004288	TSS1500	5.84616	0.573351	32.9233	1.29136e-07	0.000415462	8.24205
chrX	142716477	-	cg10868293		OpenSea	SLITRK4	NM_173078	Body	5.84473	0.584609	16.0605	6.85624e-06	0.00100778	4.77829
chr3	115341135	-	cg07863831		OpenSea	GAP43;GAP43	NM_002045;NM_001130064	TSS1500;TSS1500	5.83915	0.666087	22.7503	1.00509e-06	0.00048517	6.6063
chr16	85470485	-	cg09556515		OpenSea				5.83276	0.530488	31.1121	1.76902e-07	0.000415462	8.01682
chr13	78832424	+	cg06615699		OpenSea				5.83224	1.00141	6.55454	0.000803097	0.0223214	-0.388952
chr1	152196415	-	cg11344574		OpenSea	HRNR	NM_001009931	5'UTR	5.82465	-0.694916	12.6204	2.55487e-05	0.00208891	3.41292
chr1	152331529	-	cg20694572		OpenSea	FLG2	NM_001014342	5'UTR	5.82339	-0.286651	6.58001	0.000787577	0.0220193	-0.366995
chr6	138612470	-	cg08930112	chr6:138612989-138613218	N_Shore	KIAA1244	NM_020340	Body	5.81982	-0.473329	17.832	3.85794e-06	0.000774624	5.34967
chr10	88152782	+	cg12160233	chr10:88149266-88149738	S_Shelf				5.81394	-0.538385	22.1794	1.15692e-06	0.00050562	6.48084
chr5	140698710	-	cg01534363	chr5:140699898-140700495	N_Shore	TAF7	NM_005642	1stExon	5.81225	0.643151	14.329	1.28007e-05	0.00139255	4.13924
chr12	45312146	-	cg14701018		OpenSea				5.81169	0.495543	14.8333	1.05966e-05	0.0012568	4.33452
chr1	152196597	+	cg07252308		OpenSea	HRNR	NM_001009931	5'UTR	5.81166	0.551083	18.1599	3.48973e-06	0.000744328	5.44745
chr13	114770568	-	cg00427150	chr13:114773745-114774499	N_Shelf	RASA3	NM_007368	Body	5.80753	-1.16703	6.52308	0.000822753	0.0227405	-0.416162
chr12	31632112	-	cg16219636		OpenSea	DENND5B	NM_144973	Body	5.80607	-0.520561	11.7388	3.78066e-05	0.00265662	2.99365
chr13	81018323	+	cg13054007		OpenSea				5.80396	0.261773	39.8767	4.44338e-08	0.000415462	8.92983
chr3	115373404	-	cg15143702	chr3:115377267-115377787	N_Shelf	GAP43;GAP43	NM_002045;NM_001130064	Body;5'UTR	5.80002	0.484625	10.4918	6.91567e-05	0.00397091	2.33889
chr2	19417431	+	cg20520561		OpenSea				5.79741	0.392731	9.85426	9.6649e-05	0.0049607	1.97214
chr13	114770495	+	cg22198179	chr13:114773745-114774499	N_Shelf	RASA3	NM_007368	Body	5.796	-1.09193	5.33023	0.00221816	0.0466	-1.53321
chr10	130373108	+	cg25860465		OpenSea				5.7945	-0.200933	22.4882	1.07169e-06	0.000493071	6.54927
chrX	103078413	+	cg08437035		OpenSea	RAB9B	NM_016370	3'UTR	5.78632	0.732723	8.01526	0.000286777	0.010602	0.766112
chr10	131264312	+	cg18642179	chr10:131264948-131265710	N_Shore	MGMT	NM_002412	TSS1500	5.78525	-0.263202	24.1485	7.22284e-07	0.000444161	6.89483
chr16	88472541	+	cg10109731		OpenSea				5.78523	0.459598	10.3219	7.54705e-05	0.00420883	2.2434
chr15	101777800	+	cg08165960		OpenSea	CHSY1	NM_014918	Body	5.78034	-1.69296	15.1691	9.375e-06	0.00117953	4.46027
chr3	148048753	-	cg19854183		OpenSea				5.77552	0.879023	29.9041	2.20472e-07	0.000415462	7.85342
chr2	19338174	+	cg06428196		OpenSea				5.77087	0.203073	5.32881	0.00222098	0.046646	-1.53465
chr10	69146234	-	cg07020596		OpenSea	CTNNA3;CTNNA3	NM_001127384;NM_013266	Body;Body	5.76081	-0.672169	8.47274	0.000214655	0.00863944	1.0891
chr11	80167599	+	cg23132327		OpenSea				5.75957	0.337662	8.91543	0.000164264	0.00717087	1.38639
chr10	20132333	+	cg01178070		OpenSea	PLXDC2	NM_032812	Body	5.7555	0.878887	16.0771	6.8174e-06	0.00100409	4.78402
chr5	63297615	-	cg05648914		OpenSea				5.74886	0.0533035	29.7989	2.24832e-07	0.000415462	7.83865
chr11	2858621	+	cg08376310		OpenSea	KCNQ1;KCNQ1	NM_000218;NM_181798	Body;Body	5.74753	1.3296	13.1016	2.08505e-05	0.0018463	3.62833
chr3	187909561	-	cg16915803		OpenSea	LPP	NM_001167672	5'UTR	5.74056	0.421816	41.0112	3.80037e-08	0.000415462	9.02059
chr13	80109047	+	cg15762399		OpenSea	NDFIP2;NDFIP2	NM_001161407;NM_019080	Body;Body	5.73593	-0.236462	10.5855	6.59388e-05	0.00383973	2.39089
chr4	83627633	-	cg21096141		OpenSea	SCD5;SCD5	NM_001037582;NM_024906	Body;Body	5.73327	-0.124003	24.0405	7.40461e-07	0.000446767	6.87343
chr3	187935971	-	cg12120430		OpenSea	LPP;LPP	NM_001167672;NM_005578	5'UTR;5'UTR	5.72939	0.057398	6.19182	0.00106748	0.0274417	-0.709327
chr17	9603340	-	cg27253454		OpenSea	USP43	NM_153210	Body	5.72618	0.249108	23.4224	8.55423e-07	0.000474288	6.74819
chr6	22297336	-	cg14815878		OpenSea	PRL;PRL;PRL	NM_000948;NM_001163558;NM_000948	1stExon;5'UTR;5'UTR	5.71952	0.132821	19.3849	2.43505e-06	0.000646164	5.7932
chr12	31682496	-	cg18810612		OpenSea	DENND5B	NM_144973	Body	5.71922	0.332156	24.3875	6.83919e-07	0.000437316	6.94163
chr3	115417878	-	cg01710607		OpenSea	GAP43;GAP43	NM_002045;NM_001130064	Body;Body	5.71081	0.538145	10.4074	7.22127e-05	0.00409195	2.29165
chr10	131514331	-	cg27429313		OpenSea	MGMT	NM_002412	Body	5.70488	0.212033	32.8842	1.29993e-07	0.000415462	8.23742
chr12	88186400	-	cg07725829		OpenSea				5.70401	-0.314303	13.3374	1.89231e-05	0.00174462	3.73063
chr1	72302970	-	cg05928873		OpenSea	NEGR1	NM_173808	Body	5.70179	-0.418595	15.2499	9.10621e-06	0.00115997	4.49003
chrX	34406154	+	cg02495445	chrX:34405907-34406376	Island				5.6939	0.0633434	15.8285	7.42566e-06	0.00104408	4.69765
chr5	57033169	+	cg10976968		OpenSea				5.69345	-0.323477	12.6433	2.52983e-05	0.00207472	3.4234
chrX	71238329	-	cg00111239	chrX:71238328-71238675	Island	NHSL2	NM_001013627	Body	5.69254	-0.518627	10.755	6.05582e-05	0.00362371	2.48366
chr10	135060512	+	cg03287432		OpenSea				5.69096	0.370219	24.281	7.00715e-07	0.000439039	6.92086
chr3	187985688	+	cg17317338		OpenSea	LPP;LPP;LPP	NM_001167672;NM_001167671;NM_005578	5'UTR;5'UTR;5'UTR	5.68825	0.481238	29.5803	2.34223e-07	0.000415462	7.80769
chr3	174648902	+	cg11632652		OpenSea	NAALADL2	NM_207015	Body	5.68062	1.1843	24.1449	7.22888e-07	0.000444161	6.89411
chr3	173917837	-	cg19510409		OpenSea	NLGN1	NM_014932	Body	5.67998	0.160803	11.6513	3.93642e-05	0.00273507	2.95018
chr5	144538350	-	cg23111488		OpenSea				5.67375	-0.392843	8.14972	0.000262987	0.00997031	0.862786
chr3	187879604	+	cg01720795		OpenSea	LPP	NM_001167672	5'UTR	5.67124	0.626367	8.36178	0.000229986	0.00905933	1.01228
chr16	68678092	-	cg11843735	chr16:68678686-68680149	N_Shore	CDH3	NM_001793	TSS200	5.67014	0.00962085	5.98593	0.00126201	0.030995	-0.89789
chr17	79422530	-	cg10584478	chr17:79425847-79426169	N_Shelf	BAHCC1	NM_001080519	Body	5.66909	-0.769907	18.7376	2.93662e-06	0.000700702	5.61425
chr16	4057728	+	cg03412547		OpenSea	ADCY9	NM_001116	Body	5.66136	-0.318553	18.1706	3.47844e-06	0.000744328	5.4506
chr10	131569018	+	cg02584537		OpenSea				5.65776	-1.59366	9.06224	0.000150706	0.00673288	1.48187
chr8	12869615	-	cg00574017		OpenSea	C8orf79;C8orf79	NM_001099677;NM_020844	TSS200;Body	5.65285	0.524176	7.9179	0.000305574	0.0111223	0.695181
chr10	102821684	-	cg12060422	chr10:102820488-102822874	Island	KAZALD1;KAZALD1	NM_030929;NM_030929	1stExon;5'UTR	5.64918	-1.17697	8.08604	0.000273956	0.0102747	0.817182
chr12	44973266	-	cg08826184		OpenSea	NELL2;NELL2;NELL2;NELL2;NELL2	NM_001145110;NM_001145107;NM_006159;NM_001145108;NM_001145109	Body;Body;Body;Body;Body	5.64483	0.887868	8.44	0.00021905	0.00875724	1.06654
chr15	101777761	-	cg20357538		OpenSea	CHSY1	NM_014918	Body	5.6435	-1.93993	15.2364	9.15068e-06	0.00116327	4.48505
chr3	129326828	+	cg16665506	chr3:129323915-129325332	S_Shore	PLXND1	NM_015103	TSS1500	5.63782	0.217109	10.1808	8.12265e-05	0.00441245	2.16294
chr6	3753083	+	cg04557883	chr6:3750788-3752767	S_Shore	C6orf145	NM_183373	TSS1500	5.63773	0.679441	30.6883	1.90923e-07	0.000415462	7.96075
chrX	47479190	-	cg03765359	chrX:47478670-47479515	Island	SYN1;SYN1;SYN1;SYN1	NM_133499;NM_006950;NM_006950;NM_133499	5'UTR;1stExon;5'UTR;1stExon	5.62885	-0.0403239	24.2421	7.06972e-07	0.000440088	6.91323
chrX	68836113	-	cg21881821	chrX:68835648-68837063	Island	EDA;EDA;EDA;EDA;EDA;EDA;EDA;EDA;EDA;EDA;EDA;EDA	NM_001399;NM_001005611;NM_001005609;NM_001005610;NM_001005615;NM_001005610;NM_001399;NM_001005615;NM_001005612;NM_001005609;NM_001005612;NM_001005611	5'UTR;1stExon;5'UTR;1stExon;5'UTR;5'UTR;1stExon;1stExon;5'UTR;1stExon;1stExon;5'UTR	5.62299	-0.853621	5.99378	0.00125388	0.0308551	-0.890609
chr4	62930108	-	cg09027155		OpenSea	LPHN3	NM_015236	Body	5.6201	0.897381	28.1453	3.08766e-07	0.000416321	7.59439
chr3	9851826	+	cg26320410	chr3:9851476-9852171	Island	TTLL3	NM_001025930	TSS200	5.61884	-0.554091	5.97834	0.00126993	0.03113	-0.904937
chr3	167293814	+	cg18142906		OpenSea	WDR49	NM_178824	Body	5.61831	-0.226904	11.8102	3.65877e-05	0.0025996	3.02889
chr12	83744367	-	cg11422092		OpenSea				5.6156	-0.387085	9.88281	9.51717e-05	0.00490547	1.98908
chr9	124362344	-	cg26045119	chr9:124360438-124362382	Island	DAB2IP	NM_032552	Body	5.61533	0.0841361	18.1209	3.53122e-06	0.000747382	5.43596
chr3	174043293	-	cg16219125		OpenSea				5.61153	0.442278	8.17996	0.00025796	0.00984074	0.884318
chr4	101238231	+	cg13149566		OpenSea				5.61074	0.0642377	8.47052	0.00021495	0.00864683	1.08757
chr3	195603697	+	cg19955173	chr3:195600845-195602361	S_Shore	TNK2;TNK2	NM_001010938;NM_005781	Body;Body	5.60966	1.2888	5.66164	0.00165789	0.0377903	-1.20528
chrX	50218103	+	cg20781898	chrX:50214459-50214677	S_Shelf				5.60899	0.345305	27.7341	3.35067e-07	0.000417522	7.52992
chr11	104758259	-	cg02106866		OpenSea	CASP12	NR_000035	Body	5.60323	-0.729597	8.98151	0.000157992	0.00696578	1.42955
chr4	172032402	+	cg25345746		OpenSea				5.60159	0.927323	6.90949	0.000615203	0.0183715	-0.0892344
chr7	88594866	+	cg06820822		OpenSea	ZNF804B	NM_181646	Body	5.59963	-0.0629733	7.89184	0.000310847	0.0112546	0.67606
chr14	24048555	-	cg06536578	chr14:24044886-24046760	S_Shore	JPH4;JPH4	NM_001146028;NM_032452	TSS1500;TSS1500	5.59387	0.395819	38.4807	5.41918e-08	0.000415462	8.81085
chr3	66514413	+	cg25742035		OpenSea	LRIG1	NM_015541	Body	5.59154	-0.141253	28.3196	2.98353e-07	0.000415462	7.62127
chr4	131400334	+	cg04111054		OpenSea				5.57626	0.813904	14.0705	1.41382e-05	0.00147359	4.03593
chr22	36903033	+	cg10790723	chr22:36902024-36903298	Island	FOXRED2;FOXRED2;FOXRED2	NM_024955;NM_001102371;NM_024955	1stExon;5'UTR;5'UTR	5.57578	-1.85805	14.8362	1.05849e-05	0.00125601	4.33566
chr9	106759835	+	cg02336697	chr9:106761630-106762028	N_Shore				5.56897	0.302021	5.90757	0.0013466	0.032474	-0.970982
chr4	100434274	+	cg15411303		OpenSea	C4orf17	NM_032149	Body	5.56508	0.0278437	23.0834	9.27363e-07	0.000481315	6.67739
chr2	138829973	-	cg22055891		OpenSea				5.56446	-0.408866	6.1967	0.00106331	0.027361	-0.704918
chr6	105617520	+	cg02249950		OpenSea	POPDC3;POPDC3	NM_022361;NR_024539	5'UTR;Body	5.5597	0.187072	6.25767	0.00101276	0.0264003	-0.650066
chr4	96090330	-	cg03024478		OpenSea	UNC5C	NM_003728	3'UTR	5.55763	0.233103	18.168	3.48111e-06	0.000744328	5.44985
chr4	162917677	-	cg20856030		OpenSea	FSTL5;FSTL5;FSTL5	NM_001128428;NM_020116;NM_001128427	Body;Body;Body	5.55457	0.84831	8.63652	0.000194152	0.00805729	1.20078
chr3	188037871	+	cg15048700		OpenSea	LPP;LPP;LPP	NM_001167672;NM_001167671;NM_005578	5'UTR;5'UTR;5'UTR	5.53958	0.70226	10.7929	5.94252e-05	0.00358467	2.50421
chr2	18833621	+	cg27104604		OpenSea				5.53278	1.12897	5.95907	0.0012903	0.0314838	-0.922863
chr19	5220098	-	cg26573492	chr19:5222662-5223351	N_Shelf	PTPRS;PTPRS;PTPRS;PTPRS	NM_130855;NM_002850;NM_130854;NM_130853	Body;Body;Body;Body	5.5311	-0.816726	13.1717	2.02543e-05	0.00181669	3.65897
chr8	13434991	+	cg26965236		OpenSea				5.52487	0.0958466	10.4677	7.0014e-05	0.00400551	2.32544
chr3	188247767	-	cg18603679		OpenSea	LPP;LPP;LPP	NM_005578;NM_001167671;NM_001167672	Body;Body;Body	5.52451	0.375407	22.9553	9.56396e-07	0.000481697	6.65022
chr10	20439553	+	cg20130744		OpenSea	PLXDC2	NM_032812	Body	5.52205	1.13805	8.76731	0.000179409	0.00762517	1.28852
chr2	149634581	-	cg11664251	chr2:149632682-149633882	S_Shore	KIF5C	NM_004522	Body	5.51942	-0.612692	10.016	8.86185e-05	0.00467218	2.06743
chr1	152299041	-	cg10500702		OpenSea	FLG	NM_002016	TSS1500	5.5187	-0.378205	10.4095	7.21348e-05	0.00408952	2.29283
chr3	188464815	+	cg05707781		OpenSea	LPP;LPP;LPP	NM_005578;NM_001167671;NM_001167672	Body;Body;Body	5.51145	1.47201	7.62881	0.000370456	0.0127471	0.479798
chr16	88559681	-	cg02609850	chr16:88559820-88560089	N_Shore	ZFPM1	NM_153813	Body	5.50641	-0.463326	25.263	5.62424e-07	0.000428725	7.10731
chr2	138975385	-	cg01585567		OpenSea				5.50343	-0.421105	8.6088	0.000197456	0.0081445	1.18202
chr16	50347849	-	cg10341242		OpenSea	ADCY7	NM_001114	Body	5.49959	0.652279	43.3518	2.78924e-08	0.000415462	9.19263
chr19	3032739	+	cg08025415	chr19:3035638-3035872	N_Shelf	TLE2	NM_001144761	Body	5.49951	0.647963	24.5645	6.57039e-07	0.000436784	6.97586
chr17	9604352	-	cg13106430		OpenSea	USP43	NM_153210	Body	5.49938	-0.478187	32.9614	1.28307e-07	0.000415462	8.24656
chr12	62499674	+	cg16818505		OpenSea	FAM19A2	NM_178539	5'UTR	5.49748	0.482593	42.9937	2.92123e-08	0.000415462	9.16755
chr6	136217110	-	cg06563441		OpenSea	PDE7B	NM_018945	Body	5.49384	-0.502126	10.145	8.27702e-05	0.00446929	2.14231
chr12	44858069	-	cg11964314		OpenSea				5.49282	-0.235114	22.9592	9.55497e-07	0.000481697	6.65105
chr17	9559589	+	cg23766918		OpenSea	USP43	NM_153210	Body	5.48985	-0.351518	32.069	1.49476e-07	0.000415462	8.13862
chr6	138610113	-	cg26366554	chr6:138612989-138613218	N_Shelf	KIAA1244	NM_020340	Body	5.48828	-0.241768	12.4082	2.80087e-05	0.00220539	3.31502
chr2	201312367	+	cg06240652		OpenSea	SPATS2L;SPATS2L;SPATS2L;SPATS2L	NM_001100422;NM_015535;NM_001100424;NM_001100423	Body;Body;Body;Body	5.48622	-0.653837	10.7866	5.96124e-05	0.00359005	2.50079
chr1	152297873	+	cg19855573		OpenSea	FLG	NM_002016	TSS200	5.48259	-0.0623253	9.73576	0.000103075	0.00518892	1.90133
chr3	29374128	-	cg05293299		OpenSea	RBMS3;RBMS3;RBMS3	NM_001003792;NM_001003793;NM_014483	Body;Body;Body	5.48108	-0.0136414	17.9629	3.7057e-06	0.000761338	5.38898
chr4	162926680	+	cg21794994		OpenSea	FSTL5;FSTL5;FSTL5	NM_001128428;NM_020116;NM_001128427	Body;Body;Body	5.4766	0.870657	9.62822	0.000109344	0.00539529	1.83632
chr1	104523359	+	cg14174502		OpenSea				5.47559	-0.325153	16.583	5.75126e-06	0.000930072	4.95479
chr3	187895003	-	cg12753804		OpenSea	LPP;FLJ42393	NM_001167672;NR_024413	5'UTR;TSS1500	5.47547	-0.350676	14.5114	1.19463e-05	0.00134116	4.2108
chr14	30054523	+	cg15490801		OpenSea	PRKD1	NM_002742	Body	5.47539	0.109544	6.50089	0.000836951	0.0230082	-0.435417
chr14	64430230	+	cg17316030		OpenSea	SYNE2;SYNE2	NM_182914;NM_015180	Body;Body	5.4732	0.139712	12.9714	2.20131e-05	0.00190819	3.57096
chr19	1069320	+	cg10653926	chr19:1070985-1071812	N_Shore	HMHA1	NM_012292	Body	5.47059	-0.92999	12.9422	2.22852e-05	0.0019229	3.55795
chr4	100242957	+	cg05641529		OpenSea	ADH1B	NM_000668	TSS1500	5.46472	0.187159	17.065	4.9135e-06	0.000862139	5.11153
chr2	111851682	+	cg19048327		OpenSea	ACOXL;ACOXL;ACOXL	NM_001142808;NM_001105516;NM_001142807	3'UTR;3'UTR;Body	5.46313	-0.107725	6.17233	0.00108433	0.0277645	-0.726963
chr14	23845091	-	cg01134935		OpenSea	CMTM5;IL25;IL25;CMTM5	NM_001037288;NM_172314;NM_022789;NM_138460	TSS1500;3'UTR;3'UTR;TSS1500	5.46301	-0.329068	7.90688	0.000307792	0.0111803	0.6871
chr2	199013270	+	cg09349723		OpenSea	PLCL1	NM_006226	3'UTR	5.4618	-0.391477	11.712	3.82763e-05	0.0026768	2.98036
chr12	87232692	+	cg00321288		OpenSea	MGAT4C	NM_013244	TSS200	5.46104	-0.942586	16.005	6.9876e-06	0.00101698	4.75913
chr7	9826908	-	cg00844298		OpenSea				5.45306	-0.385014	22.1766	1.15772e-06	0.00050562	6.48022
chr16	8431529	-	cg05568466		OpenSea				5.44909	-0.243028	6.25274	0.00101674	0.0264711	-0.654479
chr11	24101781	-	cg16005697		OpenSea				5.44857	-0.4176	9.07847	0.000149289	0.00668924	1.49233
chr3	168558640	+	cg22668995		OpenSea				5.44779	-0.314272	19.7134	2.21936e-06	0.000621522	5.88098
chr10	134901294	-	cg09639725	chr10:134901198-134902619	Island	GPR123	NM_001083909	TSS200	5.44572	-1.41576	8.0573	0.000279079	0.0104127	0.796496
chr13	55794927	+	cg27363745		OpenSea				5.43737	0.647879	21.6678	1.31637e-06	0.000526142	6.36438
chr5	144325284	-	cg11321092		OpenSea				5.43538	-0.314275	5.68655	0.00162284	0.0372484	-1.1812
chr3	187988060	-	cg17585528		OpenSea	LPP;LPP;LPP	NM_001167672;NM_001167671;NM_005578	5'UTR;5'UTR;5'UTR	5.431	0.998674	10.0797	8.56738e-05	0.00457112	2.1045
chr14	104389386	+	cg19910610	chr14:104387580-104388036	S_Shore	C14orf2;C14orf2	NM_001127393;NM_004894	TSS1500;TSS1500	5.42718	-0.280602	6.69733	0.000720452	0.0206354	-0.266783
chr3	188506715	-	cg00902153		OpenSea	LPP;LPP;LPP	NM_005578;NM_001167671;NM_001167672	Body;Body;Body	5.42551	-0.455695	10.9841	5.40769e-05	0.00336742	2.60673
chr3	187930704	-	cg06547766		OpenSea	LPP;LPP	NM_005578;NM_001167672	TSS200;5'UTR	5.42425	0.35498	17.3674	4.46115e-06	0.000822628	5.20702
chr2	138727217	-	cg06162038		OpenSea	HNMT;HNMT	NM_001024075;NM_006895	Body;Body	5.42334	-0.491829	7.78655	0.000333257	0.0118267	0.59822
chr4	131032074	+	cg07373798		OpenSea				5.4214	1.08938	9.39543	0.000124506	0.00590358	1.69308
chrX	132090141	-	cg05680973	chrX:132090363-132092617	N_Shore	HS6ST2;HS6ST2	NM_147175;NM_001077188	Body;Body	5.41893	0.260097	15.7168	7.71967e-06	0.00106735	4.65828
chr1	22150263	-	cg26112909	chr1:22149683-22149897	S_Shore	LDLRAD2;HSPG2	NM_001013693;NM_005529	3'UTR;Body	5.41505	-0.0429834	8.61962	0.000196158	0.00811304	1.18934
chrX	74963711	-	cg01576669		OpenSea	TTC3L	NR_030737	TSS1500	5.41389	0.285704	19.3783	2.43959e-06	0.00064684	5.79143
chr6	90926672	+	cg06866423		OpenSea	BACH2;BACH2	NM_021813;NM_001170794	5'UTR;5'UTR	5.41274	0.806272	5.86345	0.00139711	0.0333793	-1.01247
chrX	113865129	-	cg12976310		OpenSea	SNORA35;HTR2C	NR_002993;NM_000868	TSS200;5'UTR	5.41161	0.312179	21.4312	1.3988e-06	0.000539752	6.30917
chr10	131503061	+	cg26529877		OpenSea	MGMT	NM_002412	Body	5.41049	-1.03864	8.49802	0.000211331	0.00854312	1.10647
chr4	187002617	+	cg14827929		OpenSea	TLR3	NM_003265	Body	5.40983	-1.0469	10.9591	5.47445e-05	0.00339297	2.59341
chr17	9545658	-	cg26976042	chr17:9548389-9549616	N_Shelf	WDR16;WDR16	NM_145054;NM_001080556	Body;Body	5.40067	-0.0373974	5.44501	0.00200247	0.0432155	-1.41801
chr3	162653787	+	cg22491067		OpenSea				5.39726	0.180144	17.0294	4.9702e-06	0.000868615	5.10015
chr10	102821670	-	cg08227353	chr10:102820488-102822874	Island	KAZALD1;KAZALD1	NM_030929;NM_030929	1stExon;5'UTR	5.39629	-1.0879	10.9089	5.61099e-05	0.00344626	2.56664
chr14	52048421	-	cg09359810		OpenSea	FRMD6	NM_001042481	5'UTR	5.39435	-0.257698	7.86233	0.000316946	0.0114228	0.654338
chr12	71552457	+	cg04950931		OpenSea	TSPAN8	NM_004616	TSS1500	5.39349	0.522193	31.8973	1.54007e-07	0.000415462	8.11723
chr14	52007174	+	cg02275040		OpenSea	FRMD6	NM_001042481	5'UTR	5.39308	1.04224	8.0287	0.000284289	0.0105445	0.775842
chrX	5811145	-	cg05835547	chrX:5811007-5811304	Island	NLGN4X;NLGN4X	NM_181332;NM_020742	Body;Body	5.39009	0.00523868	11.9196	3.48105e-05	0.00252387	3.08238
chr10	131340512	-	cg16259047		OpenSea	MGMT	NM_002412	Body	5.38832	0.0603483	9.09045	0.000148253	0.00665508	1.50004
chr6	48215641	+	cg15147534		OpenSea				5.3867	0.0141017	11.4681	4.28765e-05	0.00288002	2.85802
chr5	63202277	-	cg04206637		OpenSea				5.38606	-0.438038	5.93332	0.0013181	0.0319814	-0.946883
chr13	79845094	+	cg12078857		OpenSea				5.38415	-0.241665	11.4738	4.27631e-05	0.00287642	2.86088
chrX	55291238	+	cg26337307		OpenSea	PAGE3;PAGE3	NM_001017931;NM_001017931	1stExon;5'UTR	5.3841	0.472387	12.8504	2.31629e-05	0.00197393	3.51703
chr2	138781947	+	cg18029407		OpenSea				5.38187	-0.00644336	6.25819	0.00101234	0.0263941	-0.649599
chr3	187938319	-	cg12297546		OpenSea	LPP;LPP	NM_001167672;NM_005578	5'UTR;5'UTR	5.38159	0.158474	32.171	1.46859e-07	0.000415462	8.15122
chr3	178755197	+	cg19408207		OpenSea	ZMAT3;ZMAT3	NM_022470;NM_152240	Body;Body	5.38124	-0.447189	9.10253	0.000147217	0.00662202	1.50781
chr4	141489018	-	cg26004759	chr4:141489962-141490378	N_Shore	UCP1	NM_021833	Body	5.37869	0.912463	18.9819	2.73419e-06	0.00068197	5.68276
chr14	69617774	+	cg24025255	chr14:69618336-69619091	N_Shore	DCAF5	NM_003861	Body	5.37577	0.392416	17.419	4.38896e-06	0.000817298	5.2231
chr8	13265200	+	cg27484878		OpenSea	DLC1;DLC1	NM_182643;NM_024767	Body;Body	5.37529	0.222074	35.0702	9.08598e-08	0.000415462	8.48175
chr8	12871962	-	cg07137416		OpenSea	C8orf79;C8orf79	NM_020844;NM_001099677	Body;5'UTR	5.37317	0.191478	6.37962	0.000919759	0.0245771	-0.541613
chrX	138287654	-	cg25078813	chrX:138285888-138287622	S_Shore	FGF13;FGF13;FGF13	NM_001139500;NM_001139498;NM_001139501	TSS1500;TSS1500;TSS1500	5.36529	0.253937	24.5053	6.65889e-07	0.000436879	6.96445
chr7	1895060	+	cg24706966	chr7:1896090-1896451	N_Shore	MAD1L1;MAD1L1;MAD1L1	NM_003550;NM_001013837;NM_001013836	Body;Body;Body	5.35956	0.808818	34.8959	9.34143e-08	0.000415462	8.46331
chr3	115440301	-	cg12146703		OpenSea	GAP43;GAP43	NM_001130064;NM_002045	3'UTR;3'UTR	5.35895	-0.31711	6.15935	0.00109572	0.0279847	-0.738736
chr3	94093345	+	cg11028622		OpenSea				5.35646	0.0215661	30.6283	1.93012e-07	0.000415462	7.95271
chr13	78976139	+	cg03858663		OpenSea				5.35633	-0.39836	10.4937	6.90887e-05	0.0039696	2.33997
chr6	136405726	+	cg14812743		OpenSea	PDE7B	NM_018945	Body	5.35362	-0.207169	9.95555	9.15251e-05	0.0047768	2.032
chr12	83595509	-	cg10582941		OpenSea				5.35292	-0.00820776	6.78472	0.00067475	0.0196407	-0.193086
chr12	93101181	+	cg17344080		OpenSea	C12orf74	NM_001037671	Body	5.35159	-0.43747	8.32303	0.000235638	0.00921845	0.985232
chr3	173992754	-	cg17482360		OpenSea	NLGN1	NM_014932	Body	5.35048	-0.451324	15.5026	8.32234e-06	0.00110554	4.58187
chr14	65183532	+	cg15889847		OpenSea	PLEKHG3	NM_015549	5'UTR	5.34987	-0.103811	30.7923	1.87363e-07	0.000415462	7.97464
chr14	52591786	-	cg12071775		OpenSea				5.34894	-0.6454	6.92645	0.000607588	0.0182132	-0.0752368
chr4	62450110	-	cg22479532		OpenSea	LPHN3	NM_015236	Body	5.34812	1.21542	13.85	1.54098e-05	0.00154379	3.94608
chr4	84806923	+	cg11818376		OpenSea				5.33542	0.0445231	6.01189	0.00123535	0.0305356	-0.873835
chr7	22604019	+	cg17722435		OpenSea				5.33361	0.171606	36.1651	7.6566e-08	0.000415462	8.59384
chr10	43252305	+	cg08982017	chr10:43248523-43250912	S_Shore				5.33188	-0.536855	17.5341	4.23279e-06	0.00080354	5.25876
chr7	156741514	+	cg17827650	chr7:156741472-156741899	Island	NOM1	NM_138400	TSS1500	5.33166	0.675461	9.77503	0.000100892	0.0051135	1.92489
chr6	22718216	+	cg21997746		OpenSea				5.32833	1.30864	8.42144	0.000221589	0.00882252	1.05371
chr16	820050	-	cg06502071		OpenSea	MSLNL;MIR662	NM_001025190;NR_030384	Body;TSS200	5.32545	-0.692156	22.6237	1.03662e-06	0.000487765	6.57888
chr10	131264102	-	cg09993459	chr10:131264948-131265710	N_Shore	MGMT	NM_002412	TSS1500	5.31795	-0.393596	46.1978	1.95676e-08	0.000415462	9.37748
chrX	107069680	-	cg10286673	chrX:107069308-107070201	Island	MID2;MID2	NM_052817;NM_012216	Body;Body	5.31546	-0.225243	14.1394	1.3766e-05	0.00145384	4.0637
chr14	22902298	+	cg17313709		OpenSea				5.31532	-0.127848	6.43841	0.00087848	0.0238123	-0.489922
chr10	134261655	+	cg25828207		OpenSea	C10orf91	NM_173541	3'UTR	5.31477	-0.388085	26.759	4.08728e-07	0.000419485	7.37061
chr2	216491679	+	cg19881992		OpenSea				5.31434	0.611091	10.0008	8.93406e-05	0.00469956	2.05852
chr3	147073989	+	cg08522426	chr3:147077115-147077672	N_Shelf				5.31204	0.128455	19.1682	2.59078e-06	0.000666205	5.73422
chr3	147073118	-	cg06583576	chr3:147077115-147077672	N_Shelf				5.31066	0.584533	10.7674	6.01836e-05	0.00360865	2.49041
chr7	28647577	-	cg20315150		OpenSea	CREB5;CREB5;CREB5	NM_004904;NM_182899;NM_182898	Body;Body;Body	5.3092	1.01138	21.3092	1.44365e-06	0.000545998	6.28037
chr10	131268886	+	cg18811130	chr10:131264948-131265710	S_Shelf	MGMT	NM_002412	Body	5.30683	-1.11803	22.1537	1.16435e-06	0.000506413	6.4751
chr2	201194453	+	cg14106933		OpenSea	SPATS2L;SPATS2L;SPATS2L;SPATS2L	NM_015535;NM_001100424;NM_001100423;NM_001100422	5'UTR;5'UTR;5'UTR;5'UTR	5.30502	-0.475998	9.23734	0.000136211	0.00627241	1.59379
chr6	136371535	-	cg25463317		OpenSea	PDE7B	NM_018945	Body	5.30412	0.546122	8.61896	0.000196237	0.00811475	1.1889
chr7	537126	+	cg10881441	chr7:533426-534109	S_Shelf	PDGFA;PDGFA	NM_033023;NM_002607	3'UTR;3'UTR	5.30411	0.509633	18.4531	3.19502e-06	0.000720062	5.53296
chr5	55148493	-	cg07363330		OpenSea	IL31RA	NM_139017	Body	5.30279	-0.107148	6.07367	0.00117449	0.0294279	-0.816927
chr3	191887304	+	cg03905500		OpenSea	FGF12;FGF12	NM_021032;NM_004113	Body;Body	5.30221	0.835017	12.0854	3.2305e-05	0.00240028	3.16248
chr3	175056652	+	cg09890077		OpenSea	NAALADL2	NM_207015	Body	5.30082	0.0698872	12.3777	2.83841e-05	0.00222381	3.30081
chr10	87676527	-	cg06979680		OpenSea	GRID1	NM_017551	Body	5.29883	-0.272585	5.6164	0.0017238	0.038856	-1.2492
chr5	176004569	-	cg05520500		OpenSea	PCDH24	NM_017675	Body	5.29568	-0.0846216	6.80694	0.000663674	0.0194057	-0.174477
chr16	88700622	+	cg09328979	chr16:88700455-88701573	Island				5.29528	-0.647812	13.1029	2.08395e-05	0.0018463	3.62889
chr7	76027101	+	cg15800530	chr7:76026790-76027223	Island	ZP3;ZP3;SRCRB4D	NM_007155;NM_007155;NM_080744	5'UTR;1stExon;Body	5.28792	-0.00433188	9.6225	0.00010969	0.00540308	1.83284
chr16	815553	+	cg09857761		OpenSea	MSLN;MSLN	NM_005823;NM_013404	Body;Body	5.28418	-1.68938	11.8753	3.5518e-05	0.0025566	3.06077
chr5	157078082	-	cg07383535	chr5:157078327-157079564	N_Shore	SOX30;SOX30	NM_178424;NM_007017	Body;Body	5.28369	0.261988	25.9149	4.88297e-07	0.000419485	7.22499
chr1	77042560	-	cg17325792		OpenSea	ST6GALNAC3;ST6GALNAC3	NM_001160011;NM_152996	3'UTR;Body	5.28286	0.464566	16.52	5.87268e-06	0.000939099	4.93389
chr13	72971591	-	cg05142057		OpenSea				5.28152	0.375672	7.82601	0.000324644	0.0116128	0.627506
chr3	194121120	-	cg00834899	chr3:194117601-194118988	S_Shelf	GP5	NM_004488	TSS1500	5.28072	-0.74339	9.12851	0.000145017	0.00655724	1.52447
chr11	27701991	+	cg18595174		OpenSea	BDNF;BDNF;BDNF;BDNF;BDNF;BDNF;BDNF;BDNF;BDNF;BDNF;BDNF;BDNF;BDNF;BDNF;BDNF;BDNF	NM_170731;NM_170732;NM_170734;NM_001143806;NM_001143812;NM_001143813;NM_001143809;NM_001143808;NM_001143815;NM_001143805;NM_170733;NM_001143807;NM_001143814;NM_001143810;NM_001709;NM_001143811	Body;5'UTR;Body;5'UTR;5'UTR;5'UTR;Body;5'UTR;5'UTR;5'UTR;5'UTR;5'UTR;5'UTR;5'UTR;5'UTR;5'UTR	5.28023	-0.818143	8.12344	0.000267451	0.01009	0.844003
chr5	54518745	+	cg26251325	chr5:54519054-54519628	N_Shore				5.27376	0.215601	7.98709	0.000292073	0.0107499	0.74567
chr12	108239646	+	cg09798888	chr12:108237437-108238721	S_Shore				5.27321	-0.480659	8.84976	0.000170786	0.00736896	1.34319
chr4	101466426	-	cg19216592		OpenSea				5.27292	0.808233	14.5152	1.19295e-05	0.00134115	4.21226
chr5	45694523	+	cg07564287	chr5:45695394-45696510	N_Shore	HCN1	NM_021072	Body	5.26495	0.949059	20.7397	1.67683e-06	0.000572082	6.14277
chr5	144490992	+	cg20666307		OpenSea				5.26422	0.283159	16.2631	6.40033e-06	0.000975634	4.84758
chr7	152603606	+	cg13504480	chr7:152600496-152600950	S_Shelf				5.26419	1.16505	9.56252	0.000113393	0.00553122	1.79624
chr13	78428203	+	cg13487183		OpenSea				5.25669	0.701358	6.95191	0.000596364	0.0179698	-0.054285
chr12	9106586	-	cg13955347	chr12:9102150-9102803	S_Shelf				5.25499	0.247965	16.7212	5.49499e-06	0.000911388	5.00031
chr1	248758128	+	cg22673542		OpenSea	OR2T10	NM_001004693	TSS1500	5.24864	0.0638422	13.6764	1.6506e-05	0.00161441	3.87417
chr4	94074754	-	cg21205364		OpenSea	GRID2	NM_001510	Body	5.24084	0.514351	18.264	3.38149e-06	0.000735968	5.47804
chr15	38852680	+	cg23525051	chr15:38856262-38857658	N_Shelf	RASGRP1;RASGRP1	NM_001128602;NM_005739	Body;Body	5.23923	0.619779	29.1982	2.51775e-07	0.000415462	7.75261
chr10	131389152	-	cg08883995		OpenSea	MGMT	NM_002412	Body	5.23578	0.590591	34.3963	1.01221e-07	0.000415462	8.40947
chr6	70762024	+	cg03266780		OpenSea	COL19A1	NM_001858	Body	5.23558	-0.203064	9.19563	0.00013951	0.00638095	1.56732
chr9	107266629	+	cg07776015		OpenSea	OR13F1	NM_001004485	1stExon	5.23544	-0.196955	7.23475	0.000486576	0.0154852	0.17417
chr9	471920	+	cg13443168	chr9:470108-470324	S_Shore				5.23421	0.146237	5.38201	0.00211771	0.0450574	-1.48102
chrX	142722494	-	cg25237542	chrX:142721410-142722958	Island	SLITRK4	NM_173078	5'UTR	5.23242	0.536012	22.9178	9.65074e-07	0.000481697	6.64225
chr10	88729861	+	cg14209784	chr10:88730554-88731632	N_Shore	AGAP11;C10orf116	NM_133447;NM_006829	TSS1500;Body	5.22586	0.177929	20.6675	1.70949e-06	0.000573005	6.12493
chr14	64562705	+	cg13037437		OpenSea	SYNE2;SYNE2	NM_182914;NM_015180	Body;Body	5.22567	0.574596	23.8882	7.66996e-07	0.000450681	6.84303
chr1	187609278	+	cg10103000		OpenSea				5.21695	-0.535166	9.74488	0.000102563	0.00517142	1.90681
chr7	100729412	-	cg21186955	chr7:100732088-100732424	N_Shelf	TRIM56	NM_030961	5'UTR	5.21618	-0.00554434	19.8379	2.14353e-06	0.000612004	5.91374
chrX	133115985	-	cg06431415	chrX:133118081-133118494	N_Shelf	GPC3;GPC3;GPC3;GPC3	NM_001164617;NM_001164618;NM_001164619;NM_004484	Body;Body;Body;Body	5.21265	-0.155048	7.78208	0.000334251	0.0118477	0.59489
chr4	168096506	-	cg22009329		OpenSea	SPOCK3;SPOCK3	NM_001040159;NM_016950	Body;Body	5.21122	1.16695	6.46132	0.000862982	0.0235036	-0.469888
chrX	11284830	-	cg03094405		OpenSea	ARHGAP6;ARHGAP6;ARHGAP6	NM_013427;NM_013423;NM_006125	Body;TSS1500;Body	5.20958	0.29435	25.7438	5.0658e-07	0.000419485	7.19455
chr4	62359523	-	cg03712062		OpenSea				5.20563	1.452	5.63221	0.00170043	0.0384718	-1.23383
chr1	3600879	-	cg17471939		OpenSea	TP73	NM_005427	Body	5.19224	-0.920725	6.99371	0.000578454	0.017589	-0.0200284
chr4	93646144	-	cg04010040		OpenSea	GRID2	NM_001510	Body	5.1918	0.382565	27.2908	3.66428e-07	0.000419485	7.45863
chr16	88700624	+	cg25164886	chr16:88700455-88701573	Island				5.19037	-0.979657	8.62911	0.000195029	0.00808302	1.19577
chr4	101229924	+	cg02360560		OpenSea				5.18932	0.648142	14.5718	1.16783e-05	0.00132646	4.23426
chr2	148617336	+	cg00532455		OpenSea	ACVR2A	NM_001616	Body	5.18762	-1.49417	5.9941	0.00125355	0.0308504	-0.890311
chr2	166563180	+	cg00396910		OpenSea				5.18463	-0.568089	6.64396	0.000750132	0.0212599	-0.312193
chr3	187916442	+	cg01683373		OpenSea	LPP	NM_001167672	5'UTR	5.17861	0.348493	11.0365	5.27124e-05	0.00331131	2.63448
chr15	84706833	-	cg08115297		OpenSea	ADAMTSL3	NM_207517	3'UTR	5.17703	-0.480008	12.3221	2.90852e-05	0.00225824	3.27477
chr4	130700964	+	cg13170174		OpenSea				5.17384	-0.0796675	14.6049	1.15345e-05	0.00131584	4.24707
chr19	19248891	+	cg03202884	chr19:19249182-19249443	N_Shore	TMEM161A	NM_017814	Body	5.1738	-0.750411	7.41721	0.000428215	0.0141306	0.31747
chr3	174580620	-	cg21145449		OpenSea	NAALADL2	NM_207015	Body	5.17255	0.941046	10.7611	6.03733e-05	0.00361658	2.48699
chr10	27230738	+	cg01097314		OpenSea	NCRNA00202	NR_026795	Body	5.16892	-0.365885	7.9221	0.000304733	0.0110999	0.698262
chr1	152290334	-	cg22719314		OpenSea	FLG	NM_002016	5'UTR	5.16634	0.447385	7.23231	0.000487417	0.0154997	0.172233
chr14	44408473	+	cg12784990		OpenSea				5.16169	0.0875598	11.1172	5.06864e-05	0.00322407	2.67699
chr14	52182702	+	cg09987240		OpenSea	FRMD6;FRMD6	NM_152330;NM_001042481	Body;Body	5.15704	-0.060984	5.51966	0.00187517	0.0412282	-1.34402
chr21	19639479	+	cg21148025		OpenSea	CHODL	NM_024944	3'UTR	5.15288	-0.664273	11.9001	3.51192e-05	0.00253696	3.0729
chr12	6314137	-	cg19659642	chr12:6309152-6310392	S_Shelf	CD9	NM_001769	Body	5.14569	0.131737	21.9856	1.21448e-06	0.00051066	6.43719
chr4	145268453	+	cg03967798		OpenSea				5.14338	0.687426	6.60807	0.000770886	0.0216766	-0.342895
chr5	178800278	+	cg25086501	chr5:178801298-178801816	N_Shore				5.13814	-1.60344	6.9094	0.000615245	0.0183715	-0.0893101
chr2	19072283	+	cg26253868		OpenSea				5.13739	-0.199204	7.17591	0.000507332	0.01596	0.127291
chr19	941126	+	cg18598117	chr19:940723-942490	Island	ARID3A	NM_005224	Body	5.13636	-0.983786	10.8378	5.8114e-05	0.00352975	2.52849
chr9	93953608	+	cg01715248	chr9:93955500-93956420	N_Shore				5.13442	0.984461	31.1246	1.76508e-07	0.000415462	8.01845
chr2	18097337	+	cg18703983		OpenSea	KCNS3	NM_002252	5'UTR	5.13415	-1.36809	9.26897	0.000133769	0.00619237	1.61379
chr3	99378032	+	cg21175685		OpenSea	COL8A1;MIR548G;COL8A1	NM_001850;NR_031662;NM_020351	5'UTR;Body;5'UTR	5.12988	-0.578843	8.04485	0.000281332	0.0104657	0.787516
chr2	201217491	+	cg17868893		OpenSea	SPATS2L;SPATS2L;SPATS2L;SPATS2L	NM_015535;NM_001100424;NM_001100423;NM_001100422	5'UTR;5'UTR;5'UTR;5'UTR	5.12784	0.650144	12.8041	2.36212e-05	0.00199516	3.49625
chr6	22297364	-	cg22029810		OpenSea	PRL;PRL;PRL	NM_000948;NM_001163558;NM_000948	1stExon;5'UTR;5'UTR	5.12336	0.982798	6.50684	0.000833114	0.0229385	-0.430246
chr12	83592588	-	cg10866060		OpenSea				5.122	-0.304313	5.75534	0.00153039	0.0357123	-1.11512
chr3	112738800	+	cg17228765	chr3:112738244-112738653	S_Shore	C3orf17;C3orf17;C3orf17	NR_027796;NR_027794;NM_015412	TSS1500;TSS1500;TSS1500	5.11951	0.998738	14.3944	1.24867e-05	0.00137426	4.16499
chrX	111924209	-	cg16781964		OpenSea	LHFPL1	NM_178175	TSS1500	5.11881	0.811685	9.02637	0.000153894	0.0068392	1.45868
chr9	37938667	+	cg13682333		OpenSea	SHB	NM_003028	Body	5.1184	-2.60059	30.7437	1.89016e-07	0.000415462	7.96817
chr10	134684094	-	cg01055748	chr10:134682700-134682917	S_Shore				5.11814	-0.656664	8.13988	0.000264649	0.0100157	0.855757
chr5	176326528	+	cg09869729		OpenSea	HK3	NM_002115	TSS200	5.11519	0.0513412	21.7507	1.28887e-06	0.000520422	6.38351
chr2	166061599	-	cg03180819		OpenSea	SCN3A;SCN3A;SCN3A	NM_001081677;NM_006922;NM_001081676	TSS1500;TSS1500;TSS1500	5.1128	-0.462962	12.1895	3.08402e-05	0.00234432	3.21215
chrX	74963719	-	cg14368817		OpenSea	TTC3L	NR_030737	TSS1500	5.10574	1.18343	18.2398	3.40631e-06	0.000739067	5.47094
chrX	138645497	-	cg04240856		OpenSea	F9	NM_000133	3'UTR	5.10313	-0.1769	13.1568	2.03794e-05	0.00182203	3.65247
chrX	68836108	-	cg20540913	chrX:68835648-68837063	Island	EDA;EDA;EDA;EDA;EDA;EDA;EDA;EDA;EDA;EDA;EDA;EDA	NM_001399;NM_001005611;NM_001005609;NM_001005610;NM_001005615;NM_001005610;NM_001399;NM_001005615;NM_001005612;NM_001005609;NM_001005612;NM_001005611	5'UTR;1stExon;5'UTR;1stExon;5'UTR;5'UTR;1stExon;1stExon;5'UTR;1stExon;1stExon;5'UTR	5.09638	-0.373976	30.8452	1.85585e-07	0.000415462	7.98167
chr4	163907607	+	cg12527110		OpenSea				5.09477	-0.0142641	9.02434	0.000154076	0.00684108	1.45737
chr10	68039681	-	cg18610616		OpenSea	CTNNA3;CTNNA3	NM_001127384;NM_013266	Body;Body	5.09456	0.24005	13.6788	1.64903e-05	0.00161395	3.87517
chr13	108922032	+	cg20945738		OpenSea	TNFSF13B;TNFSF13B;TNFSF13B;TNFSF13B	NM_001145645;NM_006573;NM_006573;NM_001145645	5'UTR;1stExon;5'UTR;1stExon	5.08964	1.29408	15.8563	7.35464e-06	0.00104208	4.70738
chr2	138845177	-	cg15818005		OpenSea				5.08835	-0.931062	6.24125	0.00102609	0.0266405	-0.664789
chr7	124904981	+	cg09169764		OpenSea				5.08758	-0.463214	6.23485	0.00103134	0.0267423	-0.670543
chr3	18449805	-	cg10248785		OpenSea	SATB1;SATB1	NM_001131010;NM_002971	Body;Body	5.08717	-0.520157	6.43375	0.000881678	0.0238769	-0.494013
chr1	221053409	+	cg12405785	chr1:221051966-221053673	Island	HLX	NM_021958	1stExon	5.08693	-0.883343	35.6975	8.23204e-08	0.000415462	8.54675
chrX	38082314	+	cg02263509	chrX:38079691-38080150	S_Shelf				5.08654	0.665356	27.2333	3.70745e-07	0.000419485	7.44925
chr9	37647717	+	cg14180747	chr9:37650696-37651409	N_Shelf				5.08108	-0.77985	5.27749	0.00232614	0.0482628	-1.58673
chrX	130191788	-	cg00743412	chrX:130192131-130192735	N_Shore	FLJ30058	NM_144967	TSS1500	5.07638	0.877196	16.5238	5.86532e-06	0.000938857	4.93515
chr10	131264198	-	cg09450835	chr10:131264948-131265710	N_Shore	MGMT	NM_002412	TSS1500	5.07369	0.110098	14.3007	1.294e-05	0.00139944	4.12801
chr10	20230737	+	cg03631457		OpenSea	PLXDC2	NM_032812	Body	5.06722	0.796633	6.71693	0.000709897	0.0204221	-0.250184
chr3	188313650	+	cg10339098		OpenSea	LPP;LPP;LPP	NM_005578;NM_001167671;NM_001167672	Body;Body;Body	5.06638	-0.12695	5.40315	0.00207821	0.044436	-1.45982
chr15	75081572	-	cg13578134		OpenSea	CSK;CSK	NM_004383;NM_001127190	5'UTR;5'UTR	5.06446	-1.55928	21.0429	1.54759e-06	0.00056252	6.21668
chr16	88560088	+	cg01881378	chr16:88559820-88560089	Island	ZFPM1	NM_153813	Body	5.06329	0.858516	44.461	2.42283e-08	0.000415462	9.26763
chr10	131477661	-	cg06874216		OpenSea	MGMT	NM_002412	Body	5.06237	0.155384	18.2744	3.37093e-06	0.000735968	5.48107
chr3	187896277	-	cg24454374		OpenSea	LPP;FLJ42393	NM_001167672;NR_024413	5'UTR;TSS200	5.06182	0.849714	7.27966	0.000471396	0.0151516	0.20973
chr10	131504572	-	cg14312783		OpenSea	MGMT	NM_002412	Body	5.05342	0.15336	30.4272	2.00209e-07	0.000415462	7.92555
chr3	187914247	-	cg26172051		OpenSea	LPP	NM_001167672	5'UTR	5.05256	0.683984	6.87566	0.000630722	0.0187092	-0.117232
chr4	71383999	+	cg17536071		OpenSea	AMTN	NM_212557	TSS1500	5.05203	-0.0395437	5.70202	0.0016015	0.0368818	-1.1663
chr7	17691191	-	cg03947384		OpenSea				5.05197	0.92593	9.04648	0.000152097	0.00677851	1.47169
chrX	128913578	+	cg02200373		OpenSea	SASH3	NM_018990	TSS1500	5.05022	-0.174462	12.9184	2.25084e-05	0.00193647	3.5474
chrX	38080608	+	cg08480367	chrX:38079691-38080150	S_Shore	SRPX;SRPX;SRPX;SRPX	NM_001170752;NM_006307;NM_001170751;NM_001170750	TSS1500;TSS1500;TSS1500;TSS1500	5.04881	1.60776	20.8959	1.60875e-06	0.000565595	6.18102
chr12	71249040	+	cg15085205		OpenSea	PTPRR	NM_002849	Body	5.04494	-0.84821	7.37332	0.000441475	0.0144639	0.283278
chr3	30140788	+	cg25771113		OpenSea				5.04362	0.222544	12.5802	2.59947e-05	0.00210824	3.39452
chrX	114253315	-	cg00488364		OpenSea	IL13RA2	NM_000640	TSS1500	5.04246	0.956297	19.5938	2.29516e-06	0.000629533	5.84927
chr3	94160438	-	cg05293646		OpenSea				5.03773	0.988476	19.9117	2.10004e-06	0.000606968	5.93302
chr7	107300939	-	cg15320854	chr7:107301205-107302416	N_Shore	SLC26A4;LOC286002	NM_000441;NR_028137	TSS200;Body	5.03679	0.0182634	29.6769	2.3002e-07	0.000415462	7.82141
chr1	158517849	+	cg17551002		OpenSea	OR6Y1	NM_001005189	1stExon	5.03335	-0.0137825	15.0321	9.85221e-06	0.0012086	4.40938
chr7	89863353	-	cg06112923		OpenSea	STEAP2;STEAP2;STEAP2	NM_001040666;NM_152999;NM_001040665	Body;3'UTR;3'UTR	5.03282	0.411462	15.3796	8.69357e-06	0.00113197	4.53739
chr10	123353578	-	cg10362842	chr10:123356616-123358285	N_Shelf	FGFR2;FGFR2;FGFR2;FGFR2;FGFR2;FGFR2;FGFR2;FGFR2;FGFR2;FGFR2	NM_001144913;NM_001144914;NM_001144918;NM_001144919;NM_001144916;NM_000141;NM_001144916;NM_022970;NM_001144917;NM_001144915	TSS200;TSS200;5'UTR;5'UTR;1stExon;5'UTR;5'UTR;5'UTR;5'UTR;5'UTR	5.03145	-0.211704	30.3492	2.03087e-07	0.000415462	7.91493
chr10	131570234	+	cg19866923		OpenSea				5.02973	-0.737212	6.21261	0.00104984	0.0271149	-0.690563
chr3	115524031	-	cg23075139		OpenSea	LSAMP	NM_002338	3'UTR	5.02592	-0.983242	21.2548	1.46419e-06	0.00054905	6.26745
chr6	136242344	-	cg12272297		OpenSea	PDE7B	NM_018945	Body	5.02573	0.515895	5.68172	0.00162956	0.037352	-1.18586
chr6	22035909	+	cg20426364		OpenSea	FLJ22536	NR_015410	Body	5.02566	0.845865	13.4151	1.83341e-05	0.00171037	3.76391
chrX	18373455	-	cg17710066	chrX:18371897-18373148	S_Shore	SCML2	NM_006089	TSS1500	5.02549	1.30126	30.6395	1.92619e-07	0.000415462	7.95422
chr2	183321813	-	cg08977931		OpenSea	PDE1A;PDE1A	NM_005019;NM_001003683	Body;Body	5.02249	0.239758	23.3807	8.63915e-07	0.000475079	6.73956
chrX	139587868	-	cg18496053	chrX:139585867-139588578	Island	SOX3	NM_005634	TSS1500	5.02243	-0.149705	14.4002	1.24593e-05	0.00137227	4.16727
chr5	63253616	+	cg10485633	chr5:63255044-63255407	N_Shore				5.02139	1.16184	9.01619	0.000154813	0.00686432	1.45208
chr10	20122964	+	cg05886789		OpenSea	PLXDC2	NM_032812	Body	5.02013	0.339778	6.67838	0.000730832	0.0208608	-0.282873
chr10	131264264	+	cg18247239	chr10:131264948-131265710	N_Shore	MGMT	NM_002412	TSS1500	5.01968	0.129145	24.5991	6.5193e-07	0.000436784	6.98251
chr6	66800878	+	cg00742465	chr6:66804630-66804831	N_Shelf				5.01866	-0.0145136	20.7042	1.69279e-06	0.000573005	6.13402
chr15	25981322	-	cg14216870	chr15:25981176-25981392	Island	ATP10A	NM_024490	Body	5.01683	-0.367223	9.67129	0.000106781	0.00530764	1.86244
chr16	50347895	+	cg03485674		OpenSea	ADCY7	NM_001114	Body	5.01604	0.285252	31.7319	1.58523e-07	0.000415462	8.09645
chr1	187378159	-	cg00526629		OpenSea				5.01567	0.861819	6.97199	0.000587681	0.0177848	-0.0378064
chr3	66527285	-	cg25230917		OpenSea	LRIG1	NM_015541	Body	5.00968	-0.527398	6.31215	0.000969924	0.0255729	-0.601404
chr17	21029295	-	cg06582708	chr17:21030056-21030814	N_Shore	DHRS7B	NM_015510	TSS1500	5.00735	0.724948	12.836	2.33041e-05	0.00198093	3.51058
chr3	66798910	+	cg09377980		OpenSea				5.00376	1.04025	5.511	0.00188944	0.0414473	-1.35256
chr4	154710353	-	cg03202804	chr4:154709512-154710827	Island	SFRP2	NM_003013	TSS200	5.00243	1.59802	20.8763	1.61709e-06	0.000565595	6.17626
chr11	23994937	+	cg17104596		OpenSea				5.00058	0.347405	11.1887	4.89693e-05	0.00315127	2.71433
chr4	168156813	-	cg02739437	chr4:168155005-168155765	S_Shore	SPOCK3;SPOCK3	NM_016950;NM_001040159	TSS1500;TSS1500	4.99847	-0.372597	23.7413	7.93672e-07	0.000457329	6.81342
chr3	147107109	+	cg11139044	chr3:147108511-147111703	N_Shore	ZIC4;ZIC4;ZIC4;ZIC4;ZIC4	NM_001168378;NR_033119;NM_032153;NR_033118;NM_001168379	Body;Body;Body;Body;Body	4.99723	-0.580602	30.8991	1.8379e-07	0.000415462	7.98882
chr6	83118420	-	cg06828431		OpenSea				4.99699	1.65013	6.13263	0.00111961	0.0284051	-0.763028
chr10	20255908	-	cg12723985		OpenSea	PLXDC2	NM_032812	Body	4.99676	0.924114	8.30906	0.000237716	0.00927927	0.975447
chr16	80966192	+	cg05707714	chr16:80965952-80966478	Island				4.99585	-0.560327	9.77584	0.000100848	0.00511282	1.92538
chr7	2613413	+	cg17018980		OpenSea	IQCE;IQCE	NM_001100390;NM_152558	Body;Body	4.99255	0.75059	10.9624	5.46557e-05	0.0033889	2.59517
chr3	115341429	-	cg27608911		OpenSea	GAP43;GAP43	NM_002045;NM_001130064	TSS1500;TSS1500	4.99161	-0.420979	9.73648	0.000103035	0.00518749	1.90176
chr17	80842469	-	cg15853299		OpenSea	TBCD	NM_005993	Body	4.98998	1.43204	8.27359	0.000243086	0.00943938	0.950546
chr5	176326619	+	cg17809377		OpenSea	HK3	NM_002115	TSS1500	4.98902	-1.23495	8.34992	0.000231698	0.00911375	1.00402
chrX	140990878	+	cg09140084		OpenSea	MAGEC1	NM_005462	TSS1500	4.9849	0.28246	23.1315	9.16742e-07	0.000481315	6.68752
chr4	131498153	-	cg12410086		OpenSea				4.98365	0.3469	33.0202	1.27042e-07	0.000415462	8.25348
chr3	188200427	+	cg19756112		OpenSea	LPP;LPP;LPP	NM_005578;NM_001167671;NM_001167672	Body;Body;Body	4.9805	0.0350499	12.9147	2.25438e-05	0.00193838	3.54573
chrX	51139481	-	cg26469991	chrX:51138953-51139255	S_Shore				4.97255	0.0956075	22.7022	1.01693e-06	0.000485585	6.59591
chr2	198815064	-	cg02833180		OpenSea	PLCL1	NM_006226	Body	4.97234	-0.698904	7.18694	0.000503366	0.0158715	0.1361
chr17	17109239	-	cg01412970	chr17:17108771-17109701	Island	PLD6	NM_178836	1stExon	4.97184	-1.56835	28.2181	3.04364e-07	0.000415462	7.60566
chr4	71381880	-	cg22786090		OpenSea				4.97112	-0.356146	6.2808	0.000994311	0.0260577	-0.629364
chr7	21797276	-	cg01238669		OpenSea	DNAH11	NM_003777	Body	4.97007	-0.0337735	7.67409	0.000359303	0.0124802	0.514019
chr3	187975150	-	cg26124569		OpenSea	LPP;LPP;LPP	NM_001167672;NM_001167671;NM_005578	5'UTR;5'UTR;5'UTR	4.96663	1.51822	5.48644	0.00193063	0.0420943	-1.37685
chrX	141293094	-	cg09929941		OpenSea	MAGEC2	NM_016249	TSS200	4.96115	-0.186672	24.2942	6.98601e-07	0.000439039	6.92345
chr19	3671118	-	cg10591771	chr19:3671902-3672121	N_Shore	PIP5K1C	NM_012398	Body	4.96085	-1.21295	11.0134	5.33089e-05	0.00333783	2.62226
chr3	147144980	+	cg16364155	chr3:147142181-147142391	S_Shelf				4.95817	0.955635	8.16339	0.000260701	0.00991611	0.872525
chr19	18496756	+	cg09538452	chr19:18497063-18497269	N_Shore	GDF15	NM_004864	TSS1500	4.95623	-0.387578	7.41224	0.000429695	0.0141635	0.313601
chr10	68805443	-	cg17700620		OpenSea	CTNNA3;LRRTM3;CTNNA3	NM_001127384;NM_178011;NM_013266	Body;Body;Body	4.95613	0.276762	21.7067	1.30337e-06	0.000523526	6.37337
chr16	4103492	+	cg10177032		OpenSea	ADCY9	NM_001116	Body	4.95052	0.405036	6.07969	0.00116874	0.0293322	-0.811401
chr12	43063317	+	cg04692238		OpenSea				4.94781	0.733928	16.9381	5.11933e-06	0.00088035	5.0708
chr15	85949116	+	cg17178777		OpenSea	AKAP13;AKAP13	NM_006738;NM_007200	5'UTR;5'UTR	4.94697	0.900696	7.90681	0.000307805	0.0111803	0.687051
chr3	146498234	-	cg15285975		OpenSea				4.94335	-0.171805	7.53869	0.000393871	0.0133149	0.411156
chr10	131479182	+	cg15312358		OpenSea	MGMT	NM_002412	Body	4.9412	-0.634045	5.50984	0.00189137	0.0414806	-1.35371
chrX	153731092	+	cg17828708	chrX:153734989-153735205	N_Shelf				4.94031	0.464579	34.1964	1.04559e-07	0.000415462	8.38752
chr10	20163377	+	cg07083768		OpenSea	PLXDC2	NM_032812	Body	4.93593	0.946187	7.85928	0.000317584	0.0114393	0.652091
chr12	61915276	-	cg11195363		OpenSea				4.93429	-1.22897	7.32845	0.000455525	0.0147943	0.248147
chr6	136395114	-	cg11568958		OpenSea	PDE7B	NM_018945	Body	4.92747	0.0634697	6.96988	0.000588586	0.0178073	-0.0395357
chr7	2059150	+	cg07568296	chr7:2059907-2060131	N_Shore	MAD1L1;MAD1L1;MAD1L1	NM_003550;NM_001013837;NM_001013836	Body;Body;Body	4.92356	0.874042	10.1853	8.10383e-05	0.00440658	2.16548
chr10	131356400	+	cg10215460		OpenSea	MGMT	NM_002412	Body	4.92194	0.574083	6.65804	0.000742166	0.0210968	-0.300184
chr3	167293056	+	cg14643415		OpenSea	WDR49	NM_178824	Body	4.92049	-0.129933	22.9655	9.54041e-07	0.000481697	6.65239
chr16	1093823	-	cg10129154		OpenSea				4.91917	-0.110703	8.10595	0.00027047	0.0101752	0.831474
chr7	157129430	-	cg12690313	chr7:157129089-157130306	Island	DNAJB6;DNAJB6	NM_005494;NM_058246	TSS1500;TSS1500	4.91912	0.662162	34.7401	9.57702e-08	0.000415462	8.44667
chr11	31149006	+	cg03400849		OpenSea				4.91818	1.39909	8.44329	0.000218605	0.0087473	1.0688
chr3	99345675	-	cg24757159		OpenSea	MIR548G	NR_031662	Body	4.91799	-0.408414	5.39051	0.00210173	0.0448129	-1.4725
chr4	12926002	+	cg13534095		OpenSea				4.91703	0.331217	13.9144	1.50251e-05	0.00152093	3.97249
chr3	176414852	+	cg24125710		OpenSea				4.91512	0.333323	10.7649	6.02587e-05	0.00361119	2.48905
chr10	20523154	+	cg24164296		OpenSea	PLXDC2	NM_032812	Body	4.91435	-0.264029	6.22722	0.00103765	0.0268757	-0.677409
chr19	16988083	-	cg14712058	chr19:16989009-16989700	N_Shore	SIN3B	NM_015260	Body	4.91388	-0.104325	25.2336	5.66069e-07	0.000428985	7.10189
chr4	93443138	+	cg19653783		OpenSea	GRID2	NM_001510	Body	4.91185	0.882678	7.81686	0.000326619	0.0116598	0.620724
chr4	98690072	+	cg08746785		OpenSea	C4orf37	NM_174952	Body	4.90929	0.64422	15.1944	9.28986e-06	0.00117515	4.4696
chr5	132583129	+	cg08549011		OpenSea	FSTL4	NM_015082	Body	4.90914	-0.883823	6.88038	0.000628531	0.0186631	-0.113322
chr1	10745727	+	cg04896832		OpenSea	CASZ1;CASZ1	NM_017766;NM_001079843	Body;Body	4.90776	-1.79448	8.95567	0.000160411	0.0070505	1.41271
chr7	33941205	+	cg26590449	chr7:33943665-33945509	N_Shelf				4.90673	1.24672	12.1951	3.07628e-05	0.00234385	3.21484
chr4	92522792	+	cg26305683		OpenSea	FAM190A	NM_001145065	3'UTR	4.9062	1.20763	7.17846	0.000506411	0.015939	0.129329
chr6	138539372	+	cg02500392		OpenSea	PBOV1;KIAA1244	NM_021635;NM_020340	1stExon;Body	4.9053	0.672572	8.81221	0.000174652	0.00748439	1.31836
chr13	56790593	+	cg23817132		OpenSea				4.90333	0.809668	8.61476	0.000196739	0.00812713	1.18606
chr9	138239780	-	cg14517771		OpenSea				4.90297	-1.90995	9.53953	0.000114851	0.00557948	1.78215
chr17	9631453	-	cg19275398		OpenSea	USP43	NM_153210	Body	4.90195	-1.07098	12.8246	2.34168e-05	0.00198667	3.50547
chr17	6555443	+	cg24184221	chr17:6554832-6555585	Island	MED31;C17orf100	NM_016060;NM_001105520	TSS1500;1stExon	4.90135	-0.885434	9.77998	0.00010062	0.0051062	1.92786
chr10	131445468	-	cg18651291		OpenSea	MGMT	NM_002412	Body	4.89737	1.94097	7.91935	0.000305283	0.0111144	0.696246
chr6	22568278	+	cg21898884	chr6:22569584-22570705	N_Shore	HDGFL1	NM_138574	TSS1500	4.89537	-1.06045	8.5903	0.000199697	0.00820851	1.16946
chrX	53286187	-	cg03832506	chrX:53283829-53284038	S_Shelf	IQSEC2;IQSEC2	NM_015075;NM_001111125	Body;Body	4.89253	0.992819	23.9305	7.59511e-07	0.000450621	6.85151
chrX	124098009	+	cg08750326		OpenSea	ODZ1;ODZ1;ODZ1	NM_001163278;NM_001163279;NM_014253	TSS1500;TSS1500;TSS1500	4.88669	-0.452278	20.4818	1.79687e-06	0.000577571	6.0787
chrX	139588759	+	cg20981089	chrX:139589970-139590480	N_Shore				4.88445	0.95149	25.9075	4.89077e-07	0.000419485	7.22367
chr2	88752553	-	cg13535212	chr2:88751335-88752865	Island	FOXI3	NM_001135649	TSS1500	4.88	0.423653	5.90872	0.00134531	0.0324539	-0.969904
chr3	188034983	-	cg04535966		OpenSea	LPP;LPP;LPP	NM_001167672;NM_001167671;NM_005578	5'UTR;5'UTR;5'UTR	4.8797	1.13687	7.82022	0.000325892	0.0116451	0.623215
chr14	55067550	+	cg06914133		OpenSea	SAMD4A;SAMD4A	NM_001161576;NM_015589	Body;Body	4.87912	0.259352	8.37843	0.000227606	0.00899458	1.02387
chr4	72636217	+	cg09997530		OpenSea	GC	NM_000583	Body	4.87363	0.595057	8.18088	0.000257807	0.00983833	0.884978
chr3	39369720	-	cg26647600		OpenSea	CCR8	NM_005201	TSS1500	4.87254	0.483067	19.2511	2.52986e-06	0.00065753	5.75689
chr6	2632607	+	cg03290281	chr6:2634372-2634945	N_Shore	C6orf195	NM_152554	5'UTR	4.87165	0.370695	6.26657	0.00100561	0.0262653	-0.642088
chr12	27901072	+	cg16533146		OpenSea	MRPS35	NM_021821	Body	4.86926	0.130797	9.18603	0.000140283	0.006405	1.56121
chr7	96652153	+	cg11891395	chr7:96651963-96652246	Island	DLX5	NM_005221	Body	4.86616	0.387249	6.549	0.000806513	0.0223829	-0.393728
chr14	75733932	+	cg05268769		OpenSea				4.85878	0.065556	33.9061	1.0964e-07	0.000415462	8.35522
chrX	13835207	-	cg18627493		OpenSea	GPM6B;GPM6B;GPM6B;GPM6B;GPM6B;GPM6B;GPM6B	NM_005278;NM_005278;NM_001001996;NM_001001994;NM_001001995;NM_001001996;NM_001001995	1stExon;5'UTR;5'UTR;Body;5'UTR;1stExon;1stExon	4.84682	0.0753838	9.54905	0.000114245	0.00555721	1.78799
chr2	69423553	+	cg04834204		OpenSea	ANTXR1	NM_032208	Body	4.84448	1.54908	10.7011	6.22115e-05	0.00368955	2.45432
chr13	79856043	-	cg09221450		OpenSea				4.84257	-0.419604	6.95355	0.000595651	0.017952	-0.0529408
chr11	87080622	-	cg04883472		OpenSea				4.83901	-1.04479	11.5885	4.05281e-05	0.00278343	2.91879
chr4	145595888	-	cg02215603		OpenSea	HHIP	NM_022475	Body	4.83524	1.15154	6.56515	0.000796586	0.0221895	-0.379793
chrX	142721819	+	cg23297872	chrX:142721410-142722958	Island	SLITRK4	NM_173078	5'UTR	4.83225	-0.250071	6.07219	0.0011759	0.0294548	-0.818277
chr9	135996931	-	cg06974755	chr9:135995969-135996954	Island	RALGDS;RALGDS	NM_001042368;NM_006266	Body;TSS1500	4.83078	-0.728384	8.45193	0.000217437	0.00871634	1.07477
chr10	131404694	-	cg18148349		OpenSea	MGMT	NM_002412	Body	4.82964	0.878364	11.6326	3.97067e-05	0.00274965	2.94085
chr5	126409227	+	cg02304092	chr5:126409006-126409327	Island	FLJ44606;FLJ44606	NM_001164478;NM_001164479	TSS200;TSS200	4.82628	-1.24806	22.7355	1.00872e-06	0.000485585	6.6031
chr13	78495961	+	cg16203262	chr13:78492425-78493382	S_Shelf	EDNRB	NM_000115	5'UTR	4.82369	0.748327	7.85532	0.000318415	0.0114542	0.64917
chr14	64361272	-	cg05915593		OpenSea	SYNE2;SYNE2	NM_182914;NM_015180	5'UTR;5'UTR	4.82347	0.739695	7.84804	0.00031995	0.0114841	0.643791
chr3	187929592	-	cg00869941		OpenSea	LPP;LPP	NM_005578;NM_001167672	TSS1500;5'UTR	4.82319	0.166038	14.4117	1.24049e-05	0.00136908	4.1718
chr4	72903841	-	cg15264404		OpenSea	NPFFR2;NPFFR2;NPFFR2	NM_004885;NM_053036;NM_001144756	Body;TSS1500;TSS1500	4.82244	-0.577775	5.37655	0.00212805	0.0452227	-1.48651
chr13	113636953	-	cg01248385	chr13:113635654-113635899	S_Shore	MCF2L;MCF2L	NM_001112732;NM_024979	Body;Body	4.82216	-2.41414	29.0993	2.56564e-07	0.000415462	7.73816
chr7	141388676	-	cg20706536		OpenSea	KIAA1147	NM_001080392	Body	4.82027	0.276365	6.05429	0.0011932	0.0297608	-0.834728
chr2	99434981	-	cg23100133	chr2:99438297-99439884	N_Shelf	C2orf55	NM_207362	Body	4.81942	-1.03514	17.0374	4.95742e-06	0.000867604	5.10271
chr3	188055123	-	cg23493553		OpenSea	LPP;LPP;LPP	NM_001167672;NM_001167671;NM_005578	5'UTR;5'UTR;5'UTR	4.81742	0.389877	6.45927	0.000864356	0.0235294	-0.471679
chr13	80233183	-	cg20271865		OpenSea				4.81622	-1.29587	27.8398	3.28062e-07	0.000417522	7.54664
chr5	52405886	-	cg26505878	chr5:52405269-52405767	S_Shore	MOCS2;MOCS2	NM_004531;NM_176806	TSS1500;TSS1500	4.81622	-0.473909	6.30362	0.000976494	0.0256938	-0.609004
chr3	115346099	-	cg26783404		OpenSea	GAP43;GAP43	NM_002045;NM_001130064	Body;5'UTR	4.81529	-0.886957	16.3377	6.24172e-06	0.000964499	4.8728
chr13	40670783	-	cg09331166		OpenSea				4.81358	-0.534932	9.13613	0.00014438	0.0065378	1.52935
chr7	156434647	-	cg11870755	chr7:156432433-156433670	S_Shore	C7orf13;RNF32	NR_026865;NM_030936	TSS1500;5'UTR	4.8123	0.587074	9.4607	0.00012002	0.00575624	1.73359
chr5	147212748	+	cg26925408		OpenSea	SPINK1	NM_003122	TSS1500	4.80787	0.299772	13.1759	2.02197e-05	0.00181475	3.66077
chrX	142716024	+	cg27301423		OpenSea	SLITRK4	NM_173078	3'UTR	4.80727	0.361802	8.94899	0.000161043	0.00706866	1.40835
chr3	187868559	+	cg10574783	chr3:187871478-187872354	N_Shelf				4.80102	0.738341	8.77028	0.000179089	0.00761453	1.2905
chr10	131505869	+	cg18778347		OpenSea	MGMT	NM_002412	Body	4.80063	-0.0653684	7.19403	0.000500834	0.0158064	0.14176
chr11	23980861	-	cg04538990		OpenSea				4.7988	0.654164	10.9928	5.38465e-05	0.00335859	2.61137
chr10	102325486	-	cg10180440	chr10:102321832-102322395	S_Shelf				4.79743	-0.0264262	6.40345	0.000902762	0.0242658	-0.520615
chr5	140186484	-	cg19444735	chr5:140186792-140187268	N_Shore	PCDHA2;PCDHA1;PCDHA1;PCDHA4;PCDHA3;PCDHA4	NM_018905;NM_031411;NM_018900;NM_018907;NM_018906;NM_031500	Body;Body;Body;TSS200;Body;TSS200	4.79668	-0.110856	7.50431	0.000403254	0.0135309	0.384779
chr8	869333	-	cg11885565		OpenSea				4.795	-0.381723	6.14282	0.00111042	0.0282291	-0.753748
chr1	152086623	-	cg20592707	chr1:152084994-152085215	S_Shore	TCHH	NM_007113	TSS200	4.79478	-0.704489	11.413	4.40043e-05	0.00293674	2.82998
chr5	168254759	+	cg03726739		OpenSea	SLIT3	NM_003062	Body	4.79418	-0.494812	5.52723	0.00186279	0.0410502	-1.33656
chr10	131568313	+	cg23889967		OpenSea				4.79312	-0.889932	8.69028	0.000187926	0.00788319	1.237
chrX	133371717	+	cg21999614	chrX:133371069-133371718	Island	CCDC160	NM_001101357	5'UTR	4.79165	1.6922	8.45256	0.000217352	0.00871422	1.0752
chr11	80184550	+	cg03799230		OpenSea				4.79141	-1.5091	7.20591	0.000496624	0.015709	0.151232
chr3	187897193	+	cg07757358		OpenSea	LPP;FLJ42393	NM_001167672;NR_024413	5'UTR;Body	4.78997	0.083053	6.00829	0.00123901	0.0305901	-0.877173
chrX	150344264	+	cg25077868	chrX:150343147-150344269	Island	GPR50	NM_004224	TSS1500	4.78977	-0.737619	14.7192	1.10533e-05	0.0012812	4.29105
chr3	66633781	-	cg11560589		OpenSea				4.78881	-0.560919	5.70912	0.00159182	0.0367106	-1.15946
chr9	130608923	-	cg13458609		OpenSea	ENG;ENG	NM_001114753;NM_000118	Body;Body	4.78836	-0.840071	22.304	1.12159e-06	0.000499566	6.50863
chr4	113437276	+	cg07131451	chr4:113435898-113438002	Island	NEUROG2;NEUROG2	NM_024019;NM_024019	1stExon;5'UTR	4.78569	-1.09397	6.71644	0.000710162	0.0204284	-0.250605
chr16	85429522	+	cg08412913		OpenSea				4.78385	-1.70672	5.49634	0.00191391	0.0418313	-1.36706
chr3	9851847	+	cg18083704	chr3:9851476-9852171	Island	TTLL3	NM_001025930	TSS200	4.78384	-0.181808	5.8731	0.00138587	0.0331777	-1.00337
chr2	190044601	+	cg07875385		OpenSea	COL5A2;COL5A2	NM_000393;NM_000393	1stExon;5'UTR	4.77716	0.218538	5.64271	0.00168511	0.0382486	-1.22363
chr1	220960934	+	cg13986762	chr1:220960016-220960603	S_Shore	MOSC1	NM_022746	Body	4.77682	0.968679	17.6202	4.1202e-06	0.000794152	5.28524
chr11	61101089	+	cg03160637	chr11:61100073-61100972	S_Shore	DAK;DDB1	NM_015533;NM_001923	5'UTR;TSS1500	4.77079	-0.83643	5.78968	0.00148652	0.0349481	-1.08236
chr22	36903287	-	cg00605038	chr22:36902024-36903298	Island	FOXRED2;FOXRED2	NM_001102371;NM_024955	TSS200;TSS200	4.77049	-1.25114	14.1689	1.36106e-05	0.00144456	4.07552
chr3	66633374	+	cg05068866		OpenSea				4.76976	0.514734	26.5768	4.24522e-07	0.000419485	7.33981
chr2	200025325	-	cg20793897		OpenSea				4.76967	0.17939	10.9513	5.49545e-05	0.0034012	2.58925
chr6	22574143	+	cg10459018	chr6:22569584-22570705	S_Shelf				4.76604	-1.42965	9.95495	9.15544e-05	0.00477719	2.03164
chr3	147077354	-	cg10683929	chr3:147077115-147077672	Island				4.76475	0.543408	11.2765	4.69504e-05	0.00307045	2.75992
chr1	54844424	-	cg02927682		OpenSea	SSBP3;SSBP3;SSBP3	NM_001009955;NM_018070;NM_145716	Body;Body;Body	4.76429	-2.25223	12.6035	2.57342e-05	0.00209737	3.40523
chr19	18549131	+	cg15073853	chr19:18543828-18549161	Island	ISYNA1;ISYNA1;ISYNA1	NM_001170938;NM_001170939;NM_016368	TSS200;TSS1500;TSS200	4.76369	-1.059	10.3249	7.5353e-05	0.00420388	2.24511
chr13	97640663	-	cg17345620		OpenSea	OXGR1	NM_080818	5'UTR	4.76118	-1.66284	7.16876	0.000509925	0.0160203	0.121568
chr17	6679781	-	cg21985295	chr17:6679205-6679710	S_Shore	FBXO39	NM_153230	5'UTR	4.75716	-2.21743	12.1493	3.13963e-05	0.00236331	3.19303
chr4	84034390	-	cg23586595	chr4:84030630-84031309	S_Shelf	PLAC8;PLAC8	NM_001130715;NM_016619	5'UTR;5'UTR	4.75621	0.125056	5.88647	0.00137049	0.0329096	-0.99079
chr13	56188634	-	cg20621674		OpenSea				4.7545	0.656831	18.7535	2.92294e-06	0.000698952	5.61874
chr11	97073773	-	cg27604672		OpenSea				4.75182	0.0508261	12.651	2.52151e-05	0.00207345	3.4269
chr11	61582697	+	cg25401284	chr11:61582573-61584728	Island	FADS1;MIR1908	NM_013402;NR_031729	Body;Body	4.74949	-1.96462	27.6764	3.38962e-07	0.000417522	7.52075
chr3	175064540	+	cg16953031		OpenSea	NAALADL2	NM_207015	Body	4.74829	1.00632	13.289	1.93009e-05	0.00176357	3.70981
chr5	56835389	+	cg09167976		OpenSea				4.74814	-0.144487	9.76013	0.000101714	0.00514155	1.91596
chr11	63655748	-	cg11039361		OpenSea	MARK2;MARK2;MARK2;MARK2;MARK2	NM_017490;NM_004954;NM_001039469;NM_001163297;NM_001163296	TSS1500;Body;Body;Body;Body	4.74718	0.657563	11.6238	3.98698e-05	0.00275671	2.93643
chr13	78491199	-	cg23326536	chr13:78492425-78493382	N_Shore	EDNRB;EDNRB;EDNRB	NM_001122659;NM_003991;NM_000115	Body;Body;Body	4.74691	-1.11399	18.2367	3.4095e-06	0.000739122	5.47004
chr3	30124478	+	cg06171830		OpenSea				4.74572	-0.265636	7.81949	0.00032605	0.0116461	0.622673
chr3	194017703	+	cg15068180	chr3:194014480-194014983	S_Shelf				4.74558	-0.00766055	10.1301	8.34213e-05	0.00449547	2.13372
chr19	13948243	-	cg15787712	chr19:13944139-13944695	S_Shelf	MIR24-2;MIR23A;MIR27A	NR_029497;NR_029495;NR_029501	TSS1500;TSS1500;TSS1500	4.74384	0.346201	35.8198	8.07679e-08	0.000415462	8.55918
chr7	2059412	+	cg21110456	chr7:2059907-2060131	N_Shore	MAD1L1;MAD1L1;MAD1L1	NM_003550;NM_001013837;NM_001013836	Body;Body;Body	4.74068	-0.955679	27.4332	3.55989e-07	0.000417522	7.48174
chr4	93229269	-	cg24060890	chr4:93226348-93227007	S_Shelf	GRID2	NM_001510	Body	4.73404	1.07919	7.32126	0.000457824	0.0148459	0.242501
chr3	174812890	-	cg07315006		OpenSea	NAALADL2	NM_207015	Body	4.73333	1.1318	5.50841	0.00189375	0.0415215	-1.35512
chr13	26302267	-	cg00990690		OpenSea	ATP8A2	NM_016529	Body	4.73253	-1.44589	23.2371	8.93897e-07	0.00047918	6.70968
chr3	9851572	-	cg18031978	chr3:9851476-9852171	Island	TTLL3	NM_001025930	TSS1500	4.72999	-1.38038	41.599	3.51064e-08	0.000415462	9.06565
chr2	182656091	+	cg07835482		OpenSea				4.72814	-1.30564	6.14121	0.00111187	0.0282545	-0.755215
chr2	201177919	-	cg19025272		OpenSea	SPATS2L;SPATS2L;SPATS2L;SPATS2L	NM_015535;NM_001100424;NM_001100423;NM_001100422	5'UTR;5'UTR;5'UTR;5'UTR	4.72564	-0.721824	17.5067	4.26938e-06	0.000805854	5.25029
chr5	143977447	-	cg13608684	chr5:143978229-143978484	N_Shore				4.72331	-0.702815	5.61036	0.00173283	0.0390064	-1.25509
chr5	137911699	+	cg15593187	chr5:137910848-137911637	S_Shore	HSPA9	NM_004134	TSS1500	4.72277	0.378299	10.5177	6.82495e-05	0.00393319	2.35331
chr5	57687804	-	cg12600534		OpenSea				4.7206	-0.339851	7.75558	0.000340204	0.0120074	0.575143
chr14	101438430	+	cg03217360		OpenSea	SNORD114-15;SNORD114-14	NR_003208;NR_003207	TSS1500;TSS200	4.71935	-0.764854	7.42084	0.000427141	0.0141077	0.320285
chr5	28809037	-	cg00435576	chr5:28809400-28810520	N_Shore				4.71914	-0.151039	7.9176	0.000305634	0.0111235	0.694961
chr17	67850249	-	cg26253184		OpenSea				4.71736	-1.24686	8.68481	0.000188549	0.00789504	1.23332
chr4	154714852	+	cg01450725	chr4:154713537-154714240	S_Shore				4.71675	-0.191711	7.14489	0.00051869	0.0162142	0.102436
chr8	713216	-	cg19788214		OpenSea				4.71487	-0.0875201	7.13919	0.000520808	0.016265	0.0978632
chr2	157943975	-	cg15443767		OpenSea				4.71378	-0.162019	6.60676	0.000771657	0.0216927	-0.344019
chr12	110209279	+	cg26335942		OpenSea	MGC14436;MGC14436	NR_026661;NR_026662	Body;Body	4.71166	-0.109352	9.14616	0.000143545	0.0065114	1.53577
chr18	34974004	-	cg07374808	chr18:34973989-34974464	Island	BRUNOL4;BRUNOL4;BRUNOL4;BRUNOL4	NM_001025088;NM_020180;NM_001025089;NM_001025087	Body;Body;Body;Body	4.708	0.618583	22.8396	9.8352e-07	0.000482293	6.62551
chr13	70681317	+	cg07217935	chr13:70681732-70682219	N_Shore	KLHL1;ATXN8OS	NM_020866;NR_002717	Body;TSS200	4.70571	-1.14818	26.246	4.5509e-07	0.000419485	7.28299
chr16	88534585	+	cg07933078	chr16:88536936-88537375	N_Shelf	ZFPM1	NM_153813	Body	4.70419	-1.82244	18.6106	3.04876e-06	0.000712022	5.57818
chr15	85928046	+	cg03362667	chr15:85923604-85924680	S_Shelf	AKAP13;AKAP13	NM_006738;NM_007200	5'UTR;5'UTR	4.70074	0.175147	11.1955	4.88088e-05	0.00314559	2.71789
chr5	45678610	-	cg14517119		OpenSea	HCN1	NM_021072	Body	4.69712	0.348434	5.28912	0.00230183	0.0478961	-1.57491
chr10	44788044	-	cg24720008	chr10:44788811-44789120	N_Shore				4.69514	-0.360556	10.3594	7.40205e-05	0.00415905	2.26462
chr17	9551644	+	cg13856812	chr17:9548389-9549616	S_Shelf	USP43	NM_153210	Body	4.69513	1.1021	5.85388	0.00140835	0.0335697	-1.02149
chr1	187411929	+	cg05920182		OpenSea				4.69507	0.0693161	8.08919	0.000273401	0.0102582	0.819444
chr9	136741139	+	cg13896891		OpenSea	VAV2;VAV2	NM_001134398;NM_003371	Body;Body	4.69252	-2.63381	14.8331	1.05972e-05	0.0012568	4.33446
chr12	12507213	+	cg08577441	chr12:12509911-12510428	N_Shelf				4.6917	0.0933721	5.8252	0.00144268	0.0341697	-1.04863
chr2	82289309	-	cg13362636		OpenSea				4.69119	1.18083	11.7442	3.77121e-05	0.00265251	2.99634
chr10	131361236	-	cg23365905		OpenSea	MGMT	NM_002412	Body	4.69004	-0.563497	8.36476	0.000229558	0.009046	1.01436
chr9	72774855	-	cg14405839		OpenSea	MAMDC2	NM_153267	Body	4.68607	-0.416527	6.40126	0.000904312	0.0242956	-0.522546
chr7	20818070	+	cg02111032	chr7:20817455-20818227	Island				4.68165	1.04031	17.802	3.89385e-06	0.000777413	5.34061
chr12	71862327	+	cg13484813		OpenSea	LGR5	NM_003667	Body	4.68136	-0.46534	7.72816	0.000346495	0.0121641	0.554641
chrX	153630330	+	cg17830714	chrX:153626095-153627324	S_Shelf	DNASE1L1;RPL10;DNASE1L1;DNASE1L1;RPL10;DNASE1L1	NM_001009933;NR_026898;NM_006730;NM_001009934;NM_006013;NM_001009932	3'UTR;Body;3'UTR;3'UTR;3'UTR;3'UTR	4.67992	0.909806	36.563	7.20413e-08	0.000415462	8.63299
chr4	83542146	-	cg10249074		OpenSea	C4orf11;C4orf11	NR_024087;NR_024088	Body;Body	4.67783	0.0874114	7.70535	0.000351833	0.0122927	0.537532
chr6	22298146	+	cg27541541		OpenSea	PRL;PRL	NM_000948;NM_001163558	TSS1500;5'UTR	4.67684	0.83776	13.9203	1.49904e-05	0.00151899	3.9749
chrX	45242887	+	cg10320265	chrX:45240847-45241426	S_Shore				4.67673	0.86982	8.67422	0.000189761	0.00792815	1.2262
chr7	77703597	-	cg08547367		OpenSea	MAGI2	NM_012301	Body	4.67386	-0.245145	6.77221	0.000681082	0.0197897	-0.203588
chr5	126409198	+	cg22905511	chr5:126409006-126409327	Island	FLJ44606;FLJ44606	NM_001164478;NM_001164479	TSS200;TSS200	4.67145	-1.07345	15.6708	7.84458e-06	0.00107621	4.64199
chr17	17109570	+	cg05590257	chr17:17108771-17109701	Island	PLD6	NM_178836	1stExon	4.66986	-1.65392	20.5965	1.74227e-06	0.000573962	6.10734
chr15	55790571	-	cg23901409	chr15:55790301-55790754	Island	DYX1C1;DYX1C1;DYX1C1	NM_001033559;NM_001033560;NM_130810	5'UTR;5'UTR;5'UTR	4.66973	-1.87488	26.6721	4.16175e-07	0.000419485	7.35596
chr3	191797208	-	cg18995042		OpenSea				4.6695	-1.04397	18.0972	3.5568e-06	0.000749586	5.42894
chr10	131365343	-	cg04436810		OpenSea	MGMT	NM_002412	Body	4.66898	-1.08314	7.89528	0.000310145	0.0112375	0.678586
chr3	191086850	-	cg03901475		OpenSea	CCDC50;CCDC50	NM_178335;NM_174908	Body;Body	4.66861	-0.222236	7.6174	0.000373327	0.0128129	0.471153
chr16	19894978	-	cg07519235	chr16:19894965-19897156	Island	GPRC5B	NM_016235	5'UTR	4.66746	2.07167	6.31488	0.000967836	0.0255439	-0.598977
chr14	51862102	+	cg21929473		OpenSea				4.66692	-0.404975	5.71945	0.00157784	0.0364972	-1.14952
chr5	57749839	-	cg12942552		OpenSea	PLK2	NM_006622	3'UTR	4.66657	0.604539	8.02391	0.000285174	0.0105628	0.772373
chr21	19614112	+	cg00955547	chr21:19617098-19617874	N_Shelf				4.66524	-1.15423	26.3052	4.49435e-07	0.000419485	7.29323
chr2	43396331	-	cg14675881	chr2:43398040-43398276	N_Shore				4.665	1.52866	9.41083	0.000123431	0.00587058	1.70266
chrX	151904268	-	cg19992083		OpenSea	MAGEA12;MAGEA12;CSAG1;MAGEA12;CSAG1	NM_005367;NM_001166387;NM_153478;NM_001166386;NM_001102576	TSS1500;TSS1500;5'UTR;TSS1500;5'UTR	4.66497	0.669057	7.78471	0.000333666	0.0118346	0.596848
chr5	144510462	+	cg00055771		OpenSea				4.66494	0.85742	6.98542	0.000581955	0.0176723	-0.026808
chr16	85414689	-	cg05474761		OpenSea				4.66312	-0.522412	32.7634	1.32683e-07	0.000415462	8.22305
chr16	23768982	-	cg04774930	chr16:23765969-23766869	S_Shelf	CHP2	NM_022097	3'UTR	4.66297	-0.801221	5.33084	0.00221695	0.0465813	-1.5326
chr3	191046380	+	cg25342125	chr3:191046948-191047710	N_Shore	CCDC50;UTS2D;CCDC50	NM_178335;NM_198152;NM_174908	TSS1500;5'UTR;TSS1500	4.65858	-1.0864	9.39152	0.000124782	0.00591312	1.69064
chr19	2546844	-	cg19851563	chr19:2546620-2546983	Island	GNG7	NM_052847	5'UTR	4.65831	1.27853	6.48005	0.000850543	0.0232627	-0.453548
chr2	190151266	+	cg01974549		OpenSea				4.65818	1.51175	5.90595	0.00134842	0.0325055	-0.972499
chr11	104780795	+	cg23005295		OpenSea				4.6564	1.32833	6.65068	0.000746319	0.0211833	-0.30646
chr5	179048527	-	cg20740299	chr5:179049815-179051611	N_Shore	HNRNPH1	NM_005520	Body	4.65373	0.639979	22.4753	1.07508e-06	0.000494036	6.54645
chr7	1894300	-	cg25432518	chr7:1896090-1896451	N_Shore	MAD1L1;MAD1L1;MAD1L1	NM_003550;NM_001013837;NM_001013836	Body;Body;Body	4.65205	-1.71526	14.612	1.15037e-05	0.00131405	4.24983
chr7	105546097	-	cg03604463		OpenSea				4.64763	-0.70984	5.46508	0.0019673	0.0426804	-1.39805
chr11	14995266	+	cg07529966	chr11:14995128-14995908	Island	CALCA;CALCA;CALCA	NM_001741;NM_001033953;NM_001033952	TSS1500;TSS1500;TSS1500	4.64649	-0.261505	20.7922	1.65357e-06	0.000570497	6.15568
chr8	142413013	-	cg06830360		OpenSea				4.6433	0.77536	10.846	5.78788e-05	0.00351984	2.5329
chr21	22175001	+	cg09614626		OpenSea	C21orf131	NR_024090	Body	4.64272	0.853651	12.5041	2.68639e-05	0.0021472	3.3595
chr22	29605147	+	cg18036081	chr22:29601547-29602291	S_Shelf	EMID1	NM_133455	Body	4.64257	-0.286052	9.3968	0.00012441	0.00590187	1.69393
chr9	139880223	-	cg14348741	chr9:139879489-139880580	Island				4.64233	0.00487304	13.1964	2.00494e-05	0.00180462	3.6697
chr3	115551406	+	cg22558060		OpenSea	LSAMP	NM_002338	Body	4.64164	0.449732	8.35763	0.000230584	0.0090772	1.00939
chr14	103112066	-	cg16441068		OpenSea	RCOR1	NM_015156	Body	4.63826	-0.971105	6.52019	0.000824584	0.0227706	-0.418665
chr19	940724	-	cg12713583	chr19:940723-942490	Island	ARID3A	NM_005224	Body	4.6329	0.106224	6.65644	0.000743067	0.0211155	-0.301548
chr16	85470674	-	cg16739178		OpenSea				4.63208	-0.367351	9.40323	0.00012396	0.00588814	1.69793
chrX	134419896	-	cg19350224		OpenSea	ZNF75D	NM_007131	3'UTR	4.63181	-0.341181	17.378	4.44618e-06	0.00082207	5.21034
chr7	140227195	-	cg18541042		OpenSea	DENND2A	NM_015689	Body	4.62992	-1.52297	6.80487	0.000664693	0.0194294	-0.176203
chr5	115905922	+	cg13364558	chr5:115908397-115910792	N_Shelf	SEMA6A	NM_020796	5'UTR	4.62902	-0.199714	26.2613	4.53614e-07	0.000419485	7.28565
chr11	104762787	-	cg20541779		OpenSea	CASP12	NR_000035	Body	4.62811	1.2191	8.92463	0.000163373	0.00714435	1.39242
chr3	150996599	+	cg00290355		OpenSea	MED12L;P2RY14	NM_053002;NM_014879	Body;TSS1500	4.62698	0.762445	6.32065	0.00096343	0.0254567	-0.59384
chr9	129462857	+	cg21182423		OpenSea	LMX1B	NM_002316	3'UTR	4.6247	0.267881	6.8777	0.000629775	0.0186912	-0.115544
chr10	134755955	-	cg23962250	chr10:134755663-134756852	Island	C10orf93	NM_173572	1stExon	4.62405	-0.592447	30.6515	1.92199e-07	0.000415462	7.95583
chr4	130700689	-	cg05784562		OpenSea				4.62068	0.982465	5.30336	0.00227243	0.0474595	-1.56044
chr10	127371728	+	cg17766828		OpenSea	C10orf122	NM_001128202	TSS200	4.61817	0.260054	7.2383	0.000485356	0.0154697	0.176986
chr9	113799936	-	cg15195276	chr9:113799913-113801375	Island	LPAR1;LPAR1	NM_001401;NM_057159	5'UTR;5'UTR	4.61761	-0.840513	6.9566	0.000594323	0.0179255	-0.0504343
chr7	156889781	+	cg08144358		OpenSea				4.61718	-0.931164	7.29261	0.000467121	0.0150589	0.219949
chr17	17109691	+	cg26539818	chr17:17108771-17109701	Island	PLD6	NM_178836	TSS200	4.61428	-1.67235	31.4576	1.66367e-07	0.000415462	8.06154
chr12	21283725	-	cg00995065		OpenSea	SLCO1B1	NM_006446	TSS1500	4.61419	-0.583546	22.8326	9.85184e-07	0.000482293	6.62401
chr2	18902839	+	cg26915343		OpenSea				4.61363	0.876382	7.02582	0.000565117	0.017285	0.00617301
chr13	81537305	-	cg18445718		OpenSea				4.61257	0.475989	5.38965	0.00210334	0.0448416	-1.47335
chr2	201175660	-	cg16179720	chr2:201171200-201172492	S_Shelf	SPATS2L;SPATS2L;SPATS2L;SPATS2L	NM_015535;NM_001100424;NM_001100423;NM_001100422	5'UTR;5'UTR;5'UTR;5'UTR	4.61244	0.126835	12.58	2.59961e-05	0.00210824	3.39446
chr11	2715286	-	cg13577072		OpenSea	KCNQ1;KCNQ1OT1;KCNQ1	NM_000218;NR_002728;NM_181798	Body;Body;Body	4.61234	-0.0511893	7.67498	0.000359089	0.0124749	0.514685
chr3	170625519	-	cg02008818	chr3:170625831-170626841	N_Shore	EIF5A2	NM_020390	Body	4.61177	0.827598	15.4043	8.61749e-06	0.00112586	4.54636
chr4	1757242	+	cg10756475		OpenSea				4.60996	-1.72256	22.9966	9.46907e-07	0.000481315	6.65901
chr5	57120594	+	cg04596429		OpenSea				4.60962	0.581288	11.1915	4.89024e-05	0.00314796	2.71582
chr7	109599644	+	cg14146669		OpenSea	EIF3IP1	NR_003024	Body	4.6074	-1.7744	17.3883	4.43168e-06	0.000820905	5.21356
chr8	144660631	-	cg19357499	chr8:144659745-144660635	Island	NAPRT1	NM_145201	TSS200	4.60704	-1.92994	20.7114	1.68953e-06	0.000573005	6.1358
chr4	64767210	-	cg09615276		OpenSea				4.60466	-1.10945	11.0686	5.18949e-05	0.00327962	2.65143
chr7	157415538	+	cg01877778	chr7:157413901-157414146	S_Shore	PTPRN2;PTPRN2;PTPRN2	NM_002847;NM_130842;NM_130843	Body;Body;Body	4.60235	-0.225066	7.04868	0.00055584	0.0170688	0.0247659
chr22	24803248	-	cg05580073		OpenSea	CYTSA;CYTSA	NM_015330;NM_001145468	Body;Body	4.60139	0.83004	6.58453	0.00078486	0.0219573	-0.363107
chr12	62463441	-	cg07000713		OpenSea	FAM19A2	NM_178539	5'UTR	4.60099	-1.16893	8.44008	0.00021904	0.00875724	1.06659
chr7	54900936	-	cg24317190	chr7:54900736-54901261	Island				4.59715	0.930463	5.54788	0.00182949	0.0405342	-1.31624
chr3	173740927	+	cg02521771		OpenSea	NLGN1	NM_014932	Body	4.59488	-0.300721	7.03914	0.00055969	0.0171619	0.0170129
chr10	101227130	-	cg24219589		OpenSea				4.59357	0.387233	20.8975	1.60804e-06	0.000565595	6.18143
chr3	174558606	+	cg02578942		OpenSea				4.59134	-0.657353	6.45755	0.000865511	0.023555	-0.473182
chr10	13512177	+	cg01182895	chr10:13513907-13514169	N_Shore	BEND7;BEND7	NM_152751;NM_001100912	Body;Body	4.58878	-1.48029	42.0585	3.30217e-08	0.000415462	9.09999
chr2	158453812	+	cg19978550	chr2:158453799-158454111	Island	ACVR1C;ACVR1C;ACVR1C;ACVR1C	NM_001111032;NM_145259;NM_001111031;NM_001111033	Body;Body;5'UTR;Body	4.58706	-1.19404	19.4461	2.393e-06	0.000641136	5.80973
chr8	143249987	+	cg10567579		OpenSea				4.58282	-1.52061	9.559	0.000113615	0.00553661	1.79409
chr4	163530781	-	cg10194319		OpenSea				4.58275	-0.500796	17.2874	4.57581e-06	0.000833367	5.18198
chr4	101115184	+	cg05604962	chr4:101111146-101111497	S_Shelf				4.58125	0.481383	11.8313	3.62373e-05	0.00258423	3.03923
chr5	169757754	-	cg12360935		OpenSea	LOC257358	NR_026945	TSS1500	4.58055	0.46783	16.8251	5.31106e-06	0.000896855	5.03423
chr5	23384883	-	cg25083484		OpenSea				4.57986	-0.80878	17.7603	3.94448e-06	0.000780469	5.32796
chr5	147040667	+	cg17259886		OpenSea	JAKMIP2	NM_014790	Body	4.57965	-1.13483	5.50235	0.00190384	0.0416716	-1.36111
chr10	45496672	-	cg14260521	chr10:45496275-45496550	S_Shore	ZNF22;C10orf25	NM_006963;NM_001039380	5'UTR;TSS1500	4.57902	-1.73949	33.3933	1.19344e-07	0.000415462	8.29692
chrX	71131891	+	cg03328165	chrX:71130679-71131820	S_Shore	NHSL2	NM_001013627	Body	4.57878	-0.147472	22.7216	1.01214e-06	0.000485585	6.60011
chr14	52289204	-	cg10140501		OpenSea				4.57815	-0.101136	6.26139	0.00100976	0.0263408	-0.64673
chr18	55862678	-	cg25693302	chr18:55862653-55862873	Island	NEDD4L;NEDD4L;NEDD4L;NEDD4L;NEDD4L;NEDD4L;NEDD4L;NEDD4L;NEDD4L	NM_001144964;NM_015277;NM_001144971;NM_001144965;NM_001144968;NM_001144970;NM_001144967;NM_001144969;NM_001144970	5'UTR;Body;5'UTR;5'UTR;Body;1stExon;Body;Body;5'UTR	4.57723	-1.10236	7.06747	0.000548347	0.0168965	0.0400063
chr2	18112176	+	cg25420747		OpenSea	KCNS3	NM_002252	5'UTR	4.57369	-0.106781	6.62782	0.000759383	0.0214532	-0.325981
chr22	46833806	+	cg00253398	chr22:46834984-46835285	N_Shore	CELSR1	NM_014246	Body	4.57064	-0.676892	5.9187	0.0013342	0.0322636	-0.96056
chr16	72096608	+	cg08866129		OpenSea	HPR	NM_020995	TSS1500	4.57012	0.0313996	6.8973	0.000620745	0.0184937	-0.0993127
chr2	18150633	+	cg05417035		OpenSea				4.569	-0.625615	6.27018	0.00100273	0.0262159	-0.638861
chr10	131406583	-	cg09858782		OpenSea	MGMT	NM_002412	Body	4.56701	-0.658977	5.91288	0.00134067	0.0323756	-0.96601
chr17	6899888	-	cg08946332	chr17:6898820-6900427	Island	ALOX12	NM_000697	Body	4.56546	-1.04758	8.21441	0.000252367	0.00968783	0.908768
chr2	201164258	+	cg06064716		OpenSea				4.56449	0.249205	7.57595	0.000383986	0.0130838	0.439628
chr4	92879355	-	cg11947262		OpenSea				4.56245	-1.34713	8.84716	0.000171051	0.00737749	1.34148
chr2	96011964	-	cg03065383	chr2:96011132-96013197	Island	KCNIP3;KCNIP3	NM_013434;NM_001034914	Body;TSS1500	4.55858	-2.39114	8.05809	0.000278937	0.01041	0.797065
chr4	100996832	-	cg01354411		OpenSea				4.55523	-0.367061	10.2363	7.8903e-05	0.00432602	2.19472
chr16	3057959	-	cg04101755	chr16:3053830-3054315	S_Shelf				4.55482	0.516517	17.9383	3.73382e-06	0.000764179	5.38161
chr2	183237787	+	cg00470341		OpenSea	PDE1A;PDE1A	NM_005019;NM_001003683	Body;Body	4.5548	-1.77597	31.3551	1.69414e-07	0.000415462	8.04836
chr12	88220906	-	cg20307598		OpenSea				4.54996	-1.24715	13.9785	1.46532e-05	0.00150124	3.99864
chr10	131425198	-	cg04425788		OpenSea	MGMT	NM_002412	Body	4.54985	-1.05035	30.5769	1.94821e-07	0.000415462	7.9458
chr10	134901297	-	cg15825786	chr10:134901198-134902619	Island	GPR123	NM_001083909	TSS200	4.54976	-0.991801	10.0987	8.48159e-05	0.00454186	2.11554
chr10	131560390	+	cg25145165		OpenSea	MGMT	NM_002412	Body	4.54794	-0.427258	6.51437	0.000828287	0.022847	-0.423706
chr7	156741808	-	cg21724654	chr7:156741472-156741899	Island	NOM1	NM_138400	TSS1500	4.54465	-0.951901	8.60156	0.000198329	0.0081698	1.17711
chr4	12886669	-	cg20107996		OpenSea				4.54344	1.7723	16.1046	6.75383e-06	0.000999077	4.79346
chr12	45165084	-	cg22695707		OpenSea	NELL2;NELL2;NELL2;NELL2;NELL2	NM_001145110;NM_001145107;NM_006159;NM_001145108;NM_001145109	Body;Body;Body;Body;Body	4.54313	1.17718	12.1831	3.09275e-05	0.0023463	3.20912
chrX	118602021	+	cg13860040	chrX:118602158-118603318	N_Shore	LOC100303728;SLC25A5	NR_028443;NM_001152	Body;TSS1500	4.54205	0.183894	21.3415	1.4316e-06	0.000545555	6.28802
chr16	56761075	+	cg08895936	chr16:56763993-56764482	N_Shelf				4.53946	0.0581444	20.6196	1.73153e-06	0.000573005	6.11307
chr10	131428305	+	cg14485787		OpenSea	MGMT	NM_002412	Body	4.53904	0.508156	34.5779	9.82984e-08	0.000415462	8.4292
chr5	126409211	+	cg10812634	chr5:126409006-126409327	Island	FLJ44606;FLJ44606	NM_001164478;NM_001164479	TSS200;TSS200	4.5383	-0.95875	21.8685	1.2509e-06	0.000515063	6.41055
chr12	72529102	-	cg20543968		OpenSea				4.53806	1.09165	8.41758	0.000222122	0.00883816	1.05103
chr3	187930521	+	cg14330078		OpenSea	LPP;LPP	NM_005578;NM_001167672	TSS200;5'UTR	4.53501	1.32378	9.50792	0.000116892	0.00565304	1.76273
chr2	160007430	-	cg11809342		OpenSea	TANC1;TANC1	NM_033394;NM_001145909	Body;Body	4.53493	-0.93665	10.8232	5.85383e-05	0.00354772	2.52057
chr1	44703923	-	cg25363807		OpenSea	ERI3	NM_024066	Body	4.53064	-2.08545	5.33545	0.0022078	0.0464267	-1.52794
chr14	52127507	+	cg14469749		OpenSea	FRMD6;FRMD6	NM_152330;NM_001042481	5'UTR;5'UTR	4.53054	0.405156	5.35852	0.00216262	0.0457586	-1.50466
chrX	18239013	-	cg02616434	chrX:18238232-18239070	Island	BEND2;BEND2	NM_153346;NM_153346	1stExon;5'UTR	4.53014	-0.069682	17.254	4.62482e-06	0.000837513	5.17146
chr1	57013771	-	cg22396959		OpenSea	PPAP2B;PPAP2B	NM_177414;NM_003713	Body;Body	4.52918	-0.844661	10.2978	7.64195e-05	0.00424187	2.22973
chr5	56773063	-	cg11789321		OpenSea				4.52756	-0.233897	5.38718	0.00210797	0.0449094	-1.47583
chr11	8290939	+	cg01434559	chr11:8289532-8290322	S_Shore				4.52445	-2.23575	19.4514	2.38944e-06	0.000640627	5.81114
chr5	137774958	-	cg26539593		OpenSea	REEP2	NM_016606	Body	4.52385	-2.16949	5.36594	0.00214831	0.0455326	-1.49718
chr3	64494800	-	cg21204310		OpenSea				4.52298	-0.000180176	14.9821	1.00334e-05	0.00122	4.39067
chrY	2655977	-	cg10338539	chrY:2657802-2658099	N_Shore	SRY	NM_003140	TSS200	4.5215	-0.176703	25.3309	5.54121e-07	0.000427219	7.11978
chr14	34692110	+	cg09263647		OpenSea				4.52045	-0.255674	7.01711	0.000568701	0.017362	-0.000926321
chr9	136787003	-	cg13860612		OpenSea	VAV2;VAV2	NM_001134398;NM_003371	Body;Body	4.51812	-2.33752	14.8509	1.05277e-05	0.00125159	4.34123
chr7	120964019	-	cg24849648		OpenSea	WNT16	NM_016087	TSS1500	4.51758	-0.816588	7.80812	0.000328517	0.0117085	0.614243
chr15	55790675	+	cg18011999	chr15:55790301-55790754	Island	DYX1C1;DYX1C1;DYX1C1	NM_001033559;NM_001033560;NM_130810	5'UTR;5'UTR;5'UTR	4.51736	-2.12142	23.0449	9.35985e-07	0.000481315	6.66924
chr11	75921808	+	cg21959223	chr11:75918741-75922084	Island				4.51627	-2.21022	27.5734	3.46053e-07	0.000417522	7.5043
chr8	110989116	+	cg26782825	chr8:110987857-110988072	S_Shore				4.51615	-1.03032	15.1189	9.54666e-06	0.0011899	4.44168
chr2	19112594	+	cg09140444		OpenSea				4.51559	0.77522	6.40527	0.00090148	0.0242402	-0.519015
chrX	50556361	+	cg09185350	chrX:50556224-50557179	Island	SHROOM4;SHROOM4	NM_020717;NR_027121	Body;Body	4.51466	-1.0947	5.25421	0.00237573	0.0489755	-1.61049
chr11	104769087	-	cg09157813		OpenSea	CASP12	NR_000035	Body	4.51462	-1.38864	5.31534	0.00224806	0.0470777	-1.54829
chr8	6694415	+	cg25722644	chr8:6691833-6693135	S_Shore	XKR5	NM_207411	TSS1500	4.5146	0.360965	8.01543	0.000286746	0.0106017	0.766233
chr2	18061572	-	cg26119806	chr2:18059493-18060920	S_Shore	KCNS3	NM_002252	5'UTR	4.51051	-1.31725	11.4967	4.23047e-05	0.00285709	2.87251
chr17	1810775	-	cg09741519	chr17:1811473-1812097	N_Shore				4.50842	-0.742446	7.9743	0.000294516	0.0108118	0.736367
chr12	71232780	-	cg01525976		OpenSea	PTPRR	NM_002849	Body	4.50808	0.740544	9.01521	0.000154902	0.00686527	1.45145
chr2	19249137	+	cg09936919		OpenSea				4.50793	1.0455	6.01576	0.00123143	0.0304564	-0.870261
chr1	152087267	+	cg22603037	chr1:152083021-152084240	S_Shelf	TCHH	NM_007113	TSS1500	4.5079	-0.691703	14.5729	1.16733e-05	0.00132646	4.23471
chr20	45319455	-	cg07291836	chr20:45317691-45318458	S_Shore	TP53RK	NM_033550	TSS1500	4.50403	-0.621346	7.68425	0.000356855	0.0124158	0.521669
chr7	2059212	-	cg02305113	chr7:2059907-2060131	N_Shore	MAD1L1;MAD1L1;MAD1L1	NM_003550;NM_001013837;NM_001013836	Body;Body;Body	4.50267	0.687718	23.8501	7.7382e-07	0.000452787	6.83537
chr11	31150189	+	cg02255732		OpenSea				4.50167	1.23703	35.1416	8.98367e-08	0.000415462	8.48926
chr3	3886273	-	cg27570309		OpenSea	LRRN1	NM_020873	5'UTR	4.50123	-1.09705	17.6252	4.11378e-06	0.000794152	5.28677
chr1	187460781	-	cg13944505		OpenSea				4.50121	1.6743	6.41309	0.000895989	0.0241492	-0.512137
chr1	161569954	-	cg19242610		OpenSea	FCGR2C	NM_201563	3'UTR	4.50112	0.830191	19.1102	2.6345e-06	0.000668868	5.71825
chr6	22623897	-	cg14840502		OpenSea				4.50038	1.1878	8.57248	0.000201884	0.00826596	1.15735
chr2	99410740	-	cg24047187		OpenSea	C2orf55	NM_207362	3'UTR	4.49926	-0.687339	7.4052	0.000431799	0.0142178	0.308127
chrX	74145012	-	cg00937263	chrX:74143852-74145176	Island	KIAA2022;KIAA2022	NM_001008537;NM_001008537	5'UTR;1stExon	4.49877	0.655641	26.9274	3.94739e-07	0.000419485	7.39879
chr4	62065095	+	cg00861610	chr4:62065883-62068801	N_Shore				4.49769	-0.0571022	6.92221	0.000609483	0.0182591	-0.0787373
chr10	131354895	-	cg16942891		OpenSea	MGMT	NM_002412	Body	4.49736	0.781053	20.5249	1.77614e-06	0.000577571	6.08948
chr16	11734383	+	cg09481483		OpenSea				4.49675	-0.0158321	27.7697	3.32689e-07	0.000417522	7.53556
chr10	45496482	-	cg19188595	chr10:45496275-45496550	Island	C10orf25;ZNF22	NM_001039380;NM_006963	TSS200;5'UTR	4.49536	-1.78628	30.5648	1.9525e-07	0.000415462	7.94417
chr3	174255312	+	cg25968149		OpenSea				4.49287	2.13288	13.6206	1.68777e-05	0.00163561	3.85083
chr4	100242862	-	cg15395354		OpenSea	ADH1B	NM_000668	TSS1500	4.49261	-0.204201	6.45002	0.000870588	0.0236508	-0.479765
chr10	77234698	-	cg03640969		OpenSea				4.49	-1.89878	30.0515	2.14528e-07	0.000415462	7.87396
chr20	62572875	+	cg01966791	chr20:62571738-62572556	S_Shore	MIR1914;UCKL1	NR_031735;NM_017859	Body;Body	4.48981	0.095912	13.4288	1.82325e-05	0.00170814	3.76975
chr16	893800	-	cg26645225	chr16:894644-895057	N_Shore				4.48894	-0.766734	8.42632	0.000220919	0.008803	1.05708
chr14	54833222	-	cg04976254		OpenSea				4.48849	1.34357	6.37139	0.000925717	0.0246958	-0.548882
chr10	134756610	-	cg08325191	chr10:134755663-134756852	Island	C10orf93	NM_173572	TSS1500	4.48818	-0.506396	8.18989	0.000256332	0.00979648	0.891378
chr13	26162315	+	cg26065534		OpenSea	ATP8A2	NM_016529	Body	4.48771	-1.19102	5.5406	0.00184114	0.0406994	-1.32339
chr10	20210338	-	cg15895339		OpenSea	PLXDC2	NM_032812	Body	4.48696	0.984093	7.13844	0.000521087	0.0162695	0.0972608
chr15	80743325	+	cg09859040		OpenSea	ARNT2	NM_014862	Body	4.48104	-2.23138	19.8043	2.16369e-06	0.000612556	5.90493
chrX	48541924	-	cg20394620		OpenSea	WAS	NM_000377	TSS1500	4.48	0.935517	15.8403	7.39546e-06	0.00104325	4.70177
chr11	99397252	+	cg22878054		OpenSea	CNTN5;CNTN5	NM_014361;NM_175566	5'UTR;5'UTR	4.47966	-0.178173	16.0897	6.78825e-06	0.00100181	4.78834
chr3	188405973	+	cg05762680		OpenSea	LPP;LPP;LPP	NM_005578;NM_001167671;NM_001167672	Body;Body;Body	4.47619	1.14256	7.47057	0.000412718	0.0137697	0.358785
chr17	1883179	-	cg27299033	chr17:1880789-1881116	S_Shelf	RTN4RL1	NM_178568	Body	4.47529	-0.404106	6.90564	0.000616945	0.0184129	-0.0924109
chr1	225061458	-	cg24886708		OpenSea				4.47496	-0.131672	9.79996	9.95341e-05	0.00507066	1.9398
chr16	88471457	+	cg03784197		OpenSea				4.47445	0.20702	9.21024	0.000138344	0.0063476	1.5766
chr13	109248503	+	cg18946226		OpenSea	MYO16;MYO16	NM_015011;NM_015011	5'UTR;1stExon	4.47357	-1.66685	16.6099	5.70025e-06	0.000927286	4.9637
chr10	102822201	+	cg17333042	chr10:102820488-102822874	Island	KAZALD1	NM_030929	5'UTR	4.47075	0.26591	21.4828	1.38028e-06	0.000538215	6.3213
chr8	11719367	-	cg21919729		OpenSea	CTSB;CTSB;CTSB;CTSB;CTSB	NM_147780;NM_147782;NM_147781;NM_001908;NM_147783	5'UTR;5'UTR;5'UTR;5'UTR;5'UTR	4.46911	0.234518	15.7794	7.55329e-06	0.00105641	4.68038
chr2	201271178	+	cg20627046		OpenSea	SPATS2L;SPATS2L;SPATS2L;SPATS2L	NM_001100422;NM_015535;NM_001100424;NM_001100423	Body;Body;Body;Body	4.46789	0.642019	5.52049	0.0018738	0.0412075	-1.3432
chr5	135271366	+	cg13725763		OpenSea	FBXL21	NM_012159	5'UTR	4.4663	1.20638	24.2396	7.07377e-07	0.000440088	6.91274
chr11	115010594	-	cg25861692		OpenSea				4.46507	-1.08664	6.00368	0.00124371	0.0306701	-0.88144
chr13	78494171	-	cg19111971	chr13:78492425-78493382	S_Shore	EDNRB;EDNRB;EDNRB	NM_003991;NM_000115;NM_001122659	TSS1500;5'UTR;TSS1500	4.46494	0.962757	8.83681	0.000172108	0.00740929	1.33464
chr14	88952788	-	cg01649266		OpenSea	PTPN21	NM_007039	Body	4.46432	-0.59532	13.2359	1.97263e-05	0.00178903	3.68683
chr4	154155288	+	cg18566555		OpenSea	TRIM2;TRIM2	NM_015271;NM_001130067	Body;5'UTR	4.46402	0.590324	6.80183	0.000666201	0.0194665	-0.178751
chr10	45496452	-	cg01188244	chr10:45496275-45496550	Island	C10orf25;C10orf25;ZNF22	NM_001039380;NM_001039380;NM_006963	1stExon;5'UTR;5'UTR	4.46315	-1.51518	33.9781	1.08352e-07	0.000415462	8.36328
chr3	154796701	+	cg24033859	chr3:154797398-154797988	N_Shore	MME;MME;MME;MME	NM_000902;NM_007288;NM_007289;NM_007287	TSS1500;TSS1500;TSS1500;TSS1500	4.46227	0.575555	8.00005	0.000289623	0.010683	0.755081
chrX	91090467	+	cg05875427		OpenSea	PCDH11X;PCDH11X;PCDH11X;PCDH11X;PCDH11X;PCDH11X;PCDH11X;PCDH11X;PCDH11X;PCDH11X;PCDH11X;PCDH11X;PCDH11X;PCDH11X;PCDH11X	NM_001168361;NM_001168361;NM_032968;NM_001168362;NM_001168360;NM_032967;NM_001168363;NM_032969;NM_014522;NM_032969;NM_001168363;NM_014522;NM_001168360;NM_001168362;NM_032968	5'UTR;1stExon;1stExon;5'UTR;1stExon;5'UTR;5'UTR;1stExon;1stExon;5'UTR;1stExon;5'UTR;5'UTR;1stExon;5'UTR	4.46032	-0.0576235	17.9449	3.7262e-06	0.000763328	5.3836
chr16	71571025	+	cg07494259		OpenSea	CHST4;CHST4	NM_005769;NM_001166395	Body;Body	4.45991	-0.28582	30.3552	2.02864e-07	0.000415462	7.91575
chr11	17756986	+	cg16404865	chr11:17756056-17758286	Island	KCNC1;KCNC1	NM_004976;NM_001112741	TSS1500;TSS1500	4.4578	-1.17217	7.73678	0.000344504	0.0121107	0.561088
chr3	99371838	-	cg16759218		OpenSea	COL8A1;MIR548G;COL8A1	NM_001850;NR_031662;NM_020351	5'UTR;Body;5'UTR	4.45666	0.578486	5.55644	0.00181588	0.0403464	-1.30783
chr8	4183642	-	cg12989342		OpenSea	CSMD1	NM_033225	Body	4.45393	-0.956693	25.1221	5.80145e-07	0.000431971	7.08125
chr2	63894458	+	cg20739504		OpenSea				4.4527	0.997591	16.8825	5.21267e-06	0.000888419	5.05284
chr10	67691951	+	cg15833746		OpenSea	CTNNA3;CTNNA3	NM_001127384;NM_013266	Body;Body	4.45255	0.590329	9.56828	0.000113031	0.00551908	1.79977
chr21	22373039	+	cg14355482	chr21:22369423-22370582	S_Shelf	NCAM2	NM_004540	Body	4.45221	-0.068078	7.1755	0.000507481	0.0159635	0.126961
chr5	54526536	-	cg03387346	chr5:54527319-54527760	N_Shore				4.45077	0.996242	19.7643	2.18796e-06	0.000616171	5.89442
chr2	166847297	-	cg09353052		OpenSea	SCN1A;SCN1A;SCN1A	NM_001165964;NM_006920;NM_001165963	3'UTR;3'UTR;3'UTR	4.44837	-2.22005	16.3641	6.18667e-06	0.000963072	4.88169
chr8	143459908	+	cg01034973		OpenSea	TSNARE1	NM_145003	5'UTR	4.4466	-0.465579	10.7165	6.17342e-05	0.00367447	2.46271
chr5	121414172	+	cg11960393	chr5:121412500-121414077	S_Shore	LOX	NM_002317	TSS200	4.44544	-1.20019	18.0703	3.58603e-06	0.000751756	5.42097
chr14	64364050	-	cg16778211		OpenSea	SYNE2;SYNE2	NM_182914;NM_015180	5'UTR;5'UTR	4.44454	-0.417215	8.57747	0.000201269	0.00825231	1.16074
chr7	2271722	+	cg03694580	chr7:2272010-2272856	N_Shore	MAD1L1;MAD1L1;MAD1L1	NM_001013837;NM_001013836;NM_003550	5'UTR;5'UTR;5'UTR	4.44427	-0.678463	14.2655	1.31152e-05	0.00141167	4.11404
chr5	91303031	-	cg26693681		OpenSea				4.44188	0.0772223	6.48022	0.00085043	0.0232611	-0.453398
chr10	135060549	+	cg25154244		OpenSea				4.44138	0.295828	10.0905	8.51825e-05	0.00455651	2.11081
chr5	135266805	-	cg10472919	chr5:135265848-135266517	S_Shore	FBXL21	NM_012159	5'UTR	4.43887	1.23057	26.566	4.25482e-07	0.000419485	7.33797
chr2	69428235	-	cg16190888		OpenSea	ANTXR1	NM_032208	Body	4.43874	-0.792372	9.48975	0.000118084	0.00569593	1.75154
chr10	131506103	+	cg04540870		OpenSea	MGMT	NM_002412	Body	4.43741	0.0978242	24.5136	6.64643e-07	0.000436784	6.96605
chr1	57018645	+	cg16243606		OpenSea	PPAP2B;PPAP2B	NM_177414;NM_003713	Body;Body	4.43642	-0.96778	26.0276	4.76688e-07	0.000419485	7.24486
chr10	116823300	-	cg11257689		OpenSea				4.43569	-1.94299	34.6149	9.77148e-08	0.000415462	8.4332
chr2	105484694	-	cg07316846	chr2:105483753-105484426	S_Shore				4.43521	-2.6402	22.2974	1.12343e-06	0.000499566	6.50716
chr16	72967269	+	cg02605232		OpenSea	ZFHX3;ZFHX3	NM_001164766;NM_006885	Body;Body	4.43518	1.47249	7.48166	0.000409579	0.0136899	0.367341
chr18	22928227	-	cg11729074	chr18:22930018-22930904	N_Shore	ZNF521	NM_015461	Body	4.43224	0.408298	5.48745	0.00192892	0.0420631	-1.37585
chr13	54362844	-	cg07949060		OpenSea				4.43168	-1.61254	12.4448	2.75653e-05	0.00218376	3.33203
chr12	71204936	+	cg10778943		OpenSea	PTPRR	NM_002849	Body	4.43126	0.889287	9.75005	0.000102275	0.00516162	1.90991
chr19	52552206	+	cg20706005	chr19:52551831-52552214	Island	ZNF432	NM_014650	TSS200	4.4285	-1.50283	14.7338	1.09934e-05	0.00127871	4.29665
chr10	131355217	-	cg20778669		OpenSea	MGMT	NM_002412	Body	4.4284	1.39202	5.95216	0.00129769	0.031622	-0.929297
chr13	80315399	-	cg06568438		OpenSea				4.42812	-1.62045	20.2616	1.90743e-06	0.000584156	6.02311
chr5	54793016	+	cg08721652		OpenSea	PPAP2A;PPAP2A	NM_176895;NM_003711	Body;Body	4.42505	1.10608	5.40125	0.00208173	0.0444789	-1.46172
chr13	73141877	+	cg00026603		OpenSea				4.42475	-1.12039	9.18465	0.000140394	0.00640939	1.56034
chr4	94735948	-	cg20562574		OpenSea				4.42392	0.621103	5.67839	0.00163422	0.0374201	-1.18908
chr7	2959105	+	cg13106306		OpenSea	CARD11	NM_032415	Body	4.42145	-2.23443	16.3598	6.19551e-06	0.000963597	4.88026
chr10	131517424	-	cg27483317		OpenSea	MGMT	NM_002412	Body	4.4195	-1.28549	25.7503	5.05876e-07	0.000419485	7.19571
chr3	147073044	-	cg17255752		OpenSea				4.41885	-0.142877	6.43744	0.000879146	0.0238215	-0.490775
chr3	161213521	+	cg01397070		OpenSea	OTOL1	NM_001080440	TSS1500	4.41606	-1.05358	40.873	3.87257e-08	0.000415462	9.0098
chr10	131567534	+	cg01335658		OpenSea				4.41563	2.45174	7.2961	0.000465976	0.0150325	0.222703
chr2	108979731	-	cg00346951		OpenSea				4.41443	-0.799842	8.00113	0.000289419	0.010679	0.755869
chr7	64336329	-	cg09984146		OpenSea				4.41309	-0.688028	15.1623	9.39784e-06	0.00118063	4.45777
chr4	42155260	+	cg09098195	chr4:42152766-42154984	S_Shore	BEND4;BEND4	NM_207406;NM_001159547	TSS1500;TSS1500	4.40967	0.279188	12.9302	2.23973e-05	0.00192993	3.55264
chr10	31611868	+	cg07137701	chr10:31607227-31610094	S_Shore	ZEB1;ZEB1;ZEB1;ZEB1;ZEB1	NR_024286;NM_001128128;NM_030751;NR_024287;NR_024285	Body;Body;Body;Body;Body	4.40945	-0.807446	19.2156	2.55574e-06	0.000660668	5.7472
chrX	85403143	+	cg00484940	chrX:85402943-85403877	Island	DACH2;DACH2	NM_001139514;NM_053281	TSS1500;TSS1500	4.40696	1.0126	18.5364	3.11664e-06	0.000715725	5.55695
chr10	129797777	+	cg24824686		OpenSea	PTPRE	NM_006504	5'UTR	4.40672	-0.683129	27.6366	3.41679e-07	0.000417522	7.51441
chr14	103986332	+	cg16497661	chr14:103987063-103989796	N_Shore	CKB	NM_001823	Body	4.40553	-0.420419	6.93732	0.000602765	0.0181057	-0.0662821
chr20	57582856	+	cg08545593	chr20:57581902-57582595	S_Shore	CTSZ	NM_001336	TSS1500	4.40273	-0.0853313	7.49396	0.00040613	0.0136046	0.376816
chr2	69417400	-	cg19589283		OpenSea	ANTXR1	NM_032208	Body	4.40212	0.307068	24.8536	6.15772e-07	0.000435801	7.03095
chr3	94655498	+	cg23060810	chr3:94656732-94657159	N_Shore				4.39804	0.891067	19.7006	2.22734e-06	0.000622568	5.8776
chr6	30066428	-	cg20751345	chr6:30068492-30068794	N_Shelf				4.3977	-0.0380265	8.54047	0.000205883	0.00838372	1.13553
chr3	115335126	+	cg05893353		OpenSea				4.3976	-1.6107	9.53017	0.000115451	0.00560057	1.77641
chr1	218575437	-	cg16967578		OpenSea	TGFB2;TGFB2	NM_003238;NM_001135599	Body;Body	4.3975	0.49843	17.3901	4.42921e-06	0.000820905	5.21411
chrX	134570278	+	cg06810133	chrX:134570079-134571154	Island				4.39205	0.585229	16.733	5.47364e-06	0.000911227	5.00419
chr17	61777871	-	cg02236651	chr17:61776890-61778733	Island	LIMD2	NM_030576	TSS1500	4.39101	-1.56098	14.3853	1.25298e-05	0.00137866	4.16142
chrX	135279018	-	cg13100667		OpenSea	FHL1;FHL1;FHL1;FHL1;FHL1;FHL1;FHL1;FHL1;FHL1	NM_001167819;NR_027621;NM_001159704;NM_001159701;NM_001159703;NM_001159702;NM_001159700;NM_001449;NM_001159699	5'UTR;Body;5'UTR;1stExon;5'UTR;5'UTR;5'UTR;5'UTR;TSS200	4.39062	1.44652	17.1413	4.7945e-06	0.000853502	5.13582
chr7	1315866	+	cg08474521	chr7:1315050-1315947	Island				4.38821	0.293704	5.25073	0.00238323	0.0490888	-1.61404
chr2	190045990	-	cg22321810		OpenSea	COL5A2	NM_000393	TSS1500	4.38703	1.09447	18.583	3.07385e-06	0.000713335	5.57028
chr3	174093784	-	cg04981409	chr3:174094995-174095258	N_Shore				4.38642	0.429398	13.113	2.07528e-05	0.00184194	3.6333
chr4	72894733	+	cg00013301	chr4:72897564-72897964	N_Shelf				4.38467	0.865831	6.66094	0.00074054	0.0210614	-0.297716
chrX	128980908	+	cg19994968	chrX:128977325-128977998	S_Shelf				4.38318	1.34192	12.9494	2.22174e-05	0.00191904	3.56118
chr2	183291758	-	cg16451324		OpenSea	PDE1A;PDE1A	NM_005019;NM_001003683	Body;Body	4.38281	-0.910137	8.36456	0.000229586	0.009046	1.01422
chr9	139555134	+	cg14166131	chr9:139552947-139553269	S_Shore				4.37987	-0.0238034	9.76747	0.000101308	0.00512919	1.92036
chr16	13155767	+	cg00413250		OpenSea	SHISA9	NM_001145204	Body	4.37857	-0.48552	7.87046	0.000315251	0.011372	0.660333
chr7	88583884	+	cg03108373		OpenSea	ZNF804B	NM_181646	Body	4.37836	-0.32398	6.86532	0.000635557	0.0188176	-0.125815
chr5	176894237	+	cg27373765	chr5:176893860-176894794	Island	DBN1;DBN1	NM_080881;NM_004395	Body;Body	4.37625	0.664465	26.4176	4.38917e-07	0.000419485	7.31261
chr10	131359563	-	cg14434995		OpenSea	MGMT	NM_002412	Body	4.37611	2.08647	14.3711	1.25972e-05	0.0013825	4.15586
chr10	116282534	-	cg12649038		OpenSea	ABLIM1;ABLIM1;ABLIM1;ABLIM1	NM_001003408;NM_001003407;NM_006720;NM_002313	Body;Body;5'UTR;Body	4.37363	-1.58872	25.7257	5.08563e-07	0.000419485	7.19131
chrX	70521650	-	cg12391921		OpenSea	ITGB1BP2;BCYRN1;ITGB1BP2	NM_012278;NR_001568;NM_012278	1stExon;Body;5'UTR	4.37326	1.04564	22.8866	9.72386e-07	0.000481699	6.63558
chr6	22079302	+	cg01639892		OpenSea	FLJ22536	NR_015410	Body	4.37235	1.18211	9.54753	0.000114341	0.0055596	1.78706
chr17	38264529	-	cg25503565		OpenSea				4.3718	1.06155	13.6698	1.65498e-05	0.00161757	3.87139
chrX	139587335	+	cg11638117	chrX:139585867-139588578	Island	SOX3	NM_005634	TSS200	4.37102	-0.0171195	15.3399	8.81743e-06	0.00114303	4.52295
chr11	65408496	+	cg24301930	chr11:65408344-65408631	Island	SIPA1;SIPA1	NM_153253;NM_006747	Body;Body	4.37095	-1.66596	15.7764	7.56115e-06	0.00105672	4.67933
chr3	9851862	+	cg19091756	chr3:9851476-9852171	Island	TTLL3	NM_001025930	TSS200	4.3703	-0.0460812	7.76683	0.000337661	0.0119464	0.583535
chr1	77096137	+	cg19748436		OpenSea	ST6GALNAC3	NM_152996	3'UTR	4.3703	0.813558	16.1953	6.54892e-06	0.000985657	4.8245
chr13	113661868	+	cg22794983	chr13:113663201-113663539	N_Shore	MCF2L;MCF2L	NM_001112732;NM_024979	Body;Body	4.36803	-1.03482	13.1209	2.06842e-05	0.00183882	3.63679
chr8	13395492	-	cg17070005		OpenSea				4.36783	0.974326	7.14738	0.000517767	0.0161946	0.104436
chrX	101380476	+	cg07608505		OpenSea	TCEAL2	NM_080390	TSS200	4.36758	0.325572	10.7945	5.93779e-05	0.00358281	2.50508
chr16	4056403	-	cg02520816		OpenSea	ADCY9	NM_001116	Body	4.36628	1.84672	5.45148	0.00199106	0.0430535	-1.41157
chr14	47104140	+	cg13097800		OpenSea				4.3658	-0.983649	22.1789	1.15706e-06	0.00050562	6.48074
chr19	52552233	+	cg06888058	chr19:52551831-52552214	S_Shore	ZNF432	NM_014650	TSS200	4.36549	-1.95742	10.3853	7.30373e-05	0.00411905	2.27924
chr5	28403960	-	cg20755989		OpenSea				4.36418	1.37993	10.7794	5.98245e-05	0.00359741	2.49692
chr1	72382645	+	cg03548170		OpenSea	NEGR1	NM_173808	Body	4.36243	-0.35916	6.16855	0.00108763	0.0278264	-0.730393
chr10	134890052	+	cg03801043	chr10:134891010-134893402	N_Shore				4.3623	-1.01401	23.6149	8.17499e-07	0.000465465	6.78772
chr11	97029475	+	cg02352369		OpenSea				4.36044	-1.00954	34.4744	9.99521e-08	0.000415462	8.41798
chr4	8693400	-	cg17795177	chr4:8692853-8693118	S_Shore				4.36014	-0.104872	7.37527	0.000440876	0.0144486	0.284801
chr5	56972268	-	cg11818544		OpenSea				4.35905	0.415461	9.27115	0.000133603	0.00618792	1.61517
chr14	55120781	+	cg06633081		OpenSea	SAMD4A;SAMD4A	NM_001161576;NM_015589	Body;Body	4.35798	-0.688321	33.1247	1.24828e-07	0.000415462	8.26574
chr10	13526193	+	cg19695507		OpenSea	BEND7;BEND7	NM_152751;NM_001100912	Body;Body	4.35767	-1.15979	25.2251	5.67131e-07	0.000428985	7.10032
chr10	32096116	-	cg05194545		OpenSea	ARHGAP12	NM_018287	3'UTR	4.35637	1.23598	9.00964	0.000155408	0.00688076	1.44783
chr11	35167041	-	cg02663352		OpenSea	CD44;CD44;CD44;CD44;CD44	NM_001001389;NM_001001392;NM_000610;NM_001001390;NM_001001391	Body;Body;Body;Body;Body	4.35581	-1.73241	31.3174	1.7055e-07	0.000415462	8.0435
chr2	242930404	-	cg27471008	chr2:242929993-242930252	S_Shore				4.35486	0.820684	9.50303	0.000117211	0.00566474	1.75972
chrX	27999538	+	cg26492304		OpenSea	DCAF8L1;DCAF8L1	NM_001017930;NM_001017930	5'UTR;1stExon	4.35421	0.879658	9.88051	9.52899e-05	0.00490989	1.98771
chr10	134456012	-	cg07326267		OpenSea	INPP5A	NM_005539	Body	4.35308	0.512883	25.5043	5.33546e-07	0.000421844	7.1514
chr10	131560029	-	cg27000233		OpenSea	MGMT	NM_002412	Body	4.3515	-0.99882	17.1415	4.79425e-06	0.000853502	5.13587
chr7	136879401	-	cg27223891		OpenSea				4.35045	1.96112	5.78742	0.00148936	0.0349987	-1.08451
chrX	140271321	-	cg16697940	chrX:140270950-140271553	Island	LDOC1	NM_012317	TSS200	4.35026	0.685073	6.46121	0.000863054	0.0235041	-0.469983
chr2	71212056	+	cg19490001		OpenSea	ANKRD53;ANKRD53	NM_024933;NM_001115116	3'UTR;Body	4.35013	0.551139	11.6798	3.88488e-05	0.00270395	2.96438
chr11	61685257	+	cg17351085	chr11:61684591-61685216	S_Shore	RAB3IL1	NM_013401	TSS1500	4.34849	1.09484	5.99019	0.00125759	0.030927	-0.893939
chr3	188013909	-	cg02711245		OpenSea	LPP;LPP;LPP	NM_001167672;NM_001167671;NM_005578	5'UTR;5'UTR;5'UTR	4.3473	1.02219	6.95153	0.000596528	0.0179717	-0.054595
chr6	3234297	-	cg12647970	chr6:3231595-3232289	S_Shelf				4.34651	-0.360195	5.581	0.0017775	0.0397638	-1.28376
chr3	123967656	+	cg21425296		OpenSea	KALRN;KALRN	NM_001024660;NM_003947	Body;Body	4.34504	-0.354247	9.48864	0.000118157	0.00569795	1.75085
chr2	158155310	-	cg23811117		OpenSea	GALNT5	NM_014568	Body	4.34466	0.486753	5.38159	0.0021185	0.0450699	-1.48144
chr3	9851850	+	cg01423563	chr3:9851476-9852171	Island	TTLL3	NM_001025930	TSS200	4.34439	-0.836274	8.33832	0.000233389	0.00915163	0.995916
chr11	417643	-	cg02996181	chr11:416419-417650	Island	SIGIRR;SIGIRR	NM_001135053;NM_021805	TSS1500;TSS1500	4.34326	1.10568	9.0765	0.00014946	0.00669425	1.49106
chr6	22071933	-	cg03854238		OpenSea	FLJ22536	NR_015410	Body	4.34274	1.21728	10.7982	5.92684e-05	0.00357879	2.50709
chr11	31130488	+	cg05394210		OpenSea				4.34267	0.289924	7.50684	0.000402554	0.0135146	0.386726
chr14	55017201	+	cg18079881		OpenSea				4.34257	0.376234	6.70903	0.000714133	0.0205066	-0.256877
chrX	2745940	-	cg11503671	chrX:2746553-2748235	N_Shore	GYG2;GYG2	NM_001079855;NM_003918	TSS1500;TSS1500	4.3403	-2.00795	6.97872	0.000584801	0.0177318	-0.0322881
chr19	8115360	+	cg06488775	chr19:8115250-8115524	Island				4.33867	-1.8813	12.7907	2.37564e-05	0.00200159	3.49019
chr2	177373521	-	cg17011953		OpenSea				4.33825	1.0362	6.59922	0.000776106	0.0217756	-0.350488
chr8	49892209	+	cg25439632	chr8:49890386-49890874	S_Shore				4.33762	-0.279326	5.29636	0.00228682	0.0476718	-1.56754
chr14	30027969	+	cg13018639		OpenSea				4.33744	-0.863548	5.62711	0.00170793	0.0385909	-1.23878
chr5	157002175	-	cg13926279	chr5:157002174-157003182	Island	ADAM19	NM_033274	Body	4.337	0.320137	28.195	3.05755e-07	0.000415462	7.60208
chr13	53541996	+	cg01464438		OpenSea				4.33625	-1.19209	19.8476	2.13777e-06	0.000612004	5.91627
chr2	183277810	+	cg09416934		OpenSea	PDE1A;PDE1A	NM_005019;NM_001003683	Body;Body	4.33596	1.04518	14.1622	1.36458e-05	0.00144615	4.07283
chr7	157495532	+	cg14178173	chr7:157494510-157494739	S_Shore	PTPRN2;PTPRN2;PTPRN2	NM_002847;NM_130842;NM_130843	Body;Body;Body	4.33519	-1.65939	7.73429	0.000345077	0.012125	0.559228
chr20	825240	-	cg20364050	chr20:825267-826276	N_Shore	FAM110A;FAM110A;FAM110A	NM_031424;NM_207121;NM_001042353	TSS200;5'UTR;5'UTR	4.33318	-2.25991	33.582	1.15659e-07	0.000415462	8.31857
chr6	31913759	-	cg22670819		OpenSea	CFB;CFB	NM_001710;NM_001710	1stExon;5'UTR	4.33146	-0.62288	9.3858	0.000125185	0.00592584	1.68708
chrX	119078200	-	cg22643918	chrX:119077089-119077664	S_Shore	NKAP	NM_024528	TSS1500	4.32892	0.632463	9.29751	0.00013161	0.00613047	1.63178
chr7	86850525	+	cg10579408	chr7:86848911-86850024	S_Shore	C7orf23	NM_024315	TSS1500	4.3286	0.388858	19.8884	2.11369e-06	0.000607386	5.92693
chr1	22151328	+	cg06909773	chr1:22149683-22149897	S_Shore	LDLRAD2;HSPG2	NM_001013693;NM_005529	3'UTR;Body	4.32594	0.287334	30.281	2.05645e-07	0.000415462	7.9056
chr2	69429528	-	cg26912363		OpenSea	ANTXR1	NM_032208	Body	4.32402	0.779434	5.96346	0.00128563	0.0314132	-0.918777
chr11	24015048	+	cg01823718		OpenSea				4.32322	-0.483362	13.6449	1.67152e-05	0.00162584	3.86097
chr2	216783091	-	cg05890855		OpenSea				4.32294	0.34439	6.81156	0.000661393	0.0193582	-0.170607
chr3	59627287	-	cg02806675		OpenSea				4.32122	0.68429	7.43456	0.000423105	0.0140222	0.330928
chr4	130699705	+	cg22120395		OpenSea				4.32106	0.881733	7.4736	0.000411859	0.0137473	0.361121
chr2	71211981	+	cg24573743		OpenSea	ANKRD53;ANKRD53	NM_024933;NM_001115116	3'UTR;Body	4.31909	1.77094	11.856	3.58306e-05	0.00257028	3.05136
chr20	57582894	-	cg01623438	chr20:57581902-57582595	S_Shore	CTSZ	NM_001336	TSS1500	4.31824	-1.00193	8.85372	0.000170384	0.00735882	1.34581
chrX	153560525	-	cg14376241	chrX:153561035-153561361	N_Shore				4.31804	-0.100851	6.31499	0.000967749	0.0255431	-0.598875
chr3	188439649	-	cg07196133		OpenSea	LPP;LPP;LPP	NM_005578;NM_001167671;NM_001167672	Body;Body;Body	4.31691	1.13349	34.6041	9.78842e-08	0.000415462	8.43203
chr9	123691674	+	cg04665046	chr9:123690771-123691675	Island				4.31577	0.887154	31.0783	1.77975e-07	0.000415462	8.0124
chr14	43653106	-	cg13608458		OpenSea				4.31113	0.777208	11.6138	4.0054e-05	0.00276207	2.93147
chr3	33837694	-	cg00381391	chr3:33839996-33840671	N_Shelf				4.30905	0.068035	8.63241	0.000194637	0.00807072	1.198
chr2	101667004	+	cg01850334		OpenSea	TBC1D8	NM_001102426	Body	4.30665	0.699104	5.22856	0.00243175	0.0498092	-1.63673
chr3	154951034	-	cg07216436		OpenSea				4.30646	-1.60687	12.7982	2.3681e-05	0.00199792	3.49356
chr2	148641953	+	cg27112146		OpenSea	ACVR2A	NM_001616	Body	4.30587	-0.545163	9.24206	0.000135843	0.00626008	1.59678
chr6	22334619	-	cg08014661		OpenSea				4.30562	0.291361	6.94623	0.000598848	0.0180224	-0.0589571
chr10	71336773	+	cg18415252	chr10:71337585-71338675	N_Shore				4.30511	-0.895029	6.59968	0.000775836	0.0217727	-0.350096
chr7	8479893	-	cg09225457	chr7:8481974-8482762	N_Shelf	NXPH1	NM_152745	Body	4.30475	-1.2237	5.69042	0.00161747	0.0371544	-1.17747
chr13	109248047	-	cg14396117		OpenSea	MYO16	NM_015011	TSS1500	4.30298	-1.86177	8.08525	0.000274095	0.0102781	0.816614
chr1	117794032	-	cg14658715		OpenSea				4.30251	-1.28355	6.83867	0.000648216	0.0190842	-0.147985
chr2	148606712	+	cg07969095	chr2:148601280-148602859	S_Shelf	ACVR2A	NM_001616	Body	4.3012	-0.433094	8.62383	0.000195656	0.00809868	1.1922
chr6	78362377	+	cg17945755	chr6:78359857-78360344	S_Shelf				4.3011	-1.03258	13.6618	1.66023e-05	0.00162073	3.86808
chr1	152196674	+	cg00888758		OpenSea	HRNR	NM_001009931	TSS200	4.29938	-0.109607	5.42112	0.00204531	0.0439096	-1.44184
chr3	3886090	+	cg23238483		OpenSea	LRRN1	NM_020873	5'UTR	4.29691	-1.12238	27.1118	3.80061e-07	0.000419485	7.42932
chrX	7529506	+	cg19112757		OpenSea				4.29595	0.0519544	20.4713	1.80197e-06	0.000577775	6.07607
chr14	33402027	-	cg23480730	chr14:33402094-33404079	N_Shore				4.29555	1.47158	12.6696	2.50143e-05	0.00206684	3.4354
chr1	225068758	+	cg00826537		OpenSea				4.29546	-0.870873	12.3796	2.83609e-05	0.0022225	3.30168
chrX	102984217	+	cg03788610		OpenSea	GLRA4	NM_001024452	TSS1500	4.29474	0.320784	9.22769	0.000136965	0.00630206	1.58768
chr14	103821330	+	cg22799691		OpenSea				4.29227	0.365531	12.5312	2.65501e-05	0.00213462	3.37201
chr2	18112884	+	cg04470085		OpenSea	KCNS3	NM_002252	Body	4.29214	0.465624	8.24003	0.000248299	0.00957846	0.926888
chr12	4384890	+	cg17580045	chr12:4383193-4384405	S_Shore	CCND2	NM_001759	Body	4.28933	0.896999	11.3264	4.58467e-05	0.00301676	2.78565
chrX	151811910	-	cg02879659		OpenSea	GABRQ	NM_018558	Body	4.28828	-0.100047	5.51784	0.00187816	0.0412731	-1.34581
chr3	154651783	+	cg20521963		OpenSea				4.28715	1.34013	9.06844	0.000150163	0.00671337	1.48587
chr7	145150123	+	cg07120972		OpenSea				4.28505	-1.12714	6.28074	0.000994358	0.0260577	-0.629418
chr19	52005070	-	cg02695074		OpenSea	SIGLEC12;SIGLEC12	NM_053003;NM_033329	TSS200;TSS1500	4.28407	-2.12131	12.6835	2.48666e-05	0.0020623	3.44169
chr10	59546843	-	cg07188896		OpenSea				4.28397	-0.842887	5.25502	0.00237398	0.0489462	-1.60966
chr3	188399479	+	cg06739107		OpenSea	LPP;LPP;LPP	NM_005578;NM_001167671;NM_001167672	Body;Body;Body	4.28376	0.726989	8.56061	0.000203357	0.00830966	1.14927
chr17	9559049	-	cg04383836		OpenSea	USP43	NM_153210	Body	4.28192	-1.21846	16.3406	6.23549e-06	0.000964499	4.8738
chr11	99504688	+	cg18109530		OpenSea	CNTN5;CNTN5	NM_014361;NM_175566	Body;Body	4.28174	1.57312	19.6273	2.27364e-06	0.000627936	5.85817
chr10	134901279	-	cg07068327	chr10:134901198-134902619	Island	GPR123	NM_001083909	TSS200	4.2812	-1.26397	10.4641	7.01437e-05	0.00401199	2.32341
chr14	101449839	+	cg01013868		OpenSea	SNORD114-23;SNORD114-24	NR_003216;NR_003217	TSS1500;TSS1500	4.28087	-0.33725	9.24656	0.000135494	0.00624725	1.59963
chr3	95402225	+	cg14577716		OpenSea				4.28039	1.0781	5.73641	0.0015552	0.0361446	-1.13324
chr10	51575763	-	cg16814786	chr10:51572198-51572620	S_Shelf	NCOA4;NCOA4;NCOA4;NCOA4;NCOA4	NM_005437;NM_001145263;NM_001145261;NM_001145262;NM_001145260	5'UTR;5'UTR;Body;TSS1500;Body	4.28019	0.913373	14.9817	1.00348e-05	0.00122	4.39053
chr19	4374567	+	cg08418670	chr19:4371729-4371952	S_Shelf	SH3GL1	NM_003025	Body	4.27958	1.58248	13.5358	1.74622e-05	0.00166515	3.81511
chr4	66534538	-	cg23842170	chr4:66535193-66535620	N_Shore	EPHA5;EPHA5	NM_004439;NM_182472	Body;Body	4.27773	-1.87145	30.7216	1.89773e-07	0.000415462	7.96521
chr11	62323216	+	cg06520521		OpenSea				4.2759	0.78222	14.2005	1.34459e-05	0.00143324	4.08817
chr4	171663610	-	cg07891120		OpenSea				4.27272	-1.26726	6.71038	0.000713404	0.0204962	-0.255727
chr4	101210430	+	cg22490722		OpenSea				4.27172	1.38897	6.40553	0.000901295	0.0242372	-0.518784
chrX	105969692	+	cg20396841	chrX:105969686-105970598	Island	RNF128;RNF128	NM_194463;NM_024539	TSS1500;Body	4.26968	2.16761	7.47659	0.000411009	0.0137252	0.363435
chr10	48416391	+	cg00321775	chr10:48413741-48413968	S_Shelf	GDF2	NM_016204	1stExon	4.26886	2.9577	20.3417	1.86632e-06	0.000581881	6.04342
chr10	131477613	-	cg03639152		OpenSea	MGMT	NM_002412	Body	4.26788	1.45699	6.16225	0.00109316	0.0279354	-0.736099
chr19	16181372	-	cg22160267	chr19:16178396-16178609	S_Shelf	TPM4	NM_001145160	Body	4.26608	-0.857347	9.45138	0.000120649	0.00577784	1.72783
chr12	4384888	-	cg07066369	chr12:4383193-4384405	S_Shore	CCND2	NM_001759	Body	4.25961	0.943445	14.8297	1.06106e-05	0.00125772	4.33317
chr22	29977322	-	cg00876153	chr22:29976920-29977216	S_Shore	NIPSNAP1	NM_003634	TSS200	4.25949	-1.73021	30.8498	1.85431e-07	0.000415462	7.98228
chrX	31285492	+	cg15814001	chrX:31284504-31285019	S_Shore	DMD;DMD;DMD;DMD;DMD;DMD;DMD;DMD;DMD;DMD;DMD;DMD;DMD;DMD;DMD;DMD;DMD;DMD	NM_004013;NM_004023;NM_004009;NM_004016;NM_004017;NM_004011;NM_004019;NM_004021;NM_004015;NM_004014;NM_004007;NM_004018;NM_004006;NM_004010;NM_004022;NM_004012;NM_004020;NM_000109	Body;Body;Body;TSS1500;TSS1500;Body;TSS1500;Body;TSS1500;Body;Body;TSS1500;Body;Body;Body;Body;Body;Body	4.25836	0.649013	21.4865	1.37897e-06	0.000538215	6.32217
chr17	79421644	+	cg17102495	chr17:79420144-79420437	S_Shore	BAHCC1	NM_001080519	Body	4.25814	-0.180766	24.0324	7.41851e-07	0.000446767	6.87181
chr11	114187045	+	cg03329576		OpenSea				4.25754	-1.50572	21.9237	1.23359e-06	0.000514265	6.42312
chr3	187903164	-	cg01678383		OpenSea	LPP	NM_001167672	5'UTR	4.25684	1.11949	5.61781	0.00172171	0.0388196	-1.24783
chr3	189718843	-	cg03343083		OpenSea	LEPREL1;LEPREL1	NM_001134418;NM_018192	5'UTR;Body	4.25671	1.57441	6.96072	0.000592534	0.0178923	-0.0470465
chr9	129243551	-	cg14294646	chr9:129244737-129245247	N_Shore	FAM125B	NM_033446	Body	4.2523	-1.05517	17.3666	4.46227e-06	0.000822628	5.20677
chr5	171840137	-	cg19027424		OpenSea	SH3PXD2B	NM_001017995	Body	4.25213	0.40203	18.3336	3.31145e-06	0.000731463	5.49833
chr4	100357176	+	cg09954820		OpenSea	ADH7;ADH7	NM_000673;NM_001166504	TSS1500;TSS1500	4.25061	-0.403613	8.6591	0.000191508	0.00797239	1.21602
chr13	80066032	+	cg11770323		OpenSea	NDFIP2;NDFIP2	NM_001161407;NM_019080	Body;Body	4.25058	0.632045	14.9692	1.00809e-05	0.00122257	4.38582
chr10	129785064	-	cg07215975		OpenSea	PTPRE	NM_006504	5'UTR	4.2504	-0.799615	7.09571	0.000537307	0.0166484	0.0628454
chr11	28517533	-	cg27004523		OpenSea				4.25036	0.0941482	12.2499	3.00248e-05	0.00230236	3.2408
chr2	183312755	-	cg06676119		OpenSea	PDE1A;PDE1A	NM_005019;NM_001003683	Body;Body	4.24912	1.2734	11.428	4.36936e-05	0.00292019	2.83764
chr3	188479059	+	cg04423294		OpenSea	LPP;LPP;LPP	NM_005578;NM_001167671;NM_001167672	Body;Body;Body	4.24816	-0.914302	14.7797	1.08082e-05	0.0012695	4.31416
chr10	134739746	-	cg16917068	chr10:134740801-134741033	N_Shore				4.24685	-1.81512	23.9833	7.50295e-07	0.000446961	6.86205
chr4	125857940	+	cg10364374		OpenSea				4.24674	-0.225604	5.62749	0.00170737	0.0385852	-1.23841
chr11	92615932	-	cg12156646	chr11:92615835-92616668	Island	FAT3	NM_001008781	Body	4.24649	-0.843559	12.9488	2.2223e-05	0.00191904	3.56091
chr5	121413797	+	cg01429321	chr5:121412500-121414077	Island	LOX;LOX	NM_002317;NM_002317	5'UTR;1stExon	4.24643	-1.41853	26.9725	3.91086e-07	0.000419485	7.40629
chr13	109248488	+	cg06211323		OpenSea	MYO16	NM_015011	TSS200	4.24624	-1.72278	18.0104	3.65219e-06	0.000758598	5.40317
chr3	175338261	-	cg16226037		OpenSea	NAALADL2	NM_207015	Body	4.24606	0.378099	5.8592	0.00140209	0.0334603	-1.01647
chr14	51818538	+	cg18958242		OpenSea				4.24591	-0.869151	9.85186	9.67743e-05	0.00496462	1.97072
chr19	13002482	-	cg04909872	chr19:13002417-13002656	Island	GCDH;GCDH	NM_000159;NM_013976	Body;Body	4.24274	-1.86983	28.5616	2.8458e-07	0.000415462	7.65811
chr8	144660607	-	cg08508337	chr8:144659745-144660635	Island	NAPRT1	NM_145201	TSS200	4.24238	-2.01888	24.2372	7.07768e-07	0.000440088	6.91227
chr6	166901831	+	cg19618622		OpenSea	RPS6KA2;RPS6KA2	NM_021135;NM_001006932	Body;Body	4.2419	-0.702604	8.64335	0.000193348	0.0080314	1.20539
chr7	137531258	-	cg08245274	chr7:137531125-137532382	Island	DGKI	NM_004717	1stExon	4.24176	0.786149	27.3332	3.63279e-07	0.000419485	7.46554
chr6	167544964	+	cg21801176		OpenSea	CCR6;CCR6	NM_031409;NM_004367	5'UTR;5'UTR	4.24128	-0.796027	7.29394	0.000466683	0.0150512	0.221002
chr4	72903914	+	cg14010852		OpenSea	NPFFR2;NPFFR2;NPFFR2	NM_004885;NM_053036;NM_001144756	Body;TSS1500;TSS1500	4.24116	0.119392	12.9754	2.19768e-05	0.00190698	3.5727
chr6	136438191	+	cg15145908		OpenSea	PDE7B	NM_018945	Body	4.24086	1.39822	9.68496	0.000105983	0.00527974	1.87071
chr14	44418808	+	cg24740320		OpenSea				4.24083	-1.32659	7.55933	0.00038836	0.013192	0.426941
chr3	164912664	-	cg19532307		OpenSea	SLITRK3	NM_014926	5'UTR	4.24046	-1.94916	8.14134	0.000264402	0.0100102	0.856799
chr1	211688462	-	cg17043722	chr1:211688461-211689104	Island				4.23878	1.0216	8.07869	0.000275255	0.0103076	0.811899
chr4	163906031	+	cg24520479		OpenSea				4.23842	-0.207403	7.08379	0.000541938	0.0167494	0.0532102
chr3	87135140	+	cg25342577	chr3:87138225-87138546	N_Shelf				4.23782	-1.22538	12.5282	2.65841e-05	0.00213678	3.37065
chr5	101552551	-	cg10216872		OpenSea				4.23668	1.16252	15.0521	9.78094e-06	0.00120522	4.41683
chr15	74219669	+	cg06283368	chr15:74218696-74220373	Island	LOXL1	NM_005576	1stExon	4.23571	-0.0726469	7.09381	0.000538042	0.0166606	0.0613113
chr2	99280070	-	cg13584531		OpenSea	MGAT4A;MGAT4A	NM_001160154;NM_012214	TSS200;Body	4.23499	1.05722	7.79435	0.000331533	0.0117861	0.604021
chr1	217591603	-	cg02453698		OpenSea				4.23412	-0.593215	5.4893	0.00192579	0.0420126	-1.37403
chr15	74495384	+	cg26774156		OpenSea	STRA6;STRA6;STRA6;STRA6;STRA6;STRA6	NM_001142617;NM_001142618;NM_001142618;NM_001142619;NM_022369;NM_001142620	5'UTR;5'UTR;1stExon;5'UTR;TSS200;5'UTR	4.23325	-1.28924	13.2725	1.94321e-05	0.00177042	3.70267
chrX	152707678	+	cg17330458	chrX:152710204-152710814	N_Shelf				4.23268	0.20152	12.0015	3.35451e-05	0.00246415	3.12211
chr4	136861413	-	cg22264393		OpenSea				4.23207	1.26297	6.00075	0.00124671	0.0307267	-0.884149
chr16	50705762	-	cg01235116	chr16:50707291-50708041	N_Shore	SNX20;SNX20	NM_153337;NM_001144972	Body;Body	4.2297	-1.86699	21.4493	1.39227e-06	0.0005391	6.31343
chr2	3063671	+	cg06076512	chr2:3063372-3063672	Island				4.22904	-1.05534	7.16124	0.000512669	0.0160842	0.115544
chrX	150944987	+	cg26283136		OpenSea				4.22477	-0.329086	9.25411	0.00013491	0.00623142	1.6044
chr5	57184384	+	cg17436778		OpenSea				4.22403	0.474494	6.24636	0.00102192	0.0265542	-0.660203
chr16	1122047	+	cg03382370	chr16:1122629-1123009	N_Shore	LOC146336	NR_027242	Body	4.21889	0.448993	15.4773	8.39724e-06	0.00111213	4.57275
chr19	1633073	-	cg21614107	chr19:1630862-1631064	S_Shelf	TCF3;TCF3	NM_003200;NM_001136139	Body;Body	4.21733	0.274498	11.2799	4.68747e-05	0.0030676	2.76166
chr1	96952956	-	cg01445827		OpenSea				4.21706	-0.773039	6.38244	0.000917727	0.0245347	-0.539124
chr11	5009201	+	cg02940362		OpenSea	MMP26	NM_021801	TSS1500	4.21681	0.551625	17.0319	4.96622e-06	0.00086861	5.10095
chr9	124991408	+	cg13648318	chr9:124987743-124991086	S_Shore	LHX6;LHX6	NM_199160;NM_014368	TSS1500;TSS1500	4.21456	-0.232586	18.8189	2.86735e-06	0.000692693	5.63718
chr11	77118761	-	cg24304210	chr11:77122736-77123088	N_Shelf	PAK1;PAK1	NM_002576;NM_001128620	5'UTR;5'UTR	4.2141	0.657687	24.5946	6.5259e-07	0.000436784	6.98165
chrX	99898590	-	cg10062550		OpenSea	SRPX2	NM_014467	TSS1500	4.21405	0.711246	22.0417	1.19748e-06	0.000508048	6.44989
chr10	127812674	+	cg20040041		OpenSea	ADAM12;ADAM12	NM_003474;NM_021641	Body;Body	4.21354	-0.515355	6.466	0.000859853	0.023446	-0.4658
chr7	90339132	+	cg21743182		OpenSea	CDK14	NM_012395	Body	4.21006	-0.833895	6.1886	0.00107024	0.0274918	-0.712237
chr10	98119151	-	cg08597682		OpenSea	OPALIN;OPALIN;OPALIN	NM_033207;NM_001040103;NM_001040102	TSS200;TSS200;TSS200	4.20972	-1.11816	6.19116	0.00106805	0.0274495	-0.709926
chr5	16614632	-	cg26419659	chr5:16616509-16617428	N_Shore	FAM134B	NM_001034850	Body	4.20726	-1.17189	25.5616	5.26939e-07	0.000419485	7.16179
chr7	108165983	+	cg11462509	chr7:108166211-108167077	N_Shore	PNPLA8	NM_015723	5'UTR	4.20652	-1.7483	34.9755	9.22366e-08	0.000415462	8.47175
chr5	103013792	-	cg07293406		OpenSea				4.20585	1.5599	12.8781	2.28935e-05	0.00195965	3.52942
chr3	100690901	-	cg15626105		OpenSea	ABI3BP	NM_015429	Body	4.20348	-1.61339	10.6915	6.25099e-05	0.00370375	2.44911
chr11	60223238	+	cg13765961		OpenSea	MS4A1;MS4A1	NM_152866;NM_021950	TSS200;TSS200	4.20219	-1.02265	6.23686	0.00102969	0.0267119	-0.668734
chr6	22190121	-	cg04004744		OpenSea	FLJ22536	NR_015410	Body	4.2021	-1.46689	9.15838	0.000142536	0.00647629	1.54358
chr17	46522560	+	cg08036188		OpenSea				4.20167	-1.03771	9.13067	0.000144836	0.00655039	1.52586
chr2	201024476	+	cg22120825		OpenSea				4.19898	-1.47017	15.9319	7.16528e-06	0.00102949	4.73376
chrX	139846769	-	cg15511490	chrX:139846646-139846955	Island				4.19862	0.862442	31.2418	1.72859e-07	0.000415462	8.0337
chr19	9489356	-	cg22304348		OpenSea	ZNF177	NM_003451	Body	4.19707	-1.29935	11.4665	4.29088e-05	0.0028813	2.85721
chr5	175250977	-	cg01284438		OpenSea	CPLX2	NM_006650	5'UTR	4.19686	-0.594634	6.67633	0.000731965	0.0208773	-0.284615
chr2	141795320	+	cg24878483		OpenSea	LRP1B	NM_018557	Body	4.1952	-0.716236	19.8781	2.11975e-06	0.000608332	5.92424
chr10	69161353	-	cg13215003		OpenSea	CTNNA3;CTNNA3	NM_001127384;NM_013266	Body;Body	4.19443	-0.796145	8.05096	0.000280225	0.0104413	0.791921
chrX	118601891	-	cg10321196	chrX:118602158-118603318	N_Shore	LOC100303728;SLC25A5	NR_028443;NM_001152	Body;TSS1500	4.19357	0.73381	13.8296	1.55344e-05	0.0015532	3.93766
chr4	158281194	+	cg16777106		OpenSea	GRIA2;GRIA2;GRIA2	NM_001083619;NM_000826;NM_001083620	Body;Body;Body	4.19186	1.84744	28.3542	2.96337e-07	0.000415462	7.62657
chr3	9851477	-	cg07608658	chr3:9851476-9852171	Island	TTLL3	NM_001025930	TSS1500	4.19147	-0.901971	25.5027	5.3373e-07	0.000421844	7.15112
chr7	8480586	+	cg01994275	chr7:8481974-8482762	N_Shore	NXPH1	NM_152745	Body	4.19049	-1.72626	16.9305	5.13202e-06	0.00088166	5.06834
chr9	140683527	-	cg17942750	chr9:140683120-140683774	Island	EHMT1	NM_024757	Body	4.18965	-1.19141	8.09111	0.000273062	0.0102483	0.82083
chrX	113873897	+	cg08096166		OpenSea	MIR764;HTR2C	NR_031581;NM_000868	TSS200;5'UTR	4.18919	0.922435	9.59608	0.000111303	0.00545893	1.81675
chr10	130123624	+	cg00792723		OpenSea				4.18858	-0.971172	6.67128	0.000734768	0.020927	-0.288915
chr7	1894209	-	cg09367467	chr7:1896090-1896451	N_Shore	MAD1L1;MAD1L1;MAD1L1	NM_003550;NM_001013837;NM_001013836	Body;Body;Body	4.18733	-0.822087	6.3988	0.000906047	0.0243288	-0.524703
chr2	241816190	-	cg12301972		OpenSea	AGXT	NM_000030	Body	4.18631	-2.61151	17.708	4.00902e-06	0.000784718	5.31207
chr19	1591449	-	cg24140597	chr19:1591427-1591628	Island	MBD3	NM_003926	Body	4.18413	-1.11486	7.79709	0.00033093	0.0117713	0.606057
chrX	153671953	-	cg13219667	chrX:153672274-153673020	N_Shore	FAM50A	NM_004699	TSS1500	4.18373	0.657522	20.3263	1.87415e-06	0.000581905	6.03952
chr3	112948716	+	cg13071869		OpenSea	BOC	NM_033254	5'UTR	4.18363	-0.402831	10.4929	6.91191e-05	0.00397083	2.33948
chr16	79034883	-	cg06863310		OpenSea	WWOX	NM_016373	Body	4.18239	-0.9355	5.76632	0.00151621	0.0354649	-1.10463
chr11	1807232	+	cg26446803		OpenSea				4.18177	-0.262659	12.2019	3.06705e-05	0.00233763	3.21805
chr8	12758169	-	cg09014858		OpenSea				4.17966	-0.12182	12.5055	2.68471e-05	0.00214687	3.36017
chr19	13211225	-	cg03077671	chr19:13208343-13210525	S_Shore	LYL1	NM_005583	Body	4.17955	0.558097	13.3156	1.90926e-05	0.00175583	3.72124
chr11	90095568	+	cg08623636		OpenSea				4.17707	-1.51064	15.8576	7.3513e-06	0.00104194	4.70784
chr6	132945515	-	cg07303330		OpenSea	TAAR2	NM_001033080	TSS200	4.17544	-0.564821	10.5624	6.67154e-05	0.00387062	2.37812
chr4	62379822	+	cg06011964	chr4:62383013-62383248	N_Shelf	LPHN3	NM_015236	Body	4.17484	0.320057	6.44282	0.000875471	0.0237497	-0.486061
chrX	114058123	-	cg20344820		OpenSea	HTR2C;MIR448	NM_000868;NR_029955	Body;Body	4.17419	-0.600541	5.8768	0.0013816	0.0331014	-0.999887
chr4	81308403	-	cg04476125	chr4:81307471-81307952	S_Shore	C4orf22	NM_152770	Body	4.17415	0.953087	17.8169	3.87606e-06	0.000775974	5.34508
chr10	131589189	+	cg26664254	chr10:131592393-131592616	N_Shelf				4.17303	-0.569196	10.9197	5.5814e-05	0.00343556	2.57239
chr9	130212550	+	cg24046474	chr9:130213143-130214335	N_Shore	RPL12;LRSAM1;LRSAM1	NM_000976;NM_138361;NM_001005373	Body;TSS1500;TSS1500	4.17208	0.347516	6.83157	0.000651639	0.0191632	-0.153905
chr7	6592322	+	cg08403869	chr7:6590563-6590957	S_Shore	GRID2IP	NM_001145118	TSS1500	4.17165	-0.255097	13.922	1.49803e-05	0.00151884	3.9756
chr5	57755944	-	cg14507193	chr5:57755334-57756803	Island	PLK2	NM_006622	TSS200	4.17158	-2.52168	8.16217	0.000260904	0.00992039	0.871657
chr7	28450687	-	cg14803765	chr7:28448716-28450028	S_Shore	CREB5;CREB5	NM_182898;NM_182899	TSS1500;5'UTR	4.16948	-0.987304	8.40165	0.000224334	0.00889703	1.04
chr10	91263650	+	cg12226009		OpenSea	SLC16A12	NM_213606	5'UTR	4.16861	0.248485	5.59201	0.00176059	0.039486	-1.27299
chr12	75590005	-	cg21057183		OpenSea	KCNC2;KCNC2;KCNC2	NM_139137;NM_153748;NM_139136	Body;Body;Body	4.1677	1.82194	15.9211	7.19185e-06	0.00103096	4.73002
chr3	61880295	-	cg21928892		OpenSea	PTPRG	NM_002841	Body	4.16751	-1.169	8.5813	0.000200799	0.00824086	1.16335
chr16	84682731	+	cg02525822	chr16:84681760-84682732	Island	KLHL36	NM_024731	5'UTR	4.16749	0.336815	15.065	9.73496e-06	0.00120344	4.42166
chr19	52552213	+	cg07629094	chr19:52551831-52552214	Island	ZNF432	NM_014650	TSS200	4.16714	-1.32197	11.0146	5.32766e-05	0.00333629	2.62292
chr1	170630602	+	cg04123776	chr1:170630456-170630851	Island				4.16689	-1.67269	19.2787	2.50998e-06	0.00065383	5.7644
chr22	31536476	-	cg25937577		OpenSea	PLA2G3	NM_015715	TSS200	4.16507	0.54036	5.95304	0.00129674	0.0316025	-0.928477
chr10	77188318	-	cg18456331	chr10:77191061-77191571	N_Shelf				4.16323	-1.72632	18.4091	3.23723e-06	0.000724153	5.52027
chr6	22017093	-	cg06105555		OpenSea	FLJ22536	NR_015410	Body	4.16018	-0.169489	5.50819	0.0018941	0.0415235	-1.35534
chr5	140682503	-	cg07851632	chr5:140683195-140683773	N_Shore	SLC25A2;SLC25A2	NM_031947;NM_031947	1stExon;3'UTR	4.15966	-1.5228	10.2945	7.65489e-05	0.00424638	2.22788
chr2	167229656	+	cg01790523	chr2:167232388-167232711	N_Shelf	SCN9A	NM_002977	5'UTR	4.1592	-1.62237	27.2072	3.72719e-07	0.000419485	7.44499
chr13	26477773	+	cg05510976		OpenSea	ATP8A2	NM_016529	Body	4.15816	-0.757541	18.1102	3.54279e-06	0.000748598	5.43278
chr2	142889384	+	cg00821600	chr2:142887724-142888553	S_Shore	LRP1B	NM_018557	TSS200	4.15705	-0.652296	27.4126	3.57476e-07	0.000417522	7.47841
chr10	129785053	-	cg16380876		OpenSea	PTPRE	NM_006504	5'UTR	4.15667	0.0921651	9.55943	0.000113587	0.00553661	1.79435
chr3	66705803	-	cg01149683		OpenSea				4.15581	0.691447	8.06307	0.000278041	0.0103845	0.800656
chr6	136358605	+	cg24777101		OpenSea	PDE7B	NM_018945	Body	4.15404	0.311828	5.96794	0.00128087	0.0313266	-0.914607
chrX	153409560	-	cg03822658		OpenSea	OPN1LW	NM_020061	TSS200	4.15363	0.0739687	5.49044	0.00192385	0.041988	-1.37289
chr4	2944594	-	cg00622170		OpenSea	C4orf10;NOP14	NR_015453;NM_003703	Body;Body	4.15263	1.20344	5.58282	0.00177469	0.0397131	-1.28198
chr8	144660659	+	cg07691531	chr8:144659745-144660635	S_Shore	NAPRT1	NM_145201	TSS200	4.15258	-0.540908	11.281	4.68511e-05	0.00306651	2.76221
chr10	131354940	+	cg10333959		OpenSea	MGMT	NM_002412	Body	4.15224	1.30132	8.81137	0.000174739	0.00748744	1.3178
chr16	86011988	+	cg07272654		OpenSea				4.15205	-1.76205	10.5003	6.88585e-05	0.00395896	2.34361
chr1	199998602	+	cg18394216		OpenSea	NR5A2;NR5A2	NM_205860;NM_003822	Body;Body	4.15035	-1.02319	29.6015	2.33292e-07	0.000415462	7.81071
chr14	52160138	+	cg25584474		OpenSea	FRMD6;FRMD6	NM_152330;NM_001042481	Body;Body	4.15032	-1.29498	12.0157	3.33311e-05	0.00245498	3.12897
chr5	72570711	-	cg23303188		OpenSea				4.14785	0.929837	5.73861	0.0015523	0.0360943	-1.13114
chr2	101519794	-	cg09272225		OpenSea	NPAS2	NM_002518	5'UTR	4.1471	-1.6268	7.65349	0.000364328	0.0126062	0.49847
chr3	3886242	-	cg20438207		OpenSea	LRRN1	NM_020873	5'UTR	4.14697	-0.571521	9.37908	0.000125661	0.00594185	1.68289
chr3	189841685	+	cg11015960	chr3:189838080-189838879	S_Shelf	LEPREL1	NM_001134418	TSS1500	4.14662	-0.997352	11.7358	3.78585e-05	0.00265899	2.99217
chr17	72462984	+	cg05592035		OpenSea	CD300A	NM_007261	Body	4.14618	2.0556	10.0357	8.76972e-05	0.00463749	2.07889
chr11	1473128	-	cg04527071	chr11:1471339-1471595	S_Shore	BRSK2	NM_003957	Body	4.14365	-0.695501	9.38599	0.000125171	0.00592584	1.6872
chr16	65149083	-	cg04977618		OpenSea	CDH11	NM_001797	5'UTR	4.14245	-0.15702	6.46912	0.000857776	0.0234096	-0.463079
chr12	61806201	-	cg05150077		OpenSea				4.1389	-1.44549	23.7113	7.99256e-07	0.000457553	6.80733
chr6	10415232	-	cg12439899	chr6:10415018-10415318	Island	TFAP2A;TFAP2A;TFAP2A	NM_001042425;NM_003220;NM_003220	Body;5'UTR;1stExon	4.13859	0.209773	18.7583	2.9188e-06	0.000698722	5.6201
chr11	61582574	-	cg07689907	chr11:61582573-61584728	Island	FADS1	NM_013402	Body	4.13774	-1.02894	7.17099	0.000509116	0.0159989	0.12335
chr16	1185985	-	cg07595906		OpenSea				4.13763	0.766002	9.70311	0.000104933	0.00523939	1.88167
chr10	113987376	+	cg00066854		OpenSea				4.1372	-1.23793	6.97937	0.000584525	0.0177283	-0.0317566
chr5	13919426	+	cg15416770		OpenSea	DNAH5	NM_001369	Body	4.13621	-0.139569	9.33914	0.000128534	0.00603441	1.65792
chr14	51955716	+	cg18894781		OpenSea	FRMD6	NM_001042481	TSS200	4.13503	0.0175075	5.57641	0.0017846	0.039864	-1.28825
chr10	45496476	-	cg24374159	chr10:45496275-45496550	Island	C10orf25;ZNF22	NM_001039380;NM_006963	TSS200;5'UTR	4.13471	-1.87738	15.2655	9.05545e-06	0.00115685	4.49574
chr4	92516304	-	cg06812793		OpenSea	FAM190A	NM_001145065	Body	4.13449	1.72687	19.5011	2.35601e-06	0.000636705	5.8245
chr17	182656	+	cg18771195	chr17:185075-185296	N_Shelf	RPH3AL	NM_006987	5'UTR	4.13188	-1.23192	7.20223	0.000497922	0.0157416	0.148303
chr10	77617815	+	cg22545957		OpenSea	C10orf11	NM_032024	Body	4.13151	-0.727028	33.536	1.16545e-07	0.000415462	8.31331
chr10	134079425	+	cg03435248		OpenSea	STK32C	NM_173575	Body	4.13135	-0.175266	12.3066	2.92836e-05	0.00226762	3.2675
chr19	9454347	+	cg18874575		OpenSea	ZNF559	NM_032497	3'UTR	4.13134	1.02134	18.9497	2.75987e-06	0.000683074	5.67381
chr15	74494854	+	cg23887948		OpenSea	STRA6;STRA6;STRA6;STRA6;STRA6	NM_001142617;NM_001142618;NM_001142619;NM_022369;NM_001142620	5'UTR;5'UTR;5'UTR;5'UTR;5'UTR	4.13075	-2.0651	5.50149	0.00190527	0.041693	-1.36196
chr20	57582706	+	cg13795831	chr20:57581902-57582595	S_Shore	CTSZ	NM_001336	TSS1500	4.12787	-0.479305	8.96707	0.000159338	0.00701248	1.42015
chr3	147077127	+	cg00025647	chr3:147077115-147077672	Island				4.1278	-0.0523006	13.4208	1.82919e-05	0.0017097	3.76633
chr10	131570172	+	cg08658781		OpenSea				4.12729	-1.04248	7.44568	0.000419865	0.0139437	0.339544
chr5	30662916	-	cg08657705		OpenSea				4.12718	-1.77598	11.1387	5.01623e-05	0.00320369	2.68826
chr17	25707535	+	cg06419432		OpenSea				4.12624	-1.41402	22.3207	1.11697e-06	0.000499521	6.51232
chr16	72096449	+	cg10430994		OpenSea	HPR	NM_020995	TSS1500	4.12568	-0.22252	5.91398	0.00133944	0.0323636	-0.964976
chr2	241140248	-	cg12756150		OpenSea				4.12478	-2.53225	19.3522	2.45784e-06	0.000648282	5.78436
chr19	2493740	-	cg24101337	chr19:2494095-2495214	N_Shore				4.12461	-0.869315	5.9736	0.0012749	0.0312291	-0.909343
chr17	38966101	-	cg13702000		OpenSea				4.12394	-0.734502	25.8784	4.92134e-07	0.000419485	7.21852
chr1	228350860	-	cg06769377	chr1:228353108-228353986	N_Shelf				4.12319	-0.198582	7.14037	0.000520369	0.0162539	0.0988097
chr14	60983335	-	cg20895058	chr14:60981523-60982636	S_Shore				4.12305	0.136267	7.29851	0.000465187	0.0150206	0.224604
chr2	184360400	+	cg13612936		OpenSea				4.12093	0.128825	8.75342	0.000180911	0.00766549	1.27926
chr13	30055092	+	cg05122437	chr13:30054342-30054558	S_Shore	MTUS2;MTUS2	NM_015233;NM_001033602	Body;Body	4.11903	0.028658	6.02528	0.00122185	0.0302854	-0.861462
chr9	86751815	+	cg13486759	chr9:86755385-86755700	N_Shelf				4.11871	-1.95855	22.5969	1.04344e-06	0.000488294	6.57305
chr8	143162526	-	cg07065453		OpenSea				4.11589	0.927288	13.6845	1.64533e-05	0.00161141	3.87752
chr5	149792390	+	cg24548564		OpenSea	CD74;CD74;CD74	NM_004355;NM_001025158;NM_001025159	TSS200;TSS200;TSS200	4.11527	-1.33168	6.99117	0.000579521	0.0176105	-0.0220995
chr8	40625224	+	cg24882673		OpenSea	ZMAT4;ZMAT4	NM_024645;NM_001135731	Body;Body	4.11466	-0.681368	9.27462	0.000133338	0.00618153	1.61736
chr12	6473299	+	cg03196720	chr12:6472660-6473322	Island	SCNN1A;SCNN1A;SCNN1A	NM_001159575;NM_001038;NM_001159576	Body;Body;Body	4.11396	0.221109	6.49943	0.000837894	0.0230189	-0.436684
chrX	125687041	-	cg01913196	chrX:125685711-125686941	S_Shore	DCAF12L1	NM_178470	TSS200	4.11281	0.231589	14.8974	1.03496e-05	0.00123952	4.35879
chr2	31522601	+	cg06915570		OpenSea				4.11248	0.503458	14.7509	1.09242e-05	0.00127564	4.30317
chr6	136411615	-	cg18454973		OpenSea	PDE7B	NM_018945	Body	4.11242	1.74748	11.6367	3.96305e-05	0.00274769	2.94292
chr2	101678574	-	cg27587307		OpenSea	TBC1D8	NM_001102426	Body	4.11087	0.200016	6.74593	0.00069461	0.0200953	-0.225705
chr17	15133981	-	cg02077256		OpenSea	PMP22;PMP22;PMP22	NM_153322;NM_153321;NM_000304	3'UTR;3'UTR;3'UTR	4.11024	-0.674208	5.59138	0.00176156	0.0395037	-1.27361
chr16	79030864	+	cg02997585		OpenSea	WWOX	NM_016373	Body	4.10964	-0.655187	6.51565	0.000827473	0.0228332	-0.4226
chr4	1399235	+	cg24980653	chr4:1396291-1401730	Island				4.10708	1.34969	10.0081	8.89915e-05	0.00468567	2.06282
chr10	131505815	+	cg23239690		OpenSea	MGMT	NM_002412	Body	4.10689	0.409241	5.33629	0.00220613	0.0463983	-1.52709
chr22	37461787	+	cg24230188	chr22:37465056-37465331	N_Shelf	TMPRSS6	NM_153609	3'UTR	4.10647	-0.28458	25.8036	5.00107e-07	0.000419485	7.20522
chr14	74179101	-	cg09238801	chr14:74180518-74181264	N_Shore	PNMA1;PNMA1	NM_006029;NM_006029	1stExon;3'UTR	4.10289	-0.527345	7.94731	0.000299748	0.0109637	0.716695
chr5	126408756	-	cg14340928	chr5:126409006-126409327	N_Shore	FLJ44606;FLJ44606	NM_001164478;NM_001164479	5'UTR;5'UTR	4.10269	-1.55332	30.9986	1.80535e-07	0.000415462	8.00194
chr1	201708558	+	cg07139329	chr1:201708787-201709429	N_Shore	NAV1;NAV1	NM_001167738;NM_020443	TSS1500;Body	4.10192	-1.18246	5.74331	0.00154611	0.0359873	-1.12664
chr11	65408445	+	cg13395086	chr11:65408344-65408631	Island	SIPA1;SIPA1	NM_153253;NM_006747	Body;Body	4.10049	-1.36903	11.6122	4.0085e-05	0.00276334	2.93064
chr10	102976942	+	cg12032370	chr10:102975969-102978096	Island				4.10022	-0.260584	6.08373	0.0011649	0.0292643	-0.807695
chr11	72929170	-	cg26046204	chr11:72928982-72929885	Island	P2RY2;P2RY2;P2RY2	NM_176071;NM_002564;NM_176072	TSS1500;TSS200;TSS200	4.09889	-2.00603	25.5906	5.23636e-07	0.000419485	7.16703
chr5	126409153	+	cg27097438	chr5:126409006-126409327	Island	FLJ44606;FLJ44606;FLJ44606;FLJ44606	NM_001164478;NM_001164479;NM_001164479;NM_001164478	5'UTR;1stExon;5'UTR;1stExon	4.09884	-1.09601	30.6527	1.92159e-07	0.000415462	7.95598
chr20	825268	-	cg20353496	chr20:825267-826276	Island	FAM110A;FAM110A;FAM110A	NM_031424;NM_207121;NM_001042353	TSS200;5'UTR;5'UTR	4.09684	-1.72281	10.9969	5.37392e-05	0.00335589	2.61354
chr14	20882072	+	cg23588086	chr14:20881569-20881770	S_Shore	TEP1	NM_007110	TSS1500	4.09666	-0.965313	29.6413	2.31559e-07	0.000415462	7.81636
chr2	27199491	+	cg20955492		OpenSea	MAPRE3	NM_012326	5'UTR	4.09636	0.537233	7.23628	0.00048605	0.0154751	0.175384
chr14	52429547	+	cg10259111		OpenSea	GNG2	NM_053064	Body	4.09529	0.918672	13.4944	1.77558e-05	0.00168303	3.7976
chr1	20395367	-	cg19521927		OpenSea	PLA2G5	NM_000929	TSS1500	4.09492	-1.30421	6.62065	0.000763538	0.0215222	-0.332119
chr16	62070086	+	cg06831576	chr16:62069121-62070634	Island	CDH8	NM_001796	TSS200	4.09473	-0.418641	6.08503	0.00116367	0.0292418	-0.806507
chr16	28081266	-	cg03631519		OpenSea				4.09365	0.31234	5.23422	0.00241926	0.0496056	-1.63093
chr19	54369447	+	cg09418984	chr19:54369387-54369809	Island	MYADM	NM_001020820	TSS200	4.0929	-0.935581	18.2128	3.43418e-06	0.000739349	5.46304
chr1	221017300	+	cg03224396		OpenSea				4.09196	-2.17566	12.8528	2.31392e-05	0.00197301	3.51811
chr11	72929173	+	cg23757899	chr11:72928982-72929885	Island	P2RY2;P2RY2;P2RY2	NM_176071;NM_002564;NM_176072	TSS1500;TSS200;TSS200	4.0915	-1.87894	13.7546	1.60017e-05	0.00158338	3.90666
chrX	49143789	+	cg13643725		OpenSea	PPP1R3F	NM_033215	3'UTR	4.087	-0.204941	20.5366	1.77058e-06	0.000577571	6.09239
chrX	153533551	-	cg06152508		OpenSea	TKTL1;TKTL1;TKTL1;TKTL1	NM_012253;NM_001145933;NM_001145934;NM_001145934	Body;Body;1stExon;5'UTR	4.08687	0.407501	12.5616	2.62033e-05	0.0021205	3.38601
chr19	18549134	+	cg21962901	chr19:18543828-18549161	Island	ISYNA1;ISYNA1;ISYNA1	NM_001170938;NM_001170939;NM_016368	TSS200;TSS1500;TSS200	4.08675	-0.942226	9.21515	0.000137954	0.00633483	1.57972
chr6	136148428	+	cg15482000		OpenSea				4.08585	1.17818	6.95367	0.000595595	0.017952	-0.0528358
chr5	42858327	-	cg14697657		OpenSea				4.08549	-1.49831	12.7152	2.45314e-05	0.00204536	3.45611
chr11	104865951	-	cg24432977		OpenSea	CASP5;CASP5;CASP5;CASP5;CASP5;CASP5	NR_024239;NM_004347;NM_001136110;NM_001136111;NM_001136109;NM_001136112	Body;3'UTR;3'UTR;3'UTR;3'UTR;3'UTR	4.08301	-0.377685	20.0901	1.99914e-06	0.000595699	5.97921
chr10	22542726	+	cg23850174	chr10:22540707-22542739	Island				4.08216	-1.1291	10.011	8.88557e-05	0.00468132	2.06449
chr6	42167188	-	cg20470945		OpenSea				4.08174	1.07027	32.2921	1.43821e-07	0.000415462	8.1661
chr15	65602323	+	cg06316897		OpenSea				4.08078	-0.256238	5.92966	0.00132211	0.032049	-0.950304
chr2	210516795	+	cg07701837		OpenSea	MAP2;MAP2;MAP2;MAP2	NM_031847;NM_002374;NM_031845;NM_001039538	5'UTR;5'UTR;5'UTR;5'UTR	4.08063	-1.40079	9.05311	0.00015151	0.00676191	1.47598
chr3	191094694	+	cg25939630		OpenSea	CCDC50;CCDC50	NM_178335;NM_174908	Body;Body	4.08003	-1.47002	14.2759	1.30629e-05	0.00140741	4.1182
chr9	96588830	-	cg14463412	chr9:96588598-96588933	Island				4.07916	-0.270768	31.4928	1.65334e-07	0.000415462	8.06605
chr14	21485900	-	cg16409562		OpenSea	NDRG2;NDRG2;NDRG2;NDRG2;NDRG2;NDRG2;NDRG2;NDRG2	NM_016250;NM_201535;NM_201538;NM_201541;NM_201540;NM_201539;NM_201537;NM_201536	Body;Body;Body;Body;Body;Body;Body;Body	4.07648	1.20354	12.9628	2.2093e-05	0.00191345	3.56712
chr2	216602247	+	cg02903929		OpenSea				4.07594	-1.15779	8.07181	0.000276478	0.0103428	0.806949
chr6	106957081	+	cg02424139	chr6:106958232-106958718	N_Shore				4.07579	-0.533081	8.75527	0.000180709	0.00766048	1.2805
chr9	130913148	-	cg21157065		OpenSea	LCN2	NM_005564	Body	4.07573	-1.28704	8.58457	0.000200397	0.00822882	1.16557
chr13	26337396	-	cg14463790		OpenSea	ATP8A2	NM_016529	Body	4.0756	-1.78811	25.0715	5.86675e-07	0.000432583	7.07183
chr11	19222395	-	cg05895618		OpenSea	CSRP3;CSRP3	NM_001127656;NM_003476	5'UTR;5'UTR	4.07405	-0.173301	5.93828	0.00131269	0.0319063	-0.942246
chr10	131340563	-	cg16648911		OpenSea	MGMT	NM_002412	Body	4.07347	-1.01693	7.65613	0.000363678	0.0125887	0.500469
chrX	100129181	+	cg11594622		OpenSea	NOX1;NOX1;NOX1;NOX1	NM_013955;NM_013955;NM_007052;NM_007052	5'UTR;1stExon;5'UTR;1stExon	4.07343	0.284352	20.7073	1.69141e-06	0.000573005	6.13477
chr5	121414067	-	cg16274199	chr5:121412500-121414077	Island	LOX	NM_002317	TSS200	4.06966	-1.20227	24.7964	6.23682e-07	0.000435801	7.02014
chr6	14001633	-	cg14911766		OpenSea				4.06924	-0.129411	13.2507	1.96062e-05	0.00178262	3.69327
chr10	131355152	-	cg24747557		OpenSea	MGMT	NM_002412	Body	4.0686	0.566037	5.40782	0.0020696	0.0442976	-1.45515
chr22	29976613	+	cg03857553	chr22:29976920-29977216	N_Shore	NIPSNAP1	NM_003634	Body	4.06708	0.158142	8.79711	0.000176234	0.0075311	1.30834
chr12	58950898	+	cg17385414		OpenSea				4.06636	-1.64331	7.12552	0.000525932	0.0163743	0.0868712
chr1	202996076	-	cg06962801	chr1:202995472-202996185	Island				4.06607	-1.19978	31.3796	1.68678e-07	0.000415462	8.05153
chr10	50323825	-	cg06484553	chr10:50323184-50323735	S_Shore	C10orf72;C10orf72	NM_001031746;NM_144984	TSS1500;TSS1500	4.06543	-0.596434	18.2231	3.42357e-06	0.000739349	5.46604
chr12	47224954	+	cg22868282	chr12:47224912-47225664	Island				4.06311	0.301324	6.3175	0.000965837	0.0255082	-0.596648
chrX	153770983	-	cg14688179	chrX:153774893-153776136	N_Shelf	G6PD;G6PD;IKBKG	NM_001042351;NM_000402;NM_001099856	Body;Body;Body	4.06295	1.06455	11.1282	5.04183e-05	0.00321305	2.68274
chr4	155105000	+	cg07782620		OpenSea				4.06203	-1.08353	6.78743	0.000673389	0.0196115	-0.190816
chr14	70404320	+	cg23972474		OpenSea	SMOC1;SMOC1	NM_001034852;NM_022137	Body;Body	4.06163	-0.131467	9.27468	0.000133334	0.00618153	1.61739
chrX	70288706	+	cg11164993	chrX:70287890-70288359	S_Shore	SNX12	NM_013346	TSS1500	4.06121	0.389172	11.6436	3.95054e-05	0.00274228	2.94633
chr11	108855882	+	cg06913593		OpenSea				4.06068	0.475927	9.21214	0.000138193	0.00634257	1.57781
chr19	49863290	+	cg13487726	chr19:49865341-49865690	N_Shelf	TEAD2	NM_003598	Body	4.06063	-1.72587	11.6222	3.98991e-05	0.00275762	2.93564
chr13	112986154	-	cg13988338	chr13:112984966-112985733	S_Shore				4.05906	-1.42751	29.9695	2.17811e-07	0.000415462	7.86255
chr1	111747324	+	cg25722212	chr1:111746337-111747303	S_Shore				4.0589	-1.83384	9.75401	0.000102054	0.00515376	1.91229
chr10	52645847	+	cg16531903		OpenSea	A1CF;A1CF;A1CF	NM_138933;NM_014576;NM_138932	TSS1500;TSS1500;TSS1500	4.05796	0.976264	10.3982	7.25538e-05	0.0041023	2.2865
chr11	102402413	-	cg24963041		OpenSea	MMP7	NM_002423	TSS1500	4.05789	-0.400785	7.32576	0.000456383	0.0148166	0.246035
chrX	2822261	+	cg23547143	chrX:2825438-2825646	N_Shelf	ARSD	NM_001669	3'UTR	4.05624	-0.311693	8.09522	0.000272342	0.0102272	0.823777
chr3	147722622	+	cg25741597		OpenSea				4.05552	0.97596	6.86013	0.000637999	0.0188692	-0.130126
chr19	58521176	+	cg00505277	chr19:58520754-58521224	Island				4.05536	-0.768546	6.40992	0.00089821	0.0241826	-0.514925
chr13	41204388	+	cg07109046		OpenSea	FOXO1	NM_002015	Body	4.05517	1.25216	12.3636	2.856e-05	0.00223421	3.29422
chr12	71587794	-	cg13135376		OpenSea				4.05029	1.50355	13.3524	1.88077e-05	0.00173835	3.73707
chr10	98031201	+	cg07397033		OpenSea	BLNK;BLNK;BLNK;BLNK	NM_001114094;NM_013314;NM_001114094;NM_013314	5'UTR;5'UTR;1stExon;1stExon	4.04705	-0.308032	7.30401	0.000463397	0.0149814	0.228929
chr14	52171626	+	cg07507518		OpenSea	FRMD6;FRMD6	NM_152330;NM_001042481	Body;Body	4.04686	-0.303707	12.1143	3.18894e-05	0.00238059	3.17634
chr10	71029879	-	cg06323290		OpenSea	HK1;HK1;HK1	NM_033498;NM_033500;NM_033497	5'UTR;5'UTR;5'UTR	4.0462	0.25447	18.4893	3.16064e-06	0.000719821	5.54342
chr6	78357241	+	cg13441193	chr6:78359857-78360344	N_Shelf				4.04576	-0.626836	12.8169	2.34939e-05	0.00198995	3.50198
chr3	94227890	+	cg13641567		OpenSea				4.04481	1.23246	8.65181	0.000192357	0.00800241	1.2111
chr4	154710475	-	cg14289246	chr4:154709512-154710827	Island	SFRP2	NM_003013	TSS1500	4.04435	0.0714172	8.49414	0.000211837	0.00855416	1.10381
chr1	18276155	+	cg17479716		OpenSea				4.04302	-2.59611	7.71087	0.000350533	0.0122619	0.541676
chr19	1260514	-	cg22711811	chr19:1260264-1261334	Island				4.0424	0.305382	5.91308	0.00134044	0.0323756	-0.965818
chrX	153770626	+	cg25479128		OpenSea	G6PD;G6PD;IKBKG	NM_001042351;NM_000402;NM_001099856	Body;Body;1stExon	4.04197	0.239651	6.37676	0.000921824	0.0246158	-0.544138
chr4	93517547	+	cg15791815		OpenSea	GRID2	NM_001510	Body	4.04133	-1.04784	10.9198	5.58104e-05	0.00343556	2.57246
chr6	135796690	+	cg18685455		OpenSea	AHI1;AHI1;AHI1;AHI1	NM_001134832;NM_001134831;NM_017651;NM_001134830	Body;Body;Body;Body	4.04057	0.680176	6.85535	0.000640257	0.0189144	-0.134097
chr7	157608573	+	cg02369188	chr7:157612036-157612316	N_Shelf	PTPRN2;PTPRN2;PTPRN2	NM_002847;NM_130842;NM_130843	Body;Body;Body	4.04051	0.00683825	6.52542	0.00082127	0.02271	-0.414132
chr13	77399130	-	cg05961272		OpenSea				4.04033	0.0567012	11.9356	3.45584e-05	0.00251466	3.09018
chr6	138655905	-	cg19689211		OpenSea	KIAA1244	NM_020340	Body	4.03885	-0.0305011	20.4808	1.7974e-06	0.000577571	6.07843
chr6	137820393	+	cg21232023	chr6:137818167-137819372	S_Shore				4.03609	-1.07289	6.57371	0.000791381	0.0220982	-0.372417
chr17	78955884	+	cg11068289	chr17:78954993-78955381	S_Shore				4.03515	-2.97367	12.5075	2.68245e-05	0.00214631	3.36106
chr9	138684093	+	cg06677048	chr9:138683881-138684094	Island	KCNT1	NM_020822	3'UTR	4.0343	-0.0992172	21.7919	1.27544e-06	0.000517979	6.39299
chrX	55290965	-	cg13030539		OpenSea	PAGE3	NM_001017931	5'UTR	4.03337	0.464897	7.08592	0.000541104	0.0167307	0.0549385
chr10	77169689	+	cg11942936	chr10:77155128-77169600	S_Shore				4.02974	-1.74659	26.7568	4.08912e-07	0.000419485	7.37024
chr3	188607928	+	cg14177865		OpenSea	LPP;LPP;LPP	NM_001167671;NM_005578;NM_001167672	3'UTR;3'UTR;3'UTR	4.02834	1.75943	17.6203	4.12005e-06	0.000794152	5.28527
chr5	112630225	-	cg06894812	chr5:112630219-112630624	Island	MCC;MCC;MCC	NM_002387;NM_002387;NM_001085377	5'UTR;1stExon;Body	4.02744	-2.03379	37.4057	6.34556e-08	0.000415462	8.71331
chr10	99160663	+	cg09136896	chr10:99160814-99161116	N_Shore	RRP12;RRP12	NM_001145114;NM_015179	Body;Body	4.02637	-1.84551	25.2989	5.5802e-07	0.000428723	7.1139
chr19	52552197	-	cg14944575	chr19:52551831-52552214	Island	ZNF432	NM_014650	TSS200	4.02635	-1.74234	10.8494	5.77827e-05	0.00351699	2.53471
chr2	18933408	-	cg17882587		OpenSea				4.02589	0.059235	13.2361	1.97247e-05	0.00178903	3.68692
chr12	86651249	+	cg05511530		OpenSea	MGAT4C	NM_013244	5'UTR	4.02533	2.09287	6.01507	0.00123213	0.030469	-0.870903
chr1	152183562	+	cg18273593	chr1:152187450-152187663	N_Shelf				4.02123	-0.676883	9.30809	0.00013082	0.00610209	1.63843
chr17	17109640	+	cg03292213	chr17:17108771-17109701	Island	PLD6;PLD6	NM_178836;NM_178836	1stExon;5'UTR	4.01963	-1.66973	34.0134	1.07729e-07	0.000415462	8.36722
chr7	83087065	-	cg01932197		OpenSea	SEMA3E	NM_012431	Body	4.01947	-1.73554	12.8841	2.28361e-05	0.00195625	3.53209
chr10	77542483	-	cg14459668		OpenSea	C10orf11	NM_032024	TSS200	4.01934	-1.50722	15.8344	7.41063e-06	0.0010433	4.6997
chr4	154092267	-	cg26464701		OpenSea	TRIM2	NM_001130067	5'UTR	4.01929	-0.629265	5.81634	0.00145347	0.0343627	-1.05702
chr3	147136586	-	cg20136061	chr3:147136903-147137328	N_Shore				4.01892	0.618585	5.32817	0.00222226	0.0466595	-1.53529
chr22	26824763	+	cg11792483	chr22:26824978-26825680	N_Shore	ASPHD2	NM_020437	TSS1500	4.01868	-2.14942	28.6278	2.80944e-07	0.000415462	7.6681
chr15	31733445	+	cg14344315	chr15:31733081-31733489	Island				4.0177	-1.00832	13.1976	2.0039e-05	0.00180442	3.67024
chr11	94841384	+	cg26402417		OpenSea	ENDOD1	NM_015036	Body	4.01528	-1.23328	6.15165	0.00110255	0.0281035	-0.74573
chr12	131171530	+	cg15732107	chr12:131171168-131171548	Island				4.01467	-0.886643	5.3345	0.00220967	0.0464528	-1.5289
chr5	135538704	+	cg26817546		OpenSea				4.01454	0.801794	5.22302	0.00244406	0.0499815	-1.64241
chr7	83379803	+	cg09458618	chr7:83378885-83379153	S_Shore				4.01337	1.45151	7.31138	0.000461004	0.0149216	0.234736
chr1	96830030	+	cg17475733		OpenSea				4.01328	-0.120106	7.9408	0.000301027	0.0109931	0.711936
chrX	49686184	+	cg09826544	chrX:49687027-49687993	N_Shore	CLCN5;CLCN5	NM_001127898;NM_001127899	TSS1500;TSS1500	4.01312	1.07128	14.4003	1.24587e-05	0.00137227	4.16732
chr13	107183092	-	cg26138978	chr13:107186468-107189024	N_Shelf	EFNB2	NM_004093	Body	4.01305	1.49623	7.70988	0.000350765	0.0122651	0.540933
chrX	144899069	-	cg18337321	chrX:144899363-144900266	N_Shore	SLITRK2;SLITRK2;SLITRK2;SLITRK2	NM_001144004;NM_001144003;NM_032539;NM_001144005	TSS1500;TSS1500;TSS1500;TSS1500	4.01276	-0.510327	23.2722	8.86463e-07	0.00047918	6.717
chr17	134827	+	cg07946536	chr17:137328-137600	N_Shelf	RPH3AL	NM_006987	Body	4.01187	-0.933191	6.47138	0.000856278	0.023389	-0.461111
chr5	178323492	-	cg02064237	chr5:178322713-178323538	Island	ZFP2	NM_030613	5'UTR	4.01081	-0.876104	5.70857	0.00159256	0.03672	-1.15998
chr16	30196023	+	cg08678256	chr16:30194747-30195357	S_Shore	CORO1A	NM_007074	5'UTR	4.0099	-1.43868	14.5695	1.16882e-05	0.00132685	4.23339
chr13	70682771	+	cg23240145	chr13:70681732-70682219	S_Shore	KLHL1;ATXN8OS	NM_020866;NR_002717	TSS200;Body	4.00859	1.38063	8.95205	0.000160753	0.00706063	1.41035
chr5	127138134	+	cg06469455		OpenSea				4.00838	0.339475	5.25532	0.00237333	0.0489398	-1.60935
chr5	54525925	-	cg01286665	chr5:54527319-54527760	N_Shore				4.00837	0.863673	26.3545	4.44783e-07	0.000419485	7.30175
chr5	149792348	+	cg01601628		OpenSea	CD74;CD74;CD74	NM_004355;NM_001025158;NM_001025159	TSS200;TSS200;TSS200	4.0064	-1.11538	5.67754	0.00163542	0.0374337	-1.1899
chr20	62573077	-	cg07135405	chr20:62571738-62572556	S_Shore	UCKL1;MIR1914	NM_017859;NR_031735	Body;TSS200	4.00554	-1.1785	17.3767	4.44804e-06	0.00082207	5.20992
chr16	85414644	-	cg08550517		OpenSea				4.00386	0.632622	24.3417	6.91086e-07	0.000438036	6.93271
chr4	93476916	+	cg05278204		OpenSea	GRID2	NM_001510	Body	4.00342	2.16566	11.5893	4.05146e-05	0.00278294	2.91914
chr13	107036741	+	cg00090091		OpenSea				4.00282	-1.09332	12.3396	2.88627e-05	0.00224572	3.28297
chr11	57158282	+	cg10426076		OpenSea	PRG2	NM_002728	TSS200	4.0014	-1.22946	5.4127	0.00206065	0.0441743	-1.45026
chr16	81528229	+	cg08876518		OpenSea	CMIP;CMIP	NM_030629;NM_198390	TSS1500;Body	4.00058	-0.781043	6.39437	0.000909195	0.0243821	-0.528608
chr1	228194476	+	cg05802452	chr1:228194096-228196512	Island	WNT3A	NM_033131	TSS1500	4.00016	-0.069688	8.32677	0.000235086	0.00920015	0.987843
chr5	92359386	+	cg17943876		OpenSea				3.99884	1.31009	9.72352	0.000103767	0.00521063	1.89397
chr7	999184	-	cg16543090		OpenSea				3.99883	0.207365	10.3243	7.53745e-05	0.00420454	2.2448
chr11	13140079	-	cg04137004		OpenSea				3.99716	-1.39743	6.76263	0.000685975	0.0198951	-0.211638
chr2	141662876	-	cg03252605		OpenSea	LRP1B	NM_018557	Body	3.99626	-1.36841	30.6005	1.93989e-07	0.000415462	7.94897
chrX	68439407	-	cg24415882	chrX:68441385-68441694	N_Shore				3.99599	0.597708	12.614	2.56187e-05	0.00209165	3.41002
chr2	216402384	-	cg12436772		OpenSea				3.99491	1.2611	9.45913	0.000120125	0.00576005	1.73262
chr10	131638824	+	cg17516455	chr10:131638564-131638840	Island	EBF3	NM_001005463	Body	3.99476	-1.48138	6.45093	0.000869974	0.0236385	-0.478971
chr13	93211487	+	cg07725536		OpenSea	GPC5	NM_004466	Body	3.9941	-1.89494	10.4297	7.13904e-05	0.00405841	2.30417
chr7	107300957	-	cg26779378	chr7:107301205-107302416	N_Shore	SLC26A4;LOC286002	NM_000441;NR_028137	TSS200;Body	3.99377	-0.139436	7.66804	0.00036077	0.0125086	0.509458
chr11	67176914	-	cg09471455	chr11:67176945-67177169	N_Shore	TBC1D10C	NM_198517	Body	3.99373	-0.856549	6.45756	0.000865507	0.023555	-0.473176
chrX	42637497	-	cg22655232	chrX:42637008-42637383	S_Shore	PPP1R2P9	NR_002191	TSS200	3.9937	-0.517796	6.21374	0.00104889	0.0270952	-0.689545
chr4	94304388	+	cg22506801		OpenSea	GRID2	NM_001510	Body	3.99355	1.09904	15.6621	7.86861e-06	0.00107621	4.63888
chr14	101511309	+	cg00844429		OpenSea	MIR487B;MIR381	NR_030267;NR_029873	TSS1500;TSS1500	3.99225	-0.694957	18.8748	2.82083e-06	0.000686469	5.65288
chr10	8094534	+	cg24039697	chr10:8091374-8098329	Island	FLJ45983;FLJ45983	NR_024256;NR_024255	Body;Body	3.99191	-0.326582	5.94742	0.00130279	0.0317148	-0.933719
chr2	102614827	-	cg15400471		OpenSea	IL1R2;IL1R2	NM_004633;NM_173343	5'UTR;TSS1500	3.99185	-1.19855	29.0625	2.58378e-07	0.000415462	7.73275
chr2	201272755	+	cg07060383		OpenSea	SPATS2L;SPATS2L;SPATS2L;SPATS2L	NM_001100422;NM_015535;NM_001100424;NM_001100423	Body;Body;Body;Body	3.99141	1.98028	12.2238	3.03747e-05	0.0023207	3.22841
chr16	4015761	-	cg27066052	chr16:4016194-4017043	N_Shore	ADCY9	NM_001116	3'UTR	3.99041	-0.709648	5.70258	0.00160073	0.036866	-1.16575
chr5	1777602	+	cg09438742		OpenSea				3.99027	-2.47225	16.5403	5.83336e-06	0.000936508	4.94061
chrX	53461709	+	cg01349336	chrX:53461178-53461463	S_Shore	HSD17B10;HSD17B10	NM_001037811;NM_004493	TSS1500;TSS1500	3.99005	-0.0923154	9.04487	0.00015224	0.00678281	1.47065
chr8	79575287	-	cg24733440	chr8:79578112-79578667	N_Shelf				3.98996	-0.0974406	6.94444	0.000599632	0.018039	-0.0604264
chr4	94570967	-	cg10729412		OpenSea	GRID2	NM_001510	Body	3.98902	2.20327	10.3538	7.4232e-05	0.00416669	2.2615
chr2	69450115	+	cg00240205		OpenSea	ANTXR1	NM_032208	Body	3.98683	1.23497	26.8749	3.99035e-07	0.000419485	7.39004
chr15	53090807	-	cg11983576	chr15:53086629-53086858	S_Shelf				3.98663	-1.51355	18.123	3.52903e-06	0.000747382	5.43656
chr11	22687660	-	cg12575928	chr11:22688285-22688617	N_Shore	GAS2	NM_001143830	TSS1500	3.98644	0.230263	5.66534	0.00165263	0.0377101	-1.2017
chr2	216526369	+	cg01375539		OpenSea				3.98593	-1.38707	6.67839	0.000730825	0.0208608	-0.282862
chrX	153169823	+	cg17189778		OpenSea	AVPR2;AVPR2;AVPR2	NM_000054;NM_001146151;NR_027419	TSS1500;TSS1500;Body	3.98496	-0.154748	21.3184	1.44018e-06	0.000545555	6.28257
chr10	131334690	-	cg05611777		OpenSea	MGMT	NM_002412	Body	3.9824	1.53456	21.9684	1.21975e-06	0.000511664	6.43329
chr2	241858058	-	cg05236941	chr2:241858187-241858535	N_Shore				3.98098	-0.711374	7.03542	0.000561199	0.0171938	0.0139881
chr3	163632090	-	cg24587349		OpenSea				3.9801	-1.1618	27.9991	3.17827e-07	0.000417522	7.57165
chr10	134298584	-	cg18537930		OpenSea				3.97933	-2.10226	5.4173	0.00205226	0.0440245	-1.44567
chr11	1891932	-	cg08276062	chr11:1892037-1892556	N_Shore	LSP1;LSP1;LSP1;LSP1	NM_001013253;NM_001013254;NM_001013255;NM_002339	5'UTR;TSS200;TSS1500;Body	3.97795	0.643063	5.28312	0.00231434	0.0480679	-1.58101
chr7	105987258	-	cg26427498		OpenSea				3.97656	-1.57221	19.4284	2.40506e-06	0.000641689	5.80496
chr10	31709144	-	cg26365110		OpenSea	ZEB1;ZEB1;ZEB1;ZEB1;ZEB1	NR_024286;NM_001128128;NM_030751;NR_024287;NR_024285	Body;Body;Body;Body;Body	3.97524	0.234069	5.99614	0.00125145	0.0308125	-0.888422
chr2	64748689	+	cg17469434	chr2:64751141-64752083	N_Shelf				3.97444	-0.329728	6.79672	0.00066874	0.0195213	-0.183027
chr3	30544522	+	cg04950342		OpenSea				3.97318	0.178592	8.42857	0.00022061	0.00879548	1.05864
chr3	3845954	-	cg08556718	chr3:3840513-3842772	S_Shelf	LRRN1	NM_020873	5'UTR	3.97257	-0.66498	26.1898	4.60532e-07	0.000419485	7.27323
chr1	76840032	+	cg10241563		OpenSea	ST6GALNAC3;ST6GALNAC3	NM_152996;NM_001160011	Body;Body	3.97127	1.52799	19.1377	2.61369e-06	0.000668073	5.72583
chr1	234977572	+	cg02889973		OpenSea				3.97106	0.634071	15.5363	8.22415e-06	0.0010998	4.59396
chr9	140051205	-	cg13759674	chr9:140051062-140051730	Island	GRIN1;GRIN1;GRIN1	NM_000832;NM_007327;NM_021569	Body;Body;Body	3.97015	-1.34771	6.41239	0.000896482	0.0241566	-0.512757
chr5	72593919	-	cg11796442	chr5:72594147-72595808	N_Shore				3.97003	1.33576	7.46518	0.000414252	0.0138104	0.354627
chr6	138576877	+	cg12434085		OpenSea	KIAA1244	NM_020340	Body	3.96949	0.334151	9.06224	0.000150706	0.00673288	1.48187
chr13	97649981	+	cg13411813	chr13:97646394-97646737	S_Shelf				3.96937	0.751096	12.0793	3.23926e-05	0.00240534	3.15958
chr17	17109800	+	cg14099398	chr17:17109893-17110296	N_Shore	PLD6	NM_178836	TSS200	3.96893	-2.29685	27.0204	3.87256e-07	0.000419485	7.41422
chr3	77089518	+	cg16718624	chr3:77088498-77089198	S_Shore	ROBO2;ROBO2	NM_002942;NM_002942	1stExon;5'UTR	3.96866	-2.45218	18.095	3.55913e-06	0.000749586	5.4283
chr17	19207476	+	cg25673598		OpenSea	EPN2;EPN2;EPN2	NM_001102664;NM_148921;NM_014964	5'UTR;Body;Body	3.96842	-1.09813	6.1181	0.00113285	0.0286471	-0.77627
chr16	4053409	-	cg06912227		OpenSea	ADCY9	NM_001116	Body	3.96818	-1.75794	12.4412	2.76083e-05	0.0021848	3.33037
chr5	106269670	-	cg23278137		OpenSea				3.96714	-0.0134543	6.02052	0.00122663	0.0303781	-0.865858
chr11	64707153	-	cg15400868		OpenSea	C11orf85	NM_001037225	Body	3.96629	0.456653	12.543	2.64147e-05	0.00212831	3.37746
chr2	214148	-	cg12161935	chr2:214011-214245	Island				3.96584	1.17125	35.1685	8.94551e-08	0.000415462	8.49208
chr14	71194292	+	cg10071186		OpenSea				3.96461	0.480894	7.13913	0.000520833	0.016265	0.097809
chr16	12272324	-	cg03204907		OpenSea	SNX29	NM_001080530	Body	3.96164	1.13133	20.6582	1.71372e-06	0.000573005	6.12265
chr2	40845989	-	cg24194279		OpenSea				3.96037	-0.766118	8.83716	0.000172071	0.00740845	1.33487
chr11	57004294	-	cg26637069		OpenSea	APLNR;APLNR	NR_027991;NM_005161	Body;1stExon	3.96008	-1.58762	32.7158	1.3376e-07	0.000415462	8.21737
chr3	188350489	-	cg00136852		OpenSea	LPP;LPP;LPP	NM_005578;NM_001167671;NM_001167672	Body;Body;Body	3.95752	1.3929	12.314	2.91885e-05	0.0022619	3.27098
chr7	1894688	-	cg23524191	chr7:1896090-1896451	N_Shore	MAD1L1;MAD1L1;MAD1L1	NM_003550;NM_001013837;NM_001013836	Body;Body;Body	3.9575	-1.4066	19.6485	2.26009e-06	0.00062684	5.86382
chr15	84319908	-	cg01616440	chr15:84322322-84323771	N_Shelf				3.95664	0.755578	10.7655	6.0241e-05	0.00361062	2.48937
chr20	35274281	-	cg21565575		OpenSea	SLA2;SLA2;SLA2;SLA2	NM_175077;NM_032214;NM_032214;NM_175077	5'UTR;1stExon;5'UTR;1stExon	3.95654	-1.62028	18.217	3.42989e-06	0.000739349	5.46425
chr17	12877321	+	cg17278864	chr17:12877270-12877773	Island	RICH2	NM_014859	Body	3.95587	1.29823	6.52928	0.000818829	0.0226529	-0.410783
chr3	186080245	-	cg08675193	chr3:186078710-186080111	S_Shore	DGKG;DGKG;DGKG	NM_001346;NM_001080744;NM_001080745	TSS1500;TSS1500;TSS1500	3.95527	-1.77227	11.5083	4.20747e-05	0.00284908	2.87839
chr16	89752847	+	cg04155793	chr16:89752878-89753684	N_Shore	CDK10;CDK10;CDK10;CDK10;CDK10;CDK10	NM_001098533;NR_027703;NM_001160367;NM_052987;NM_052988;NR_027702	TSS1500;TSS1500;TSS1500;TSS1500;TSS1500;TSS1500	3.95507	-1.68018	11.268	4.71425e-05	0.00307598	2.7555
chr11	86383255	-	cg11953383	chr11:86382695-86383586	Island	ME3;ME3;ME3	NM_006680;NM_001014811;NM_001161586	5'UTR;TSS200;5'UTR	3.95507	-1.18549	15.7597	7.60517e-06	0.00105917	4.67344
chr20	45318890	-	cg07987148	chr20:45317691-45318458	S_Shore	TP53RK	NM_033550	TSS1500	3.95472	0.711014	5.41211	0.00206173	0.0441819	-1.45085
chr3	3657652	+	cg27298170		OpenSea				3.9545	-1.15396	21.4556	1.38999e-06	0.0005391	6.31492
chr16	84860918	-	cg26709988		OpenSea	CRISPLD2	NM_031476	5'UTR	3.9542	1.27664	5.63505	0.00169627	0.0384112	-1.23106
chr3	72940510	-	cg25338134		OpenSea	GXYLT2	NM_001080393	Body	3.95402	-0.592681	5.98203	0.00126608	0.0310632	-0.901515
chr17	46712086	-	cg01132893	chr17:46713926-46714131	N_Shore				3.95316	1.63835	10.9983	5.37034e-05	0.00335489	2.61426
chr6	49937814	+	cg18082082		OpenSea	DEFB113	NM_001037729	TSS1500	3.94838	0.891132	5.55821	0.00181309	0.040308	-1.30609
chr16	6533187	-	cg27376707	chr16:6533019-6533983	Island	A2BP1;A2BP1	NM_001142333;NM_018723	5'UTR;5'UTR	3.94568	-1.56219	10.16	8.21214e-05	0.00444789	2.15093
chr11	13945715	+	cg26473818		OpenSea				3.94457	0.0648589	11.2469	4.76191e-05	0.00309561	2.74461
chr4	72996777	-	cg24923953		OpenSea	NPFFR2;NPFFR2;NPFFR2	NM_004885;NM_053036;NM_001144756	Body;Body;Body	3.94105	-1.16891	12.1378	3.15569e-05	0.00236869	3.18757
chr1	245867618	+	cg15896560		OpenSea				3.93951	-1.55855	5.77875	0.00150033	0.0351868	-1.09277
chr13	70154624	+	cg09121152		OpenSea				3.9354	1.64254	6.45946	0.000864229	0.0235274	-0.471513
chr8	112347457	+	cg11472951		OpenSea				3.93478	-1.26313	30.6664	1.9168e-07	0.000415462	7.95783
chr7	116164709	-	cg24980893	chr7:116164703-116166735	Island	CAV1	NM_001753	TSS200	3.93426	0.168907	7.20241	0.000497859	0.0157407	0.148444
chr10	131263962	-	cg14677612	chr10:131264948-131265710	N_Shore	MGMT	NM_002412	TSS1500	3.93333	-1.95307	27.7236	3.3577e-07	0.000417522	7.52825
chr3	153106148	-	cg07708148		OpenSea				3.93326	0.320898	8.25825	0.000245453	0.00949862	0.939742
chr13	78492216	+	cg07495027	chr13:78492425-78493382	N_Shore	EDNRB;EDNRB;EDNRB	NM_001122659;NM_003991;NM_000115	Body;Body;Body	3.9324	0.62078	8.52239	0.000208183	0.00845313	1.12317
chr10	87682317	+	cg24057204		OpenSea	GRID1	NM_017551	Body	3.93198	-1.11162	6.22633	0.00103838	0.0268825	-0.678202
chr11	86383300	+	cg20334849	chr11:86382695-86383586	Island	ME3;ME3;ME3	NM_006680;NM_001014811;NM_001161586	5'UTR;TSS200;5'UTR	3.93131	-1.39064	16.1768	6.59015e-06	0.000987472	4.81818
chr11	65792781	-	cg04672785	chr11:65789909-65790168	S_Shelf	CATSPER1	NM_053054	1stExon	3.92902	1.95018	15.1124	9.56923e-06	0.00119176	4.43926
chr4	55534703	+	cg24867302		OpenSea	KIT;KIT	NM_000222;NM_001093772	Body;Body	3.92616	1.37542	5.71556	0.00158308	0.0365704	-1.15326
chr2	70322659	+	cg13339791		OpenSea				3.92489	-0.868278	12.1244	3.17469e-05	0.00237445	3.18114
chr8	119567541	-	cg16692227		OpenSea	SAMD12;SAMD12	NM_001101676;NM_207506	Body;Body	3.92458	-1.24405	16.7263	5.48584e-06	0.000911227	5.00197
chr5	40385259	-	cg09067459		OpenSea				3.92399	-1.80349	15.6161	7.99654e-06	0.00108686	4.6225
chr3	3704512	-	cg26681097		OpenSea				3.9233	-1.8165	10.2328	7.90474e-05	0.00432933	2.19272
chrX	101397542	+	cg24707688	chrX:101397305-101397514	S_Shore	TCEAL6	NM_001006938	TSS200	3.92296	0.65368	17.2468	4.63542e-06	0.000838743	5.1692
chrX	27825843	+	cg01373750		OpenSea	MAGEB10	NM_182506	TSS1500	3.9224	1.37857	9.79477	9.98151e-05	0.00508056	1.9367
chr22	29977262	+	cg02949991	chr22:29976920-29977216	S_Shore	NIPSNAP1	NM_003634	TSS200	3.92224	-1.70093	28.3345	2.97486e-07	0.000415462	7.62354
chr8	47057504	-	cg15247169		OpenSea				3.91891	-3.07605	14.122	1.38592e-05	0.00145893	4.05668
chr9	139553914	+	cg08972301	chr9:139553659-139553915	Island				3.91736	-1.77471	20.1753	1.95296e-06	0.000588068	6.00107
chr8	120079173	-	cg27041096		OpenSea	COLEC10	NM_006438	TSS1500	3.91662	-1.67023	12.1638	3.1194e-05	0.00235727	3.19994
chr10	18240316	+	cg10368935		OpenSea	SLC39A12;SLC39A12	NM_001145195;NM_152725	TSS1500;TSS1500	3.91631	-1.16725	19.8196	2.15453e-06	0.000612556	5.90892
chr4	85306687	-	cg08757924		OpenSea				3.9161	0.176697	6.13804	0.00111472	0.0283123	-0.758102
chr19	52004630	-	cg12530021		OpenSea	SIGLEC12;SIGLEC12	NM_053003;NM_033329	1stExon;TSS1500	3.9159	-1.5668	12.3432	2.88167e-05	0.00224413	3.28467
chr13	106644047	-	cg19502050		OpenSea				3.91479	-1.61506	12.2373	3.01937e-05	0.0023125	3.2348
chr13	109741176	+	cg24425807		OpenSea	MYO16	NM_015011	Body	3.9119	-2.90019	13.8263	1.55546e-05	0.00155451	3.9363
chr4	62090588	+	cg08320122		OpenSea				3.91109	-1.58664	24.6673	6.41997e-07	0.000436784	6.99557
chr8	18459691	-	cg06007947		OpenSea	PSD3;PSD3	NM_206909;NM_015310	Body;Body	3.9109	-1.40518	10.62	6.48001e-05	0.00379602	2.40989
chr20	4795444	+	cg19239041		OpenSea	RASSF2;RASSF2	NM_014737;NM_170774	5'UTR;5'UTR	3.91075	-1.18991	8.90093	0.000165679	0.00721376	1.37688
chr11	31143518	+	cg04416302		OpenSea				3.91055	0.569035	8.64747	0.000192864	0.00801747	1.20817
chr7	45066841	-	cg23235142		OpenSea	CCM2;CCM2;CCM2;CCM2;CCM2	NM_031443;NM_001029835;NM_001167935;NM_001167934;NR_030770	Body;TSS1500;Body;Body;Body	3.91008	-1.38244	21.2171	1.47862e-06	0.000550242	6.25848
chr17	12568499	-	cg05244778	chr17:12568667-12569335	N_Shore	MYOCD;MYOCD	NM_153604;NM_001146312	TSS1500;TSS1500	3.91001	-1.90883	17.7053	4.01243e-06	0.000784718	5.31123
chr10	133938604	+	cg15768620	chr10:133937695-133938295	S_Shore	JAKMIP3	NM_001105521	Body	3.90975	-0.334999	34.984	9.2112e-08	0.000415462	8.47265
chr11	114166440	+	cg14520913		OpenSea	NNMT	NM_006169	TSS200	3.90684	0.766873	6.8531	0.000641325	0.018937	-0.135971
chr15	74692822	-	cg24996282		OpenSea				3.90676	0.0977212	5.85572	0.00140618	0.0335345	-1.01976
chr16	2094602	+	cg27370991	chr16:2097465-2098365	N_Shelf	NTHL1	NM_002528	Body	3.90412	1.41368	8.63243	0.000194635	0.00807072	1.19801
chr2	16955374	+	cg07488872		OpenSea				3.90405	-0.833828	8.25924	0.0002453	0.00949602	0.94044
chr17	4545721	+	cg22249932	chr17:4542715-4544934	S_Shore	ALOX15	NM_001140	TSS1500	3.90336	-0.272069	8.93294	0.000162573	0.00712069	1.39786
chr6	157910065	+	cg20564351		OpenSea	ZDHHC14;ZDHHC14	NM_153746;NM_024630	Body;Body	3.90258	1.26304	16.456	5.99935e-06	0.000950412	4.91252
chr2	183387015	+	cg23874746		OpenSea	PDE1A;PDE1A	NM_005019;NM_001003683	1stExon;Body	3.90239	0.402866	6.81206	0.000661147	0.0193529	-0.17019
chr14	88489489	+	cg16249086		OpenSea				3.90175	-0.425327	6.31183	0.000970174	0.0255749	-0.601694
chr20	61733863	+	cg08221811	chr20:61733275-61734521	Island	HAR1A;HAR1B	NR_003244;NR_003245	Body;TSS200	3.90123	0.0799358	18.672	2.99389e-06	0.000707407	5.59567
chr3	147107900	+	cg23980740	chr3:147108511-147111703	N_Shore	ZIC4;ZIC4;ZIC4;ZIC4;ZIC4	NM_001168378;NR_033119;NM_032153;NR_033118;NM_001168379	Body;Body;Body;Body;Body	3.9003	-1.26224	33.2157	1.22938e-07	0.000415462	8.27635
chr4	85308929	+	cg02216535		OpenSea				3.90029	-1.3248	7.68205	0.000357384	0.0124304	0.520012
chr7	99517460	-	cg02756107	chr7:99516602-99517296	S_Shore	TRIM4;TRIM4	NM_033091;NM_033017	TSS1500;TSS1500	3.89895	-1.24272	31.3659	1.69088e-07	0.000415462	8.04976
chr11	104789337	-	cg17094356		OpenSea				3.89831	1.40918	5.80089	0.00147252	0.0347073	-1.07169
chr5	98714340	+	cg25226555		OpenSea				3.89828	-0.132853	9.27394	0.00013339	0.00618224	1.61693
chr16	86592652	-	cg03638489	chr16:86588435-86589513	S_Shelf				3.89768	0.182466	20.8233	1.63999e-06	0.000567674	6.16329
chr17	77776587	-	cg15908921	chr17:77770672-77778468	Island				3.89744	-1.6284	33.7504	1.12485e-07	0.000415462	8.33769
chr16	85780385	+	cg04497015	chr16:85783862-85785131	N_Shelf	C16orf74	NM_206967	5'UTR	3.89697	-1.08423	7.90926	0.000307311	0.0111726	0.688849
chrX	124097806	+	cg24761295		OpenSea	ODZ1;ODZ1;ODZ1	NM_001163278;NM_014253;NM_001163279	TSS200;TSS200;TSS200	3.89508	0.961969	8.41101	0.000223032	0.00885993	1.04648
chr19	52005176	+	cg13981787		OpenSea	SIGLEC12	NM_053003	TSS200	3.89483	-1.81754	11.8515	3.59041e-05	0.00257094	3.04916
chr4	100174038	+	cg13957043		OpenSea				3.89224	-0.710761	5.56444	0.00180328	0.0401549	-1.29998
chr18	10471657	-	cg13462387	chr18:10471656-10471867	Island	APCDD1	NM_153000	Body	3.89205	-0.377064	17.6127	4.12987e-06	0.000795319	5.28294
chr5	17216679	+	cg07234569	chr5:17216489-17217036	Island	LOC285696;BASP1	NR_027253;NM_006317	Body;TSS1500	3.89196	-0.910244	13.8741	1.52645e-05	0.00153528	3.95597
chr8	19170432	-	cg09140851	chr8:19170999-19172056	N_Shore	SH2D4A	NM_022071	TSS1500	3.89113	-1.55513	13.7826	1.58252e-05	0.00157299	3.91827
chr12	8205602	-	cg23590660		OpenSea	FOXJ2	NM_018416	3'UTR	3.88978	-0.942622	19.7179	2.21659e-06	0.000621522	5.88216
chr10	131448524	+	cg18485261		OpenSea	MGMT	NM_002412	Body	3.88978	-1.67741	8.53412	0.000206688	0.0084056	1.13119
chr3	94226489	+	cg01291593		OpenSea				3.88951	1.50849	7.37006	0.000442479	0.0144871	0.280732
chr19	51815658	-	cg18568930	chr19:51815157-51815458	S_Shore	IGLON5	NM_001101372	Body	3.88891	-1.03681	6.56245	0.000798235	0.0222256	-0.38212
chr16	82660727	-	cg05374412	chr16:82660651-82661813	Island	CDH13	NM_001257	1stExon	3.88865	1.01193	8.50987	0.000209794	0.00850443	1.11459
chr11	34675402	+	cg22235258		OpenSea	EHF	NM_012153	Body	3.88768	-1.05693	6.97546	0.000586196	0.0177582	-0.0349642
chr22	49560550	-	cg12746016	chr22:49564050-49564612	N_Shelf				3.8874	-1.1128	10.5516	6.70841e-05	0.0038828	2.3721
chr5	63986793	-	cg12662072	chr5:63986189-63986974	Island	FAM159B	NM_001164442	Body	3.88505	0.191316	17.9179	3.75729e-06	0.00076624	5.37549
chr8	1765477	+	cg00790020	chr8:1764328-1765171	S_Shore				3.88373	0.963655	8.4216	0.000221567	0.0088225	1.05382
chr3	97595056	+	cg12799739		OpenSea	CRYBG3	NM_153605	TSS1500	3.88373	0.877696	6.07067	0.00117736	0.0294829	-0.819675
chr10	118502947	-	cg11795975	chr10:118500868-118502706	S_Shore	HSPA12A	NM_025015	TSS1500	3.88163	-2.55702	8.07245	0.000276363	0.0103394	0.807414
chrX	79588660	+	cg02774269	chrX:79590720-79591007	N_Shelf				3.8816	0.112924	5.71672	0.00158152	0.0365479	-1.15215
chr16	51190065	-	cg09728607	chr16:51189800-51190260	Island				3.88125	-1.50952	14.2576	1.31545e-05	0.00141452	4.11093
chr7	157553346	+	cg19744528	chr7:157550547-157551025	S_Shelf	PTPRN2;PTPRN2;PTPRN2	NM_002847;NM_130842;NM_130843	Body;Body;Body	3.88053	-1.11164	5.56889	0.00179631	0.0400624	-1.29562
chr7	120964168	+	cg04106190		OpenSea	WNT16	NM_016087	TSS1500	3.8798	0.972783	7.6837	0.000356988	0.0124186	0.521253
chrX	70444255	+	cg02769235	chrX:70444046-70444270	Island	GJB1;BCYRN1;GJB1	NM_000166;NR_001568;NM_001097642	Body;Body;Body	3.87889	0.432094	16.7826	5.38549e-06	0.000903531	5.02037
chr8	119152014	-	cg07463445		OpenSea				3.87867	-1.22778	13.2101	1.99367e-05	0.00179963	3.67564
chr2	106681280	-	cg22948077	chr2:106681982-106682403	N_Shore	C2orf40	NM_032411	TSS1500	3.87843	-1.53188	11.3266	4.58424e-05	0.00301676	2.78575
chr11	67251939	-	cg13603599	chr11:67250344-67250864	S_Shore	AIP	NM_003977	Body	3.87479	0.373242	7.57657	0.000383824	0.0130813	0.440099
chr10	124403063	-	cg20271777	chr10:124402658-124402964	S_Shore	DMBT1;DMBT1;DMBT1	NM_017579;NM_004406;NM_007329	3'UTR;3'UTR;3'UTR	3.87456	-0.0287476	29.1954	2.51909e-07	0.000415462	7.7522
chr1	158533225	+	cg00160262		OpenSea	OR6P1	NM_001160325	1stExon	3.87456	-0.860897	8.24984	0.000246763	0.00953255	0.933809
chr10	102507733	-	cg12786548	chr10:102507482-102509646	Island	PAX2;PAX2;PAX2;PAX2;PAX2	NM_000278;NM_003987;NM_003989;NM_003988;NM_003990	Body;Body;Body;Body;Body	3.8738	-0.270875	5.93625	0.0013149	0.0319394	-0.944146
chr10	81002218	-	cg26654807	chr10:81002109-81003687	Island	ZMIZ1	NM_020338	Body	3.87359	0.610131	15.6072	8.02152e-06	0.00108882	4.61933
chr3	164915115	-	cg02580197		OpenSea	SLITRK3	NM_014926	TSS1500	3.87318	-1.12731	5.42704	0.0020346	0.0437351	-1.43593
chr5	168310523	-	cg18364770		OpenSea	SLIT3	NM_003062	Body	3.87224	-1.54058	8.17209	0.000259257	0.00987478	0.878722
chr4	1012469	+	cg08521859		OpenSea	FGFRL1;FGFRL1;FGFRL1	NM_001004358;NM_001004356;NM_021923	Body;Body;Body	3.87169	-0.814138	10.1474	8.26651e-05	0.0044658	2.1437
chr19	52552461	-	cg11919525	chr19:52551831-52552214	S_Shore	ZNF432	NM_014650	TSS1500	3.87081	-0.976133	8.12201	0.000267695	0.0100984	0.842984
chr3	66846049	-	cg13002189		OpenSea				3.87047	0.306597	20.1946	1.94266e-06	0.000586898	6.00601
chr19	8429491	+	cg06837791	chr19:8428965-8429492	Island	ANGPTL4;ANGPTL4	NM_139314;NM_001039667	1stExon;1stExon	3.86949	-0.926397	7.50582	0.000402836	0.013522	0.385943
chr15	66336157	+	cg11970177	chr15:66332090-66332353	S_Shelf	MEGF11	NM_032445	Body	3.86912	-1.66023	12.6528	2.51954e-05	0.00207332	3.42773
chr11	75921810	+	cg24339897	chr11:75918741-75922084	Island				3.86868	-1.48764	13.3028	1.91925e-05	0.00175948	3.71575
chr6	136353779	-	cg12787530		OpenSea	PDE7B	NM_018945	Body	3.86839	0.0118998	6.21306	0.00104946	0.0271083	-0.690155
chr3	188115336	-	cg23651889		OpenSea	LPP;LPP;LPP	NM_001167672;NM_001167671;NM_005578	5'UTR;5'UTR;5'UTR	3.86787	1.77602	23.9913	7.48922e-07	0.000446961	6.86363
chrX	49085918	+	cg04437194	chrX:49087209-49087520	N_Shore	CACNA1F	NM_005183	Body	3.8676	1.30137	15.0344	9.84376e-06	0.00120846	4.41026
chr14	23844934	+	cg05919211		OpenSea	CMTM5;IL25;IL25;CMTM5	NM_001037288;NM_172314;NM_022789;NM_138460	TSS1500;Body;Body;TSS1500	3.867	-0.246377	7.39348	0.000435327	0.0143093	0.299004
chr11	58598444	+	cg04819497		OpenSea				3.86589	0.53861	8.6808	0.000189008	0.00790792	1.23062
chr5	30558470	-	cg15704315		OpenSea				3.86521	-1.37766	12.3999	2.81104e-05	0.0022106	3.31115
chr1	30240119	-	cg03254146		OpenSea				3.86521	-1.75986	21.5485	1.35717e-06	0.000535175	6.33666
chr5	52937992	+	cg12351310		OpenSea	NDUFS4	NM_002495	Body	3.8643	1.23553	18.1499	3.50033e-06	0.000745144	5.4445
chr11	56230456	+	cg03812751		OpenSea	OR8U8;OR5M9	NM_001013356;NM_001004743	Body;1stExon	3.86369	1.715	6.97486	0.00058645	0.017761	-0.0354517
chr16	82660490	+	cg08977371	chr16:82660651-82661813	N_Shore	CDH13	NM_001257	TSS200	3.86331	-0.826659	5.76169	0.00152217	0.0355684	-1.10906
chr17	43978756	+	cg12633764	chr17:43971410-43975040	S_Shelf	MAPT;MAPT;MAPT;MAPT;MAPT;MAPT	NM_001123067;NM_016835;NM_016834;NM_001123066;NM_005910;NM_016841	5'UTR;5'UTR;5'UTR;5'UTR;5'UTR;5'UTR	3.86053	-0.832458	7.73718	0.000344412	0.0121089	0.561388
chr5	121414137	+	cg26422022	chr5:121412500-121414077	S_Shore	LOX	NM_002317	TSS200	3.86012	-1.36225	16.6847	5.56138e-06	0.000917297	4.98833
chr8	65281496	+	cg18249580	chr8:65281903-65283043	N_Shore				3.85887	-1.8838	13.3592	1.87558e-05	0.00173537	3.73998
chr18	48256050	+	cg19962075	chr18:48255544-48256359	Island	MAPK4	NM_002747	Body	3.85841	-1.64136	9.88461	9.50792e-05	0.004903	1.99014
chr6	126660984	-	cg25454804	chr6:126661135-126661387	N_Shore	C6orf173	NM_001012507	TSS1500	3.85718	-0.71579	26.9534	3.92626e-07	0.000419485	7.40312
chr3	62234072	+	cg07159124		OpenSea	PTPRG	NM_002841	Body	3.85691	-1.15818	12.805	2.3612e-05	0.00199516	3.49666
chr6	90951134	+	cg18477569		OpenSea	BACH2;BACH2	NM_021813;NM_001170794	5'UTR;5'UTR	3.85638	-1.19059	6.65509	0.00074383	0.0211318	-0.302702
chr12	117290980	-	cg19720079		OpenSea	RNFT2;RNFT2	NM_001109903;NM_032814	3'UTR;3'UTR	3.85573	-1.06132	8.93688	0.000162196	0.007107	1.40044
chr5	176799366	-	cg24095374		OpenSea	RGS14	NM_006480	3'UTR	3.85422	-1.39944	7.71203	0.000350261	0.0122582	0.542544
chr10	132001604	-	cg00904852		OpenSea				3.85382	0.863746	5.59771	0.00175192	0.0393316	-1.26743
chr9	32782825	+	cg13509517	chr9:32782936-32783625	N_Shore	TMEM215	NM_212558	TSS1500	3.85362	-0.123197	5.2929	0.00229399	0.0477843	-1.57106
chr7	8666902	+	cg08897422		OpenSea	NXPH1	NM_152745	Body	3.85316	-1.11821	7.72361	0.000347552	0.0121935	0.551231
chr19	12163127	-	cg05015306	chr19:12163326-12163560	N_Shore	ZNF878	NM_001080404	Body	3.85311	-1.40051	20.6322	1.72568e-06	0.000573005	6.1162
chr20	57582918	+	cg02744249	chr20:57581902-57582595	S_Shore	CTSZ	NM_001336	TSS1500	3.85305	-2.71594	7.80958	0.000328199	0.0117014	0.615328
chr3	194121173	-	cg20697683	chr3:194117601-194118988	S_Shelf	GP5	NM_004488	TSS1500	3.85292	-0.429175	7.76053	0.000339083	0.0119784	0.578833
chr2	27196810	-	cg25515091	chr2:27193273-27193864	S_Shelf	MAPRE3	NM_012326	5'UTR	3.85282	0.445256	8.2299	0.000249898	0.00962494	0.919731
chr5	176937363	+	cg01278291		OpenSea	DOK3;DOK3;DOK3;DOK3;DOK3	NM_001144876;NM_024872;NM_001144875;NM_001144876;NM_001144875	1stExon;TSS1500;1stExon;5'UTR;5'UTR	3.85223	0.334629	5.89549	0.00136022	0.0327149	-0.98232
chr3	159755214	-	cg00407812	chr3:159756632-159756997	N_Shore				3.85044	-1.62813	7.94223	0.000300745	0.0109855	0.712982
chr6	22061708	-	cg15943139		OpenSea	FLJ22536	NR_015410	Body	3.85023	-0.290428	8.7228	0.000184274	0.00777116	1.2588
chr11	104778374	+	cg20679448		OpenSea				3.84944	1.2433	6.7712	0.000681597	0.0198021	-0.204439
chr12	130824015	-	cg13900773	chr12:130823502-130824083	Island	PIWIL1	NM_004764	5'UTR	3.84664	0.349371	7.30644	0.000462605	0.0149602	0.230847
chr10	134300809	+	cg24495044	chr10:134304307-134304615	N_Shelf				3.84629	-0.902409	5.59795	0.00175155	0.0393272	-1.26719
chr13	113622738	-	cg14864103	chr13:113622737-113623660	Island	MCF2L	NM_001112732	TSS200	3.84622	0.435491	7.10414	0.000534062	0.0165746	0.0696487
chr2	217236785	-	cg13492070	chr2:217236025-217237129	Island	2004-03-01	NM_020814	TSS200	3.84502	-2.18911	25.0037	5.95553e-07	0.000432583	7.05916
chr16	56225599	+	cg13936125	chr16:56225255-56226351	Island	LOC283856;GNAO1;GNAO1;GNAO1;GNAO1	NR_027078;NM_138736;NM_138736;NM_020988;NM_020988	TSS1500;1stExon;5'UTR;1stExon;5'UTR	3.84458	0.74883	5.91001	0.00134387	0.0324315	-0.968694
chr16	48248004	-	cg27060831		OpenSea	ABCC11;ABCC11;ABCC11	NM_145186;NM_032583;NM_033151	Body;Body;Body	3.84424	-1.24663	5.37418	0.00213257	0.0452948	-1.4889
chr13	113820695	-	cg19898394		OpenSea	PROZ	NM_003891	Body	3.8434	-2.13277	5.84223	0.00142218	0.033817	-1.0325
chr10	116390942	-	cg06539091	chr10:116391466-116391827	N_Shore	ABLIM1;ABLIM1;ABLIM1	NM_001003408;NM_001003407;NM_002313	Body;Body;Body	3.84287	-1.69867	27.8849	3.25125e-07	0.000417522	7.55374
chr9	91792434	-	cg01865937	chr9:91792662-91793611	N_Shore	SHC3	NM_016848	Body	3.84231	0.205079	14.244	1.32235e-05	0.00141812	4.10551
chr3	187930530	-	cg10149889		OpenSea	LPP;LPP	NM_005578;NM_001167672	TSS200;5'UTR	3.8423	1.36479	7.98399	0.000292662	0.0107621	0.74342
chr12	109023799	-	cg00159243		OpenSea	SELPLG	NM_003006	5'UTR	3.84196	-1.16144	9.2428	0.000135786	0.00625874	1.59725
chr5	19887438	-	cg04844516		OpenSea	CDH18;CDH18	NM_001167667;NM_004934	5'UTR;5'UTR	3.84107	-0.365459	12.1866	3.08787e-05	0.00234563	3.21081
chr14	22975384	-	cg02867735		OpenSea				3.84096	-1.42891	8.59391	0.000199257	0.00819882	1.17192
chr4	76264560	-	cg02513808		OpenSea				3.84073	-1.27657	6.77226	0.000681057	0.0197897	-0.203547
chr10	102821848	+	cg15302379	chr10:102820488-102822874	Island	KAZALD1;KAZALD1	NM_030929;NM_030929	1stExon;5'UTR	3.83975	1.03964	21.384	1.41592e-06	0.000542502	6.29807
chr2	440148	-	cg10012393		OpenSea				3.83933	-2.22441	6.50498	0.000834313	0.0229566	-0.431864
chr2	149859732	-	cg00491412		OpenSea	KIF5C	NM_004522	Body	3.83688	0.62556	8.99298	0.000156932	0.00692666	1.43702
chr2	147341375	+	cg19015537	chr2:147344801-147345379	N_Shelf				3.83677	1.6075	9.63133	0.000109157	0.00538845	1.83821
chr4	37059651	+	cg23651495		OpenSea				3.83623	-1.58167	7.66989	0.00036032	0.012498	0.510854
chr10	131380610	+	cg18502933		OpenSea	MGMT	NM_002412	Body	3.83622	-0.374348	8.49195	0.000212123	0.00856378	1.10231
chr1	230777845	+	cg13234110	chr1:230778077-230778593	N_Shore	COG2;COG2	NM_001145036;NM_007357	TSS1500;TSS1500	3.83599	-1.95039	10.7163	6.17379e-05	0.00367447	2.46265
chr9	131963250	+	cg02885680	chr9:131965037-131965636	N_Shore				3.83549	-1.25583	7.42489	0.000425944	0.0140849	0.32343
chr15	53083532	+	cg13877670	chr15:53080458-53083699	Island	ONECUT1	NM_004498	TSS1500	3.83535	-0.92795	6.27382	0.000999839	0.0261658	-0.635607
chr3	167941533	+	cg06155676		OpenSea				3.83458	0.51451	5.60943	0.00173422	0.0390278	-1.25599
chr14	37667230	-	cg10644361	chr14:37666686-37667493	Island	MIPOL1;MIPOL1	NM_138731;NM_138731	1stExon;5'UTR	3.83421	1.59378	23.5109	8.37734e-07	0.000469463	6.76643
chr12	85307424	-	cg09892273	chr12:85305663-85305876	S_Shore	SLC6A15;SLC6A15;SLC6A15	NM_018057;NM_182767;NM_001146335	TSS1500;TSS1500;TSS1500	3.83319	-1.25527	7.48115	0.000409723	0.0136922	0.366947
chr16	87090731	-	cg27402811		OpenSea				3.83299	-0.0211734	7.74163	0.000343388	0.012082	0.564719
chr11	3829219	-	cg19654882	chr11:3829696-3830004	N_Shore	PGAP2;PGAP2;PGAP2;PGAP2;PGAP2;PGAP2;PGAP2;PGAP2	NM_001145438;NM_001145439;NR_027015;NR_027016;NR_027017;NR_027018;NM_014489;NR_027014	Body;Body;Body;TSS1500;Body;TSS200;TSS1500;Body	3.83201	0.675386	9.76277	0.000101568	0.00513711	1.91755
chr7	601713	-	cg20647257	chr7:601121-601729	Island	PRKAR1B;PRKAR1B;PRKAR1B;PRKAR1B;PRKAR1B;PRKAR1B	NM_001164759;NM_001164762;NM_001164758;NM_001164760;NM_001164761;NM_002735	Body;Body;Body;Body;Body;Body	3.83087	-1.17691	7.61394	0.000374203	0.0128376	0.468527
chr5	103066977	+	cg18584639		OpenSea				3.82976	-1.40531	6.56908	0.000794197	0.0221397	-0.376413
chr18	44139335	+	cg16481525	chr18:44140362-44140575	N_Shore	LOXHD1;LOXHD1	NM_144612;NM_001145472	Body;TSS200	3.82913	-1.28846	5.46122	0.00197401	0.0427815	-1.40188
chr19	36233380	-	cg15139596	chr19:36231186-36232219	S_Shore	TMEM149	NM_024660	TSS200	3.82878	-1.63777	18.5895	3.06791e-06	0.000713335	5.57215
chr4	40336255	-	cg26531231		OpenSea	CHRNA9	NM_017581	TSS1500	3.82777	-1.12963	30.164	2.10117e-07	0.000415462	7.88953
chr3	188415784	+	cg15213399		OpenSea	LPP;LPP;LPP	NM_005578;NM_001167671;NM_001167672	Body;Body;Body	3.82769	0.217146	8.3766	0.000227866	0.009	1.0226
chr10	44186131	+	cg07869048	chr10:44185039-44186132	Island				3.82764	-0.153307	5.37584	0.00212941	0.0452408	-1.48723
chr8	126479070	+	cg20080878		OpenSea				3.82737	-0.508045	8.12694	0.000266851	0.0100734	0.846509
chrX	153523873	+	cg03027462	chrX:153523741-153524175	Island	TEX28;TKTL1;TKTL1	NM_001586;NM_001145933;NM_012253	TSS1500;TSS200;TSS200	3.8272	0.402355	7.26435	0.000476508	0.0152697	0.19763
chr9	139305771	+	cg15583058	chr9:139304467-139305795	Island	SDCCAG3;SDCCAG3;PMPCA;SDCCAG3	NM_001039707;NM_001039708;NM_015160;NM_006643	TSS1500;TSS1500;Body;TSS1500	3.82609	-1.40131	34.8718	9.37746e-08	0.000415462	8.46074
chr4	85076551	-	cg16319085		OpenSea				3.82449	-0.196085	10.8227	5.85524e-05	0.00354806	2.52031
chr2	141039361	-	cg06382546		OpenSea	LRP1B	NM_018557	Body	3.82436	-0.808764	5.78358	0.0014942	0.0350834	-1.08816
chr20	57041294	-	cg00950473	chr20:57041449-57041666	N_Shore	APCDD1L	NM_153360	Body	3.82316	-0.347069	7.29259	0.000467127	0.0150589	0.219936
chr11	2402391	-	cg10504000	chr11:2398223-2399598	S_Shelf	CD81	NM_004356	Body	3.82281	-0.190338	19.774	2.18206e-06	0.000615972	5.89696
chr2	167760210	+	cg17325595		OpenSea	XIRP2;XIRP2	NM_001079810;NM_152381	1stExon;1stExon	3.82091	-0.809745	7.04122	0.000558848	0.0171456	0.0187038
chr10	131425282	+	cg11019008		OpenSea	MGMT	NM_002412	Body	3.82017	1.12483	20.3929	1.84061e-06	0.00058078	6.05634
chr12	41221689	+	cg04776357		OpenSea	CNTN1;CNTN1	NM_175038;NM_001843	5'UTR;5'UTR	3.81993	-1.81405	7.93252	0.000302662	0.0110409	0.705884
chr6	132858546	-	cg14047911		OpenSea	TAAR9	NM_175057	TSS1500	3.81768	-0.506524	12.484	2.7099e-05	0.00215925	3.35021
chr17	75347770	-	cg26003222		OpenSea	SEPT9;SEPT9;SEPT9	NM_001113492;NM_001113491;NM_006640	5'UTR;Body;Body	3.81731	0.0212518	10.6976	6.23215e-05	0.00369408	2.4524
chr7	105946464	-	cg00290303		OpenSea				3.81721	0.436397	10.9635	5.46262e-05	0.0033889	2.59576
chr14	51955524	+	cg22800400		OpenSea	FRMD6	NM_001042481	TSS1500	3.81659	1.45839	16.823	5.31472e-06	0.000897128	5.03355
chr6	3517953	-	cg22745369		OpenSea				3.81628	1.09342	5.24878	0.00238745	0.0491546	-1.61603
chr6	168453959	-	cg14774180		OpenSea				3.81576	-2.81495	8.13537	0.000265413	0.0100381	0.852539
chr3	147139563	+	cg11687036	chr3:147138916-147139564	Island				3.81519	2.08128	11.7232	3.80781e-05	0.00266861	2.98595
chr12	1928689	+	cg15284129		OpenSea	LRTM2;LRTM2;LRTM2;CACNA2D4	NM_001163926;NM_001163925;NM_001039029;NM_172364	TSS1500;TSS1500;TSS1500;Body	3.81421	1.49958	11.9017	3.50936e-05	0.00253642	3.07368
chr15	85987419	+	cg14508021		OpenSea	AKAP13;AKAP13	NM_006738;NM_007200	5'UTR;5'UTR	3.81416	-1.48752	6.18328	0.00107482	0.0275757	-0.717048
chr11	59634218	-	cg00187686		OpenSea	TCN1	NM_001062	TSS200	3.81311	1.74587	13.538	1.74461e-05	0.00166421	3.81608
chr10	78192588	-	cg14236430		OpenSea	C10orf11	NM_032024	Body	3.81292	-1.65038	25.8886	4.91065e-07	0.000419485	7.22032
chr15	25337003	+	cg20066737		OpenSea	SNORD116-23	NR_003337	Body	3.81178	-1.9647	13.0128	2.1636e-05	0.00189032	3.58924
chr4	85284492	-	cg24335310		OpenSea				3.81088	-2.32221	15.6079	8.01931e-06	0.00108882	4.61961
chr6	24251735	-	cg16387436		OpenSea	DCDC2	NM_016356	Body	3.81059	-1.65415	15.915	7.20694e-06	0.00103146	4.7279
chr17	42218908	-	cg08875884	chr17:42219153-42219616	N_Shore	C17orf53;C17orf53	NM_024032;NM_001171251	TSS1500;TSS1500	3.81027	1.15508	6.13816	0.00111462	0.0283123	-0.757995
chr1	152086879	-	cg02211983	chr1:152084994-152085215	S_Shore	TCHH	NM_007113	TSS1500	3.80964	-1.17164	19.3994	2.42497e-06	0.000645119	5.79714
chr10	50323829	-	cg23956385	chr10:50323184-50323735	S_Shore	C10orf72;C10orf72	NM_001031746;NM_144984	TSS1500;TSS1500	3.80911	-0.388115	20.492	1.79197e-06	0.000577571	6.08124
chr17	76498943	+	cg06255676	chr17:76498807-76499075	Island	DNAH17	NM_173628	Body	3.80896	-1.27104	14.4865	1.20589e-05	0.00134901	4.2011
chr8	11540407	-	cg06991484	chr8:11536767-11538961	S_Shore				3.80773	-1.40932	10.706	6.2059e-05	0.00368497	2.45699
chr10	107298937	-	cg17789273		OpenSea				3.80751	-1.76147	27.6692	3.39454e-07	0.000417522	7.5196
chr10	131361502	-	cg26976729		OpenSea	MGMT	NM_002412	Body	3.80274	-0.701196	10.3393	7.47904e-05	0.00418522	2.2533
chr1	57011246	+	cg10500503		OpenSea	PPAP2B;PPAP2B	NM_177414;NM_003713	Body;Body	3.80243	-0.516326	5.44299	0.00200606	0.0432675	-1.42002
chr3	188665930	+	cg26466145	chr3:188665275-188665552	S_Shore				3.80139	-1.82938	8.80338	0.000175575	0.0075147	1.3125
chrX	107070691	+	cg11898648	chrX:107069308-107070201	S_Shore	MID2;MID2	NM_052817;NM_012216	Body;Body	3.79996	-0.0199003	19.346	2.46217e-06	0.000648282	5.78268
chr2	219867652	-	cg01822124	chr2:219866131-219868054	Island	MIR375;CCDC108	NR_029867;NM_194302	TSS1500;3'UTR	3.79986	-1.57626	15.6521	7.89618e-06	0.00107888	4.63533
chrX	134846539	+	cg19432493		OpenSea	CT45A1	NM_001017417	TSS1500	3.7989	0.970828	19.0484	2.68197e-06	0.000673909	5.7012
chr10	62895835	+	cg04354714		OpenSea				3.79863	2.17326	6.40992	0.000898208	0.0241826	-0.514922
chr16	4313628	+	cg05813417	chr16:4311695-4311942	S_Shore	TFAP4	NM_003223	Body	3.79764	-1.32704	10.5652	6.66213e-05	0.00386771	2.37966
chr7	75912102	+	cg15198101	chr7:75911818-75912496	Island	SRRM3	NM_001110199	Body	3.79635	-1.85694	18.4802	3.16927e-06	0.000720062	5.54078
chr3	140587268	+	cg24832594		OpenSea				3.79532	-0.579684	11.2397	4.77837e-05	0.00310041	2.74088
chr11	104654124	+	cg02083707		OpenSea				3.79442	1.4958	10.7782	5.98623e-05	0.0035983	2.49624
chr16	89023389	+	cg08732950		OpenSea	CBFA2T3	NM_005187	Body	3.79307	1.32215	5.68486	0.00162519	0.0372943	-1.18284
chr1	77307268	+	cg06446432		OpenSea				3.79303	1.09392	11.6088	4.01487e-05	0.00276705	2.92892
chr4	169567560	+	cg24952240		OpenSea	PALLD;PALLD;PALLD	NM_001166109;NM_016081;NM_001166108	5'UTR;Body;Body	3.79197	-0.317835	5.56302	0.00180551	0.0401822	-1.30138
chr16	80966860	-	cg07676361	chr16:80965952-80966478	S_Shore				3.79044	1.85748	5.83818	0.00142702	0.0338937	-1.03633
chr12	34500585	+	cg19457237	chr12:34500550-34500814	Island				3.79007	-0.495935	8.96992	0.000159072	0.00700494	1.42201
chrX	2733164	+	cg26484667		OpenSea	XG;XG;XG	NM_175569;NM_001141919;NM_001141920	3'UTR;3'UTR;3'UTR	3.79003	-0.921062	5.46819	0.00196191	0.0425949	-1.39496
chr7	4167809	-	cg10043427	chr7:4169481-4169753	N_Shore	SDK1	NM_152744	Body	3.78983	-1.51635	7.56116	0.000387874	0.0131765	0.428344
chr1	26645313	+	cg22517705		OpenSea	CD52;UBXN11	NM_001803;NM_145345	Body;TSS1500	3.78945	0.662221	13.582	1.71411e-05	0.00164905	3.83459
chr3	115556374	+	cg27309905		OpenSea	LSAMP	NM_002338	Body	3.78905	1.58468	6.14234	0.00111085	0.0282385	-0.754185
chr14	95239570	+	cg19870698	chr14:95239375-95239679	Island				3.78871	-1.42667	19.0042	2.71656e-06	0.000678727	5.68895
chr2	18866125	-	cg27455540		OpenSea				3.78757	-1.48855	8.03729	0.000282712	0.0105004	0.782055
chrX	96795331	+	cg13933535		OpenSea	DIAPH2	NM_006729	Body	3.78729	-0.838492	7.36925	0.000442727	0.0144898	0.280104
chr14	64419267	-	cg18110741		OpenSea	SYNE2;SYNE2	NM_182914;NM_015180	Body;Body	3.78675	0.535945	12.5141	2.67475e-05	0.00214132	3.36412
chr19	1237082	-	cg05931586	chr19:1236946-1238311	Island	C19orf26	NM_152769	5'UTR	3.78664	-1.15726	15.9275	7.17602e-06	0.00102976	4.73225
chr13	46426238	+	cg08605991		OpenSea	SIAH3	NM_198849	TSS1500	3.78663	-1.10472	14.0674	1.41553e-05	0.00147424	4.03467
chr3	161356274	+	cg07342783		OpenSea				3.78662	-1.61384	19.1257	2.62273e-06	0.000668176	5.72253
chr14	24811893	-	cg17332484	chr14:24808635-24808992	S_Shelf				3.78567	-0.214364	7.73629	0.000344616	0.0121126	0.560725
chr3	161214813	-	cg13212525		OpenSea	OTOL1	NM_001080440	1stExon	3.78553	-1.73095	10.2654	7.77151e-05	0.00428569	2.21133
chr2	158162587	+	cg05777410		OpenSea	GALNT5	NM_014568	Body	3.78329	1.69787	33.6992	1.13438e-07	0.000415462	8.3319
chr11	32012497	-	cg13508741	chr11:32008802-32009044	S_Shelf				3.78324	1.76999	12.185	3.09014e-05	0.00234596	3.21003
chr13	78467552	+	cg23648516		OpenSea				3.78278	1.50142	11.9608	3.41663e-05	0.00249769	3.10242
chr10	84002713	-	cg15339688		OpenSea	NRG3;NRG3;NRG3	NM_001165972;NM_001165973;NM_001010848	Body;Body;Body	3.78186	-1.18233	6.99986	0.00057587	0.0175286	-0.0149993
chr4	148039868	+	cg08124986		OpenSea				3.78168	-1.69973	34.1155	1.05946e-07	0.000415462	8.37857
chr1	155162752	+	cg22500132	chr1:155163434-155163818	N_Shore	MUC1;MUC1;MUC1;MUC1;MUC1;MUC1;MUC1	NM_001018016;NM_001044391;NM_001044393;NM_001044392;NM_001044390;NM_002456;NM_001018017	TSS200;TSS200;TSS200;TSS200;TSS200;TSS200;TSS200	3.78001	-0.824994	8.11801	0.000268384	0.0101122	0.840117
chr5	126408806	-	cg17848407	chr5:126409006-126409327	N_Shore	FLJ44606;FLJ44606	NM_001164478;NM_001164479	5'UTR;5'UTR	3.77905	-1.44475	32.4485	1.40005e-07	0.000415462	8.18517
chr22	37257124	-	cg08612539		OpenSea	NCF4;NCF4;NCF4;NCF4	NM_000631;NM_013416;NM_013416;NM_000631	5'UTR;1stExon;5'UTR;1stExon	3.77666	-1.26791	8.79988	0.000175943	0.00752416	1.31018
chrX	43745111	+	cg09599027	chrX:43741299-43741827	S_Shelf				3.77635	0.778454	6.16649	0.00108943	0.0278532	-0.732255
chr2	220308747	+	cg10062065	chr2:220309637-220309893	N_Shore	SPEG	NM_005876	Body	3.77634	0.262471	6.15391	0.00110053	0.0280658	-0.743669
chr8	110497696	-	cg01995086		OpenSea	PKHD1L1	NM_177531	Body	3.77566	0.413903	6.6237	0.000761769	0.0214944	-0.32951
chr8	49835999	-	cg05063520	chr8:49835987-49836231	Island				3.77551	-2.15732	15.7263	7.69408e-06	0.00106515	4.66165
chr1	220992242	-	cg20768915		OpenSea				3.77517	-1.22047	12.2979	2.93967e-05	0.00227302	3.26339
chr3	8613388	+	cg26161878		OpenSea	LOH3CR2A	NR_024065	TSS200	3.77493	0.258474	13.2851	1.93323e-05	0.00176462	3.7081
chr7	111721233	+	cg11394600		OpenSea	DOCK4	NM_014705	Body	3.77246	-2.0643	31.4572	1.66378e-07	0.000415462	8.06149
chr7	1894574	-	cg26220185	chr7:1896090-1896451	N_Shore	MAD1L1;MAD1L1;MAD1L1	NM_003550;NM_001013837;NM_001013836	Body;Body;Body	3.77148	-1.59634	30.1005	2.12593e-07	0.000415462	7.88075
chr3	147137966	+	cg22215631	chr3:147138916-147139564	N_Shore				3.7711	1.45541	6.09144	0.00115762	0.0291347	-0.800637
chr7	79083509	-	cg24021956	chr7:79082948-79083850	Island	MAGI2	NM_012301	TSS1500	3.76893	-1.19928	9.6661	0.000107086	0.00531786	1.8593
chr3	164914150	+	cg18447727		OpenSea	SLITRK3	NM_014926	5'UTR	3.76893	-1.06419	12.4194	2.78713e-05	0.00219811	3.32026
chr22	50622440	+	cg03734026	chr22:50623164-50625226	N_Shore				3.76803	0.923954	18.0128	3.6495e-06	0.000758598	5.40388
chr15	60767308	+	cg22384801	chr15:60771068-60771558	N_Shelf	NARG2;NARG2	NM_001018089;NM_024611	5'UTR;Body	3.7673	-1.52256	21.5299	1.36369e-06	0.000535225	6.33231
chr15	59663987	-	cg13331940	chr15:59663863-59665081	Island	MYO1E	NM_004998	Body	3.76708	-1.83805	24.5219	6.63391e-07	0.000436784	6.96766
chr14	55186044	-	cg19913537		OpenSea	SAMD4A;SAMD4A	NM_001161576;NM_015589	Body;Body	3.76608	-1.38651	11.4895	4.2449e-05	0.00286309	2.86884
chrX	137793764	+	cg20271300	chrX:137793095-137794010	Island	FGF13;FGF13;FGF13;FGF13;FGF13;FGF13;FGF13	NM_001139500;NM_004114;NM_001139502;NM_004114;NM_001139501;NM_001139498;NM_033642	Body;1stExon;Body;5'UTR;Body;Body;Body	3.76565	-0.518359	9.86323	9.61822e-05	0.00494194	1.97747
chr17	6365559	-	cg24389239		OpenSea	PITPNM3;PITPNM3	NM_031220;NM_001165966	Body;Body	3.76531	-1.93204	21.854	1.25551e-06	0.000515113	6.40722
chr2	69470878	+	cg12833765		OpenSea	ANTXR1	NM_032208	Body	3.76497	-0.103735	10.3473	7.44815e-05	0.00417218	2.25783
chr5	81327376	+	cg17942617		OpenSea	ATG10;ATG10	NM_031482;NM_001131028	Body;Body	3.76283	1.78408	7.2724	0.000473812	0.0152098	0.203994
chr8	141608646	+	cg27005749		OpenSea	EIF2C2;EIF2C2	NM_012154;NM_001164623	Body;Body	3.76213	-1.42657	11.0825	5.15448e-05	0.00326383	2.65878
chr5	71240614	-	cg19820287		OpenSea				3.76184	-1.97402	26.0908	4.70308e-07	0.000419485	7.25595
chr12	113494031	-	cg15782311	chr12:113494389-113495534	N_Shore				3.76133	-0.976357	21.0019	1.56435e-06	0.00056252	6.20678
chr14	62769348	-	cg21057880		OpenSea				3.76109	-1.29662	5.63208	0.00170062	0.0384721	-1.23395
chr4	99584961	-	cg14011327		OpenSea				3.76093	0.032492	5.4873	0.00192917	0.0420666	-1.376
chr16	15593618	-	cg02399788		OpenSea	C16orf45	NM_033201	Body	3.76076	0.868244	13.8042	1.56906e-05	0.0015642	3.9272
chr1	3070337	-	cg06814194	chr1:3071899-3072239	N_Shore	PRDM16;PRDM16	NM_022114;NM_199454	Body;Body	3.75947	-1.12498	8.36019	0.000230214	0.00906472	1.01118
chr5	141659747	+	cg19789047		OpenSea				3.75879	-1.23244	6.47737	0.000852314	0.0233024	-0.455888
chr13	114770148	+	cg21422164	chr13:114773745-114774499	N_Shelf	RASA3	NM_007368	Body	3.75878	0.949586	14.445	1.22497e-05	0.00136034	4.18485
chr7	96645019	-	cg00366103	chr7:96645786-96646599	N_Shore				3.75838	-1.67002	17.372	4.4547e-06	0.000822265	5.20845
chr17	15134351	-	cg16879936		OpenSea	PMP22;PMP22;PMP22	NM_153322;NM_000304;NM_153321	Body;Body;Body	3.75712	1.68899	21.748	1.28973e-06	0.000520422	6.3829
chr7	2774543	-	cg01492538	chr7:2774444-2774655	Island	GNA12	NM_007353	Body	3.75564	-1.06056	6.19926	0.00106113	0.0273232	-0.702611
chr11	100227279	+	cg03587117		OpenSea	CNTN5;CNTN5	NM_014361;NM_175566	3'UTR;3'UTR	3.75529	0.0134318	5.28773	0.00230472	0.0479336	-1.57632
chr10	131567279	+	cg01273309		OpenSea				3.7552	-2.12492	9.38095	0.000125528	0.00593891	1.68405
chr2	139541515	+	cg05847835	chr2:139537692-139538650	S_Shelf				3.75495	-2.13642	7.08675	0.000540781	0.0167219	0.0556091
chr9	98491016	-	cg00620921	chr9:98491389-98491697	N_Shore				3.75467	-1.36046	5.48927	0.00192584	0.0420126	-1.37405
chr6	1522087	-	cg15570464	chr6:1524153-1524543	N_Shelf				3.75423	-1.70062	10.8771	5.69963e-05	0.0034842	2.54961
chr5	11904912	+	cg18725076	chr5:11903550-11904703	S_Shore	CTNND2	NM_001332	TSS1500	3.75162	-1.10927	5.56992	0.00179469	0.0400325	-1.2946
chr14	55029302	+	cg02075324	chr14:55031826-55035030	N_Shelf				3.75113	-0.00622609	5.73218	0.00156082	0.0362377	-1.1373
chr7	100806772	-	cg21606777	chr7:100806279-100809064	Island	VGF	NM_003378	Body	3.75002	-1.56965	29.0475	2.59118e-07	0.000415462	7.73055
chr14	71272941	-	cg21836031	chr14:71275512-71276571	N_Shelf	MAP3K9	NM_033141	Body	3.74873	0.942306	7.15601	0.000514586	0.0161271	0.111354
chr20	45313109	+	cg18468842		OpenSea	TP53RK;SLC13A3	NM_033550;NM_001011554	3'UTR;TSS200	3.74779	-0.137424	6.25895	0.00101172	0.0263811	-0.648911
chr3	141516458	-	cg12668399	chr3:141516055-141516639	Island	GRK7	NM_139209	Body	3.74738	-0.370638	5.69332	0.00161346	0.0370795	-1.17467
chr2	223288637	+	cg11300809	chr2:223288922-223290013	N_Shore	SGPP2	NM_152386	TSS1500	3.74708	0.196824	5.52009	0.00187447	0.0412147	-1.3436
chr11	64108322	-	cg12043314	chr11:64109822-64110228	N_Shore	CCDC88B	NM_032251	Body	3.74626	-1.46899	6.51997	0.000824721	0.0227715	-0.418851
chr9	136777561	+	cg13402624		OpenSea	VAV2;VAV2	NM_001134398;NM_003371	Body;Body	3.74574	-0.664485	8.85461	0.000170295	0.00735785	1.34639
chr4	71263061	+	cg02741177		OpenSea	PROL1	NM_021225	TSS1500	3.74482	0.214318	7.01914	0.000567863	0.0173472	0.000728648
chr11	75921940	+	cg22947532	chr11:75918741-75922084	Island				3.74477	0.503122	9.92297	9.31378e-05	0.00483403	2.01281
chr3	16076908	-	cg07757281		OpenSea				3.7443	-1.42662	15.4944	8.34672e-06	0.00110711	4.5789
chr14	71289843	+	cg14871588	chr14:71288403-71288957	S_Shore				3.74386	-1.65174	27.5163	3.50061e-07	0.000417522	7.49513
chr16	69344779	+	cg02825511	chr16:69345137-69345905	N_Shore	VPS4A	NM_013245	TSS1500	3.74371	0.746469	9.80111	9.94716e-05	0.00506836	1.94049
chr17	53702388	+	cg21049302		OpenSea				3.74301	-1.12032	10.1506	8.25277e-05	0.00446167	2.14552
chr1	19795369	+	cg13100118		OpenSea	CAPZB	NM_004930	Body	3.74293	-1.13688	18.5509	3.10321e-06	0.000714503	5.56112
chr3	83053414	+	cg20724476		OpenSea				3.74232	1.30458	11.1956	4.88051e-05	0.00314559	2.71797
chr8	39835697	+	cg01466330		OpenSea	IDO2	NM_194294	Body	3.7423	-1.95776	12.0436	3.29156e-05	0.00243211	3.14241
chr10	45914645	-	cg16831085	chr10:45914374-45914883	Island	ALOX5	NM_000698	Body	3.74218	-1.12016	30.2356	2.07365e-07	0.000415462	7.89938
chr12	117588951	-	cg18860868		OpenSea	FBXO21;FBXO21	NM_015002;NM_033624	Body;Body	3.74202	-0.667774	7.80134	0.000329999	0.011749	0.609209
chr13	78451332	+	cg12055422		OpenSea				3.74063	0.549906	6.43763	0.000879017	0.0238195	-0.490611
chr1	44704073	-	cg06638529		OpenSea	ERI3	NM_024066	Body	3.73948	-0.0597715	6.16711	0.00108889	0.0278454	-0.731696
chr4	62384183	-	cg18242400	chr4:62383013-62383248	S_Shore	LPHN3	NM_015236	Body	3.73841	-1.16468	15.6618	7.86927e-06	0.00107621	4.6388
chr10	13519566	+	cg08857108	chr10:13516165-13516747	S_Shelf	BEND7;BEND7	NM_152751;NM_001100912	Body;Body	3.73623	-0.669938	18.9453	2.76344e-06	0.000683074	5.67257
chr2	190163043	-	cg21315098		OpenSea				3.73549	0.749534	9.27645	0.000133199	0.00617829	1.61851
chr13	90014513	+	cg13065577	chr13:90015412-90015775	N_Shore				3.73396	0.768732	7.20822	0.000495811	0.0156929	0.153071
chr11	12772915	-	cg17650779		OpenSea	TEAD1	NM_021961	5'UTR	3.73365	-2.18371	28.8306	2.70138e-07	0.000415462	7.69847
chr11	36397458	-	cg19086540	chr11:36397926-36399398	N_Shore	PRR5L;PRR5L;PRR5L	NM_001160167;NM_001160168;NM_024841	5'UTR;TSS200;TSS200	3.73323	-1.49334	26.9151	3.95737e-07	0.000419485	7.39675
chr8	40618425	-	cg04364695		OpenSea	ZMAT4;ZMAT4	NM_024645;NM_001135731	Body;Body	3.73315	0.559417	6.83008	0.000652357	0.0191766	-0.155143
chr14	58333164	+	cg14032572	chr14:58331676-58333121	S_Shore				3.73094	-1.82955	29.9301	2.19408e-07	0.000415462	7.85706
chr18	44141409	+	cg11916678	chr18:44140362-44140575	S_Shore	LOXHD1	NM_144612	Body	3.72799	-1.45221	5.9534	0.00129636	0.0315966	-0.928143
chr10	134683711	-	cg23123895	chr10:134682700-134682917	S_Shore				3.7279	-1.14767	8.58941	0.000199805	0.00821065	1.16886
chr5	112631052	-	cg06512849	chr5:112630219-112630624	S_Shore	MCC;MCC	NM_002387;NM_001085377	TSS1500;Body	3.72647	-1.62746	26.795	4.05686e-07	0.000419485	7.37666
chr11	23134523	+	cg14480266		OpenSea				3.72622	1.79863	8.37213	0.000228502	0.00901835	1.01949
chr5	54518469	-	cg11485465	chr5:54519054-54519628	N_Shore				3.7259	1.20456	25.9029	4.89558e-07	0.000419485	7.22286
chr19	36049672	+	cg19903766	chr19:36048556-36049673	Island	ATP4A	NM_000704	Body	3.72549	-1.66933	14.8656	1.04713e-05	0.0012469	4.34677
chr8	330175	+	cg05321594		OpenSea				3.72505	-2.36334	8.88057	0.000167689	0.00727649	1.3635
chr5	140710469	-	cg02312593	chr5:140711797-140712542	N_Shore	PCDHGA1;PCDHGA1	NM_018912;NM_031993	1stExon;1stExon	3.72503	-1.2411	24.2636	7.03496e-07	0.000439293	6.91746
chr11	45688659	-	cg03365937	chr11:45686160-45687495	S_Shore	CHST1	NM_003654	TSS1500	3.72376	-1.98983	17.9607	3.70822e-06	0.000761338	5.38832
chr10	135059941	-	cg19021988		OpenSea				3.72349	0.315683	6.57987	0.000787662	0.0220203	-0.367117
chr5	140750160	+	cg11086421	chr5:140750050-140750264	Island	PCDHGA4;PCDHGB3;PCDHGA1;PCDHGA5;PCDHGB1;PCDHGA3;PCDHGB3;PCDHGA2;PCDHGB2	NM_018917;NM_018924;NM_018912;NM_018918;NM_018922;NM_018916;NM_032097;NM_018915;NM_018923	Body;1stExon;Body;Body;Body;Body;1stExon;Body;Body	3.72342	-2.04138	18.3124	3.33254e-06	0.000733912	5.49218
chr1	20446657	-	cg07142319		OpenSea	PLA2G2D	NM_012400	TSS1500	3.72306	-1.23997	20.6294	1.727e-06	0.000573005	6.1155
chr11	62212114	-	cg06861841	chr11:62211989-62212196	Island	AHNAK	NM_024060	Body	3.72286	-1.55913	7.29852	0.000465185	0.0150206	0.22461
chr3	68980320	+	cg08495813	chr3:68980783-68982035	N_Shore	FAM19A4;FAM19A4	NM_182522;NM_001005527	5'UTR;5'UTR	3.72272	-1.90662	11.1159	5.07187e-05	0.00322519	2.6763
chr15	45819129	+	cg21767295	chr15:45814335-45815344	S_Shelf	C15orf21	NR_022014	Body	3.72106	-1.00219	10.8951	5.64917e-05	0.00346323	2.55927
chr22	36903051	+	cg00933924	chr22:36902024-36903298	Island	FOXRED2;FOXRED2;FOXRED2	NM_024955;NM_001102371;NM_024955	1stExon;5'UTR;5'UTR	3.72098	-1.11583	27.9708	3.19614e-07	0.000417522	7.56723
chr4	93198846	+	cg06207836		OpenSea				3.72031	1.91362	7.19435	0.00050072	0.015805	0.142014
chr10	131424627	-	cg26102564		OpenSea	MGMT	NM_002412	Body	3.72011	-1.59511	21.8161	1.26761e-06	0.000516705	6.39856
chr16	71523289	-	cg04311557		OpenSea	ZNF19	NM_006961	TSS200	3.71866	3.81349	8.42983	0.000220438	0.00879099	1.05951
chr13	113746360	-	cg03694598	chr13:113745161-113745644	S_Shore	MCF2L;MCF2L	NM_001112732;NM_024979	Body;Body	3.71834	-1.9865	18.1647	3.48464e-06	0.000744328	5.44887
chrX	35937949	+	cg10864286		OpenSea	CXorf22	NM_152632	1stExon	3.71819	0.993063	16.6889	5.55369e-06	0.000917297	4.98971
chr17	6797708	+	cg16893174	chr17:6797429-6797724	Island	ALOX12P2	NR_002710	Body	3.71802	-0.548461	15.0729	9.70698e-06	0.00120255	4.42461
chr5	156485648	+	cg11188031		OpenSea	HAVCR1;HAVCR1	NM_001099414;NM_012206	TSS200;TSS200	3.71721	-0.824878	6.70617	0.000715673	0.0205346	-0.259298
chr10	103469396	-	cg19928043		OpenSea				3.71611	0.025468	5.56384	0.00180422	0.0401737	-1.30057
chr16	88564934	+	cg00379559	chr16:88564052-88564394	S_Shore	ZFPM1	NM_153813	Body	3.71597	-0.832347	5.28437	0.00231171	0.0480433	-1.57973
chr10	8096154	-	cg04641787	chr10:8091374-8098329	Island	FLJ45983;GATA3;GATA3;FLJ45983	NR_024255;NM_002051;NM_001002295;NR_024256	TSS1500;TSS1500;TSS1500;TSS1500	3.71565	-1.45369	9.51544	0.000116403	0.00563308	1.76736
chr14	104637061	+	cg24152000	chr14:104638074-104638660	N_Shore	KIF26A	NM_015656	Body	3.71561	0.918966	7.32036	0.000458112	0.0148514	0.241794
chr5	75465603	+	cg00593008	chr5:75466604-75466917	N_Shore	SV2C	NM_014979	Body	3.71472	-1.16023	8.07006	0.00027679	0.0103492	0.80569
chr17	17109678	+	cg23661344	chr17:17108771-17109701	Island	PLD6	NM_178836	TSS200	3.71469	-1.88027	27.9054	3.23799e-07	0.000417522	7.55697
chr13	80563028	-	cg08323299		OpenSea				3.7143	-2.19389	9.46971	0.000119416	0.00573852	1.73916
chr11	64739253	+	cg15681626	chr11:64739010-64739750	Island				3.71352	-0.448805	9.41287	0.000123289	0.00586505	1.70393
chr10	134588040	-	cg09893465	chr10:134586170-134586471	S_Shore	INPP5A	NM_005539	Body	3.71346	1.97591	5.85783	0.0014037	0.0334916	-1.01777
chr4	62194059	+	cg09450097		OpenSea				3.71263	-1.46965	15.7024	7.75842e-06	0.00107002	4.6532
chr10	461847	+	cg19026125	chr10:459692-460058	S_Shore	DIP2C	NM_014974	Body	3.71256	-2.12864	7.71852	0.000348739	0.0122224	0.547417
chr2	98963408	-	cg20727142	chr2:98962873-98964187	Island	CNGA3;CNGA3	NM_001298;NM_001079878	5'UTR;5'UTR	3.71256	-0.995241	10.3347	7.49704e-05	0.00418784	2.25068
chr1	56942628	-	cg00072675	chr1:56943401-56943669	N_Shore				3.71232	-1.3347	28.8354	2.69889e-07	0.000415462	7.69918
chr10	133878016	-	cg12470014	chr10:133879005-133879255	N_Shore				3.71187	-2.14488	6.09131	0.00115774	0.029136	-0.800753
chr15	25295813	-	cg19695710		OpenSea	SNORD116-1	NR_003316	TSS1500	3.71093	-2.42561	10.7895	5.95249e-05	0.00358773	2.50239
chr1	204120947	-	cg25623721	chr1:204120398-204121109	Island	ETNK2	NM_018208	1stExon	3.7105	-1.67135	19.8535	2.13426e-06	0.000612004	5.91782
chr12	48099217	+	cg06780202	chr12:48099317-48099905	N_Shore	RPAP3;RPAP3;RPAP3	NM_001146075;NM_024604;NM_001146076	5'UTR;5'UTR;5'UTR	3.70999	-1.45842	8.60637	0.000197748	0.00815121	1.18037
chr7	156741538	+	cg02413092	chr7:156741472-156741899	Island	NOM1	NM_138400	TSS1500	3.70951	0.853743	6.1838	0.00107437	0.0275706	-0.716577
chr7	157696664	+	cg19434087	chr7:157695025-157695358	S_Shore	PTPRN2;PTPRN2;PTPRN2	NM_002847;NM_130842;NM_130843	Body;Body;Body	3.70831	-2.22204	14.9641	1.00997e-05	0.00122317	4.3839
chr19	10398582	+	cg00595030	chr19:10397603-10398703	Island	ICAM4;ICAM4;ICAM4	NM_022377;NM_001544;NM_001039132	3'UTR;Body;Body	3.70824	-1.78326	30.7021	1.90446e-07	0.000415462	7.9626
chr16	31881243	+	cg00851303	chr16:31885042-31885600	N_Shelf				3.70811	-0.469361	5.63519	0.00169607	0.0384086	-1.23093
chr8	19333253	-	cg06699216		OpenSea	CSGALNACT1;CSGALNACT1;CSGALNACT1	NM_018371;NM_001130518;NR_024040	Body;Body;Body	3.70736	-2.05198	11.4424	4.33993e-05	0.00290499	2.84493
chr8	6914549	+	cg23679004		OpenSea	DEFA5	NM_021010	TSS1500	3.70355	-2.30824	14.2426	1.32304e-05	0.00141852	4.10496
chr11	68084453	-	cg12016746	chr11:68080365-68080931	S_Shelf	LRP5	NM_002335	Body	3.70333	-0.541689	9.57848	0.000112393	0.00549525	1.806
chr3	147123123	+	cg21639713	chr3:147126988-147128999	N_Shelf	ZIC4;ZIC4;ZIC4	NM_032153;NM_001168378;NM_001168379	5'UTR;TSS1500;Body	3.7018	0.145396	6.50068	0.000837083	0.0230089	-0.435594
chr3	173574358	+	cg00493429		OpenSea	NLGN1	NM_014932	Body	3.70122	1.29292	29.8799	2.21465e-07	0.000415462	7.85003
chr6	24324774	-	cg23906876		OpenSea	DCDC2	NM_016356	Body	3.69976	-1.36179	5.44602	0.0020007	0.0431983	-1.41701
chr5	79334767	-	cg22636631	chr5:79330928-79331488	S_Shelf	THBS4	NM_003248	Body	3.69956	1.28012	17.3452	4.4927e-06	0.000826161	5.20007
chr3	62279186	-	cg24440300		OpenSea	PTPRG	NM_002841	3'UTR	3.69946	-1.1066	14.81	1.06877e-05	0.00126209	4.32571
chr18	7230245	-	cg13543667		OpenSea	LRRC30	NM_001105581	TSS1500	3.69884	-1.71482	30.1096	2.12237e-07	0.000415462	7.88201
chr12	42977926	-	cg23236959		OpenSea	PRICKLE1	NM_153026	5'UTR	3.69781	1.4898	7.00534	0.000573579	0.0174713	-0.010522
chr2	69340780	-	cg22716949		OpenSea	ANTXR1;ANTXR1;ANTXR1	NM_053034;NM_032208;NM_018153	Body;Body;Body	3.69696	0.545899	8.61167	0.00019711	0.00813556	1.18396
chr10	134122291	-	cg13504993	chr10:134120447-134122422	Island	STK32C	NM_173575	TSS1500	3.69695	-1.1431	7.76145	0.000338875	0.0119749	0.57952
chr2	151344746	-	cg04220455	chr2:151341742-151343191	S_Shore	RND3	NM_005168	TSS1500	3.69639	-1.47964	6.37099	0.000926003	0.0247005	-0.54923
chr4	111509210	+	cg20783464	chr4:111508893-111509283	Island				3.69617	-1.86144	18.3823	3.26333e-06	0.000727773	5.5125
chr17	39317694	-	cg15312323		OpenSea	KRTAP4-4	NM_032524	TSS1500	3.69587	-0.512286	5.2833	0.00231395	0.0480665	-1.58082
chr13	27232582	+	cg22291153		OpenSea	WASF3	NM_006646	Body	3.69573	-0.784258	10.1018	8.46766e-05	0.00453717	2.11734
chr6	126868035	+	cg04375225		OpenSea				3.69554	-0.86528	5.92462	0.00132765	0.0321475	-0.955012
chr9	129885730	-	cg09427311		OpenSea	ANGPTL2;RALGPS1	NM_012098;NM_014636	TSS1500;Body	3.6934	-1.48982	8.68212	0.000188856	0.0079042	1.23151
chrX	134475099	-	cg23490611	chrX:134477583-134477999	N_Shelf	ZNF75D	NM_007131	5'UTR	3.69329	1.45443	24.792	6.24309e-07	0.000435801	7.01928
chr5	118658343	-	cg27621513		OpenSea	TNFAIP8	NM_001077654	Body	3.69327	-0.0309283	8.68842	0.000188138	0.00788805	1.23574
chr16	638327	+	cg09256448	chr16:638545-640705	N_Shore				3.69135	-1.01938	5.66065	0.00165929	0.0378135	-1.20623
chr15	23035493	-	cg27514038	chr15:23033933-23034710	S_Shore	NIPA2;NIPA2;NIPA2;NIPA2	NM_001008860;NM_001008894;NM_030922;NM_001008892	TSS1500;TSS1500;TSS1500;TSS1500	3.69123	-2.40396	16.2525	6.42335e-06	0.000977789	4.84398
chr1	56902689	+	cg01021631		OpenSea				3.69075	-2.05253	8.18314	0.000257437	0.00982932	0.88658
chr6	105627246	+	cg05874450	chr6:105627406-105627830	N_Shore	POPDC3	NM_022361	5'UTR	3.69044	0.112524	5.95894	0.00129044	0.0314855	-0.922987
chr3	127056972	+	cg25436886	chr3:127056836-127057296	Island				3.6904	-1.8299	30.0895	2.13026e-07	0.000415462	7.87923
chr13	97639223	+	cg20420873		OpenSea	OXGR1	NM_080818	Body	3.68971	1.21621	14.5287	1.18689e-05	0.00133876	4.21753
chr15	26505506	-	cg20275508		OpenSea				3.68966	-2.4004	6.72136	0.000707536	0.0203728	-0.246439
chr14	51891409	-	cg11029716		OpenSea				3.68933	-1.77025	17.9993	3.6647e-06	0.000758911	5.39983
chr5	28404717	-	cg22572661		OpenSea				3.6893	2.52036	11.2374	4.78373e-05	0.00310246	2.73966
chr3	173302427	+	cg23642200		OpenSea	NLGN1	NM_014932	5'UTR	3.68901	1.0715	7.2576	0.000478783	0.015313	0.192286
chr5	3116792	+	cg01560873		OpenSea				3.68793	0.80731	5.50739	0.00189543	0.0415429	-1.35613
chr13	54821786	-	cg20541752		OpenSea				3.68779	-1.58104	9.17827	0.000140911	0.00642634	1.55627
chr11	72929312	-	cg14318946	chr11:72928982-72929885	Island	P2RY2;P2RY2;P2RY2	NM_002564;NM_176071;NM_176072	TSS200;TSS200;TSS200	3.68679	-1.49762	7.36974	0.000442576	0.0144892	0.280488
chr1	147233738	-	cg11787626		OpenSea	GJA5;GJA5	NM_005266;NM_181703	5'UTR;TSS1500	3.68649	0.829382	13.8607	1.53449e-05	0.00154175	3.95049
chr19	52552443	+	cg02729352	chr19:52551831-52552214	S_Shore	ZNF432	NM_014650	TSS1500	3.68487	-1.27699	9.55694	0.000113745	0.00553917	1.79283
chr1	245835771	+	cg11148096	chr1:245836323-245836747	N_Shore	KIF26B	NM_018012	Body	3.68471	0.152107	6.73216	0.000701821	0.0202467	-0.237319
chr20	55837692	-	cg09269945	chr20:55839287-55839766	N_Shore	BMP7	NM_001719	Body	3.68444	-1.09376	8.1326	0.000265885	0.0100482	0.850557
chr22	42950376	-	cg17573270	chr22:42949592-42950304	S_Shore	SERHL2	NM_014509	Body	3.68336	0.481855	15.9513	7.11767e-06	0.00102634	4.7405
chr7	142447956	+	cg13636952		OpenSea				3.68287	1.0063	5.6405	0.00168833	0.0382964	-1.22578
chr10	116279186	+	cg03419475		OpenSea	ABLIM1;ABLIM1;ABLIM1;ABLIM1	NM_001003408;NM_001003407;NM_006720;NM_002313	Body;Body;5'UTR;Body	3.68186	-1.7126	28.2126	3.04697e-07	0.000415462	7.6048
chr9	130953234	+	cg17617387	chr9:130953519-130954251	N_Shore	CIZ1;CIZ1;CIZ1;CIZ1;CIZ1	NM_001131018;NM_001131017;NM_012127;NM_001131015;NM_001131016	5'UTR;5'UTR;5'UTR;5'UTR;5'UTR	3.68093	0.656332	5.47831	0.0019445	0.0423211	-1.38491
chr7	157527741	-	cg04976245	chr7:157524157-157526741	S_Shore	PTPRN2;PTPRN2;PTPRN2	NM_002847;NM_130842;NM_130843	Body;Body;Body	3.68027	-1.77278	27.6514	3.40666e-07	0.000417522	7.51677
chr14	92413917	-	cg24777065	chr14:92413581-92414324	Island	FBLN5;FBLN5	NM_006329;NM_006329	5'UTR;1stExon	3.67913	0.930401	5.72747	0.00156709	0.0363306	-1.14182
chr22	30129607	+	cg23414595	chr22:30125352-30125665	S_Shelf	ZMAT5;ZMAT5	NM_019103;NM_001003692	Body;Body	3.677	-0.804027	5.50387	0.0019013	0.0416382	-1.35961
chr16	11766667	-	cg10503133	chr16:11762563-11763246	S_Shelf	SNN	NM_003498	5'UTR	3.67679	-0.84519	5.40701	0.00207109	0.0443183	-1.45595
chr18	55474222	-	cg03788952	chr18:55469056-55471263	S_Shelf				3.67673	-1.44759	5.48172	0.00193867	0.0422236	-1.38154
chr3	168136028	+	cg18241469		OpenSea	C3orf50	NR_021485	Body	3.67664	1.05469	13.0805	2.10344e-05	0.00185646	3.61906
chr4	3671697	+	cg20707668	chr4:3671157-3671532	S_Shore				3.67622	-1.15229	8.69801	0.000187051	0.00785638	1.24218
chr3	18390388	+	cg14520829		OpenSea	SATB1;SATB1	NM_001131010;NM_002971	3'UTR;3'UTR	3.6754	-0.726522	5.22318	0.00244371	0.0499767	-1.64225
chr7	129410792	+	cg09787315		OpenSea	MIR182	NR_029614	TSS1500	3.67497	0.161719	7.23459	0.000486631	0.0154858	0.174043
chr11	59634276	-	cg03928812		OpenSea	TCN1	NM_001062	TSS1500	3.67274	2.2224	5.61279	0.0017292	0.0389385	-1.25272
chr17	4642647	+	cg19478743	chr17:4642038-4643410	Island	ZMYND15;CXCL16;CXCL16;ZMYND15	NM_001136046;NM_022059;NM_001100812;NM_032265	TSS1500;1stExon;1stExon;TSS1500	3.67177	-1.04656	24.1668	7.19257e-07	0.000443473	6.89844
chr7	73275363	-	cg23273758		OpenSea	WBSCR28	NM_182504	TSS200	3.67087	-1.31434	5.2505	0.00238374	0.0490902	-1.61428
chr18	78005649	+	cg05872073	chr18:78004028-78005438	S_Shore	PARD6G	NM_032510	TSS1500	3.67064	-1.38994	19.9627	2.07061e-06	0.000602079	5.94627
chr16	89989024	-	cg15669092	chr16:89988830-89989746	Island	TUBB3	NM_006086	TSS1500	3.67055	-1.82269	17.4478	4.34926e-06	0.000815107	5.23205
chr10	77548353	+	cg13852284		OpenSea	C10orf11	NM_032024	Body	3.67027	-1.66444	15.2631	9.06321e-06	0.0011575	4.49487
chr2	138883344	-	cg03794679		OpenSea				3.67012	-2.03753	13.2659	1.9485e-05	0.0017734	3.69981
chr7	89840731	+	cg27626102	chr7:89840813-89841491	N_Shore	STEAP2;STEAP2	NM_152999;NM_001040665	TSS1500;TSS1500	3.66952	-1.29503	21.0272	1.55398e-06	0.00056252	6.21289
chr3	188002729	+	cg16464007		OpenSea	LPP;LPP;LPP	NM_001167672;NM_001167671;NM_005578	5'UTR;5'UTR;5'UTR	3.66937	1.29277	19.676	2.24272e-06	0.000624883	5.8711
chr11	20181911	-	cg02878244	chr11:20181200-20182325	Island	DBX1	NM_001029865	TSS200	3.66904	-0.418775	9.64446	0.00010837	0.00535862	1.84618
chr10	116444040	+	cg01658815		OpenSea	ABLIM1;ABLIM1	NM_001003408;NM_001003407	Body;Body	3.66791	-1.47444	29.3352	2.45308e-07	0.000415462	7.7725
chr7	119467	-	cg16625683	chr7:120519-120758	N_Shore				3.66777	1.1404	7.93524	0.000302123	0.0110258	0.707874
chr10	7621949	+	cg17753476	chr10:7621718-7621950	Island	ITIH5;ITIH5;ITIH5	NM_030569;NM_032817;NM_001001851	Body;Body;Body	3.66492	-1.0924	6.72963	0.000703154	0.0202747	-0.239452
chr3	38936985	-	cg18677812		OpenSea	SCN11A	NM_014139	Body	3.66482	-1.92723	11.4704	4.28297e-05	0.00287819	2.8592
chr6	85345299	-	cg23617530		OpenSea				3.66473	-1.31161	10.9245	5.56821e-05	0.00342984	2.57496
chr14	104625920	+	cg00687612	chr14:104625248-104625522	S_Shore	KIF26A	NM_015656	Body	3.66367	-1.75219	5.35829	0.00216305	0.0457603	-1.50488
chr19	12377156	+	cg10372770	chr19:12376822-12377320	Island				3.66279	-1.23213	13.1195	2.06966e-05	0.00183918	3.63616
chr1	44318844	+	cg11409022		OpenSea	ST3GAL3;ST3GAL3;ST3GAL3;ST3GAL3;ST3GAL3;ST3GAL3;ST3GAL3;ST3GAL3;ST3GAL3;ST3GAL3	NM_174968;NM_006279;NM_174971;NM_174963;NM_174967;NM_174969;NM_174970;NM_174964;NM_174965;NM_174966	Body;Body;Body;Body;Body;Body;Body;Body;Body;Body	3.66225	1.03105	32.2097	1.45879e-07	0.000415462	8.15599
chr3	161214690	+	cg01015123		OpenSea	OTOL1	NM_001080440	1stExon	3.66183	-2.46943	9.10428	0.000147068	0.00661738	1.50893
chr11	72929368	-	cg01875418	chr11:72928982-72929885	Island	P2RY2;P2RY2;P2RY2;P2RY2;P2RY2	NM_002564;NM_002564;NM_176072;NM_176071;NM_176072	1stExon;5'UTR;1stExon;TSS200;5'UTR	3.66172	-1.65915	33.8948	1.09843e-07	0.000415462	8.35396
chr2	46361964	+	cg00518941		OpenSea	PRKCE	NM_005400	Body	3.65918	-0.416393	8.2519	0.000246441	0.00952545	0.935263
chr14	59112525	-	cg09985745	chr14:59113071-59113640	N_Shore	DACT1;DACT1	NM_001079520;NM_016651	Body;Body	3.65782	0.794613	8.25224	0.000246387	0.00952545	0.935506
chr11	11465911	+	cg03299336		OpenSea	GALNTL4	NM_198516	Body	3.6575	-1.99954	20.1854	1.94757e-06	0.000587249	6.00365
chr1	183770420	+	cg19300655	chr1:183774193-183774416	N_Shelf	RGL1	NM_015149	Body	3.65475	-0.306555	7.16708	0.000510536	0.0160344	0.120224
chr10	1551251	+	cg02088470		OpenSea	ADARB2	NM_018702	Body	3.65368	0.531529	10.7872	5.95927e-05	0.00358985	2.50115
chr3	154794093	+	cg13590966	chr3:154797398-154797988	N_Shelf				3.6529	0.11822	12.8312	2.33524e-05	0.00198321	3.50839
chr5	126409007	+	cg10200291	chr5:126409006-126409327	Island	FLJ44606;FLJ44606	NM_001164478;NM_001164479	5'UTR;5'UTR	3.65065	-1.42018	5.92377	0.00132859	0.0321612	-0.955812
chr10	101076238	-	cg24264254		OpenSea				3.6505	1.13028	8.42731	0.000220783	0.00879917	1.05777
chr7	89840708	+	cg03688058	chr7:89840813-89841491	N_Shore	STEAP2;STEAP2	NM_152999;NM_001040665	TSS1500;TSS1500	3.64996	-0.975062	20.0742	2.00791e-06	0.000595699	5.9751
chr4	155412677	+	cg07786760	chr4:155410623-155413393	Island	DCHS2;DCHS2;DCHS2;DCHS2	NM_001142553;NM_001142552;NM_001142553;NM_001142552	5'UTR;1stExon;1stExon;5'UTR	3.64976	-0.677516	5.75271	0.00153381	0.0357611	-1.11764
chr13	113673671	+	cg10162958	chr13:113676781-113677120	N_Shelf	MCF2L;MCF2L	NM_001112732;NM_024979	Body;Body	3.64905	-1.13797	6.64927	0.000747117	0.0211962	-0.307663
chr5	124080075	-	cg26942124		OpenSea	ZNF608	NM_020747	1stExon	3.64899	-1.55291	7.8326	0.000323232	0.0115755	0.632379
chr8	39782018	+	cg24188163		OpenSea	IDO1	NM_002164	Body	3.6482	-2.20028	11.415	4.39622e-05	0.00293503	2.83102
chr1	183616968	+	cg16056272		OpenSea	APOBEC4;RGL1	NM_203454;NM_015149	Body;5'UTR	3.64758	0.402056	13.4154	1.83324e-05	0.00171037	3.76401
chr16	88444855	+	cg02137583	chr16:88442449-88442994	S_Shore				3.64758	-0.382216	29.1924	2.52051e-07	0.000415462	7.75177
chrX	107070200	+	cg04828704	chrX:107069308-107070201	Island	MID2;MID2	NM_052817;NM_012216	Body;Body	3.64665	1.06394	18.5047	3.14616e-06	0.000718009	5.54785
chr10	126137517	+	cg10155205	chr10:126135809-126138896	Island	NKX1-2	NM_001146340	Body	3.64624	-1.29403	20.1881	1.94613e-06	0.000587217	6.00435
chr1	243902978	-	cg20686125		OpenSea	AKT3;AKT3	NM_005465;NM_181690	Body;Body	3.64587	-2.37244	11.2533	4.74733e-05	0.00309069	2.74793
chr7	21788477	+	cg26104541		OpenSea	DNAH11	NM_003777	Body	3.64408	-1.22624	16.4582	5.99477e-06	0.000950412	4.91329
chr17	17109651	+	cg11392858	chr17:17108771-17109701	Island	PLD6	NM_178836	TSS200	3.64396	-1.47317	24.5234	6.63177e-07	0.000436784	6.96793
chr14	77741448	-	cg14137698	chr14:77736733-77737772	S_Shelf	POMT2	NM_013382	3'UTR	3.64288	0.364873	16.4156	6.08069e-06	0.000953645	4.89902
chr17	46682390	+	cg10906729	chr17:46685244-46685449	N_Shelf	LOC404266;LOC404266;HOXB6	NR_033204;NR_033201;NM_018952	Body;Body;TSS200	3.64211	2.85546	6.43851	0.000878416	0.023812	-0.489841
chr13	28543507	+	cg07311313	chr13:28542221-28543544	Island	CDX2	NM_001265	TSS200	3.64204	0.683501	8.46012	0.000216338	0.00868492	1.08041
chr3	161294050	+	cg18063120		OpenSea				3.64166	-0.739283	25.2091	5.69127e-07	0.000429021	7.09737
chr4	55991418	+	cg07098391	chr4:55991402-55992171	Island	KDR	NM_002253	1stExon	3.64137	-1.72492	8.09496	0.000272387	0.0102274	0.823591
chr13	26623786	+	cg12329178	chr13:26624725-26626265	N_Shore	SHISA2	NM_001007538	Body	3.64064	-1.54164	7.99245	0.000291057	0.0107215	0.749564
chr14	22103310	+	cg01703997		OpenSea	OR10G2	NM_001005466	TSS1500	3.64033	-2.03503	10.7465	6.08147e-05	0.00363461	2.47905
chr5	54866037	+	cg07144408		OpenSea				3.64009	2.14392	26.6862	4.14956e-07	0.000419485	7.35834
chr14	61933059	-	cg09357761		OpenSea	PRKCH	NM_006255	Body	3.63987	-0.0640979	7.57985	0.000382968	0.0130613	0.4426
chr15	35372947	-	cg06228857		OpenSea				3.63978	1.32719	5.78684	0.0014901	0.0350103	-1.08506
chr8	144655030	-	cg03967627	chr8:144653774-144653976	S_Shore	C8orf73	NM_001100878	TSS200	3.63916	-1.80145	21.3253	1.43762e-06	0.000545555	6.28419
chr2	17776015	+	cg14935626		OpenSea	VSNL1	NM_003385	Body	3.63911	-0.387875	5.60025	0.00174807	0.0392671	-1.26495
chr7	29153560	+	cg00233633		OpenSea	CPVL;CPVL	NM_031311;NM_019029	Body;Body	3.63873	0.831584	7.50973	0.000401758	0.0134982	0.388945
chr11	86383478	+	cg03953500	chr11:86382695-86383586	Island	ME3;ME3;ME3;ME3	NM_006680;NM_001014811;NM_001161586;NM_001161586	TSS200;TSS1500;1stExon;5'UTR	3.63863	-1.52888	14.8924	1.03684e-05	0.00124103	4.35692
chr14	101521703	+	cg23940023		OpenSea	MIR485;MIR453	NR_030160;NR_029969	TSS200;TSS1500	3.63848	-1.98908	23.7638	7.8951e-07	0.000456125	6.81798
chr12	71315008	-	cg00793088		OpenSea	PTPRR	NM_002849	TSS1500	3.63799	-1.59087	6.27659	0.000997635	0.0261206	-0.633123
chr5	168192171	+	cg11860075		OpenSea	SLIT3	NM_003062	Body	3.63778	-1.62779	18.2686	3.37681e-06	0.000735968	5.47938
chr7	128767024	-	cg07332683	chr7:128766335-128767982	Island	LOC407835	NR_002144	Body	3.63759	0.524833	16.7765	5.39623e-06	0.000904299	5.01839
chr16	3086538	+	cg07581922	chr16:3086283-3086968	Island	CCDC64B	NM_001103175	TSS1500	3.63738	-1.66637	5.48985	0.00192485	0.0420056	-1.37347
chr6	22658507	+	cg19077794		OpenSea				3.63729	-1.60828	11.1058	5.09665e-05	0.00323534	2.67101
chr11	57089366	-	cg24855780	chr11:57091614-57092831	N_Shelf	TNKS1BP1	NM_033396	5'UTR	3.63706	-0.0135063	19.3378	2.46789e-06	0.000648676	5.78048
chr6	76203642	-	cg10606698		OpenSea	FILIP1	NM_015687	TSS200	3.63584	-0.595782	12.9311	2.23885e-05	0.00192955	3.55305
chr1	44176844	-	cg19636224	chr1:44172668-44173763	S_Shelf	ST3GAL3;ST3GAL3;ST3GAL3;ST3GAL3;ST3GAL3;ST3GAL3;ST3GAL3;ST3GAL3;ST3GAL3;ST3GAL3	NM_174965;NM_174971;NM_174968;NM_174964;NM_174966;NM_174970;NM_174969;NM_174963;NM_006279;NM_174967	5'UTR;5'UTR;5'UTR;5'UTR;5'UTR;5'UTR;5'UTR;5'UTR;5'UTR;5'UTR	3.63575	-1.61898	8.79051	0.000176932	0.00755053	1.30395
chr5	94076140	+	cg08426962		OpenSea	MCTP1;MCTP1	NM_024717;NM_001002796	Body;Body	3.63567	-0.164131	5.92193	0.00133062	0.0321982	-0.95753
chr7	55641049	-	cg26106590	chr7:55639277-55640599	S_Shore	VOPP1	NM_030796	TSS1500	3.63442	-1.74209	33.1065	1.25211e-07	0.000415462	8.26361
chr10	116444414	-	cg04508114		OpenSea	ABLIM1;ABLIM1	NM_001003407;NM_001003408	TSS200;TSS200	3.63409	-1.29816	9.39247	0.000124714	0.00591184	1.69124
chr6	132271971	-	cg06774797	chr6:132271826-132272566	Island	CTGF	NM_001901	Body	3.63349	-0.891077	12.4855	2.7081e-05	0.00215921	3.35092
chr13	109860137	-	cg05583784		OpenSea	MYO16	NM_015011	3'UTR	3.63346	-1.82064	5.94541	0.00130496	0.0317559	-0.935592
chrX	103294253	+	cg01404374	chrX:103294657-103294964	N_Shore	MIR1256;H2BFM	NR_031657;NM_001164416	Body;TSS1500	3.63315	-0.256719	14.4384	1.22802e-05	0.00136209	4.18227
chr16	1045310	-	cg04933492	chr16:1047494-1048070	N_Shelf				3.6329	-1.50324	5.4199	0.00204752	0.0439477	-1.44306
chr4	187646730	-	cg09681089	chr4:187644319-187648253	Island				3.63124	-0.664678	14.931	1.02228e-05	0.00123299	4.37146
chr3	54157647	+	cg23537887	chr3:54155239-54157025	S_Shore	CACNA2D3	NM_018398	Body	3.63117	0.19523	5.49612	0.00191429	0.0418374	-1.36728
chr20	30458267	+	cg27225570	chr20:30457907-30458712	Island	DUSP15;TTLL9;DUSP15;DUSP15;DUSP15	NM_177991;NM_001008409;NM_001012644;NM_080611;NM_080611	TSS1500;TSS1500;TSS1500;1stExon;5'UTR	3.63091	-2.3209	8.50685	0.000210185	0.00851712	1.11252
chr4	174441703	+	cg04103021	chr4:174443365-174443948	N_Shore				3.63049	-1.97419	7.29637	0.000465888	0.0150325	0.222916
chr1	145726979	-	cg19353949		OpenSea	PDZK1	NM_002614	TSS1500	3.62981	-0.44676	6.89293	0.000622744	0.0185376	-0.102926
chr8	112636625	+	cg18009359		OpenSea				3.62972	-2.05401	18.2716	3.37381e-06	0.000735968	5.48024
chr3	154958565	-	cg12432161		OpenSea				3.62912	-1.95612	8.74489	0.00018184	0.00769513	1.27357
chr4	154231075	+	cg04661810		OpenSea	TRIM2;ANXA2P1;TRIM2	NM_015271;NR_001562;NM_001130067	Body;TSS1500;Body	3.62897	1.31148	8.41791	0.000222076	0.0088379	1.05126
chr17	11147783	-	cg07936336	chr17:11143487-11145416	S_Shelf	SHISA6	NM_207386	Body	3.62891	-1.58722	30.8516	1.8537e-07	0.000415462	7.98252
chr12	59426481	+	cg20548182		OpenSea				3.62694	-0.223208	5.95659	0.00129294	0.0315308	-0.92517
chrX	13835264	-	cg06452970		OpenSea	GPM6B;GPM6B;GPM6B;GPM6B;GPM6B;GPM6B;GPM6B	NM_005278;NM_005278;NM_001001996;NM_001001994;NM_001001995;NM_001001996;NM_001001995	1stExon;5'UTR;5'UTR;Body;5'UTR;1stExon;1stExon	3.62584	0.314372	21.0614	1.54008e-06	0.000561715	6.22115
chr11	61582769	-	cg03735013	chr11:61582573-61584728	Island	MIR1908;FADS1	NR_031729;NM_013402	TSS200;Body	3.62571	-1.90243	8.70854	0.000185866	0.00782332	1.24925
chr11	23997506	+	cg23491807		OpenSea				3.62533	1.87923	17.0785	4.89214e-06	0.000861262	5.11585
chr3	115342527	+	cg00216361		OpenSea	GAP43;GAP43;GAP43;GAP43	NM_001130064;NM_002045;NM_001130064;NM_002045	1stExon;5'UTR;5'UTR;1stExon	3.62503	-1.44004	10.4885	6.92735e-05	0.0039771	2.33705
chr12	102356800	-	cg26124503		OpenSea				3.62419	-1.56685	5.62717	0.00170785	0.0385909	-1.23873
chr11	19371800	+	cg06777812	chr11:19366653-19368234	S_Shelf	NAV2	NM_001111018	TSS1500	3.62399	-1.66743	7.31951	0.000458387	0.0148582	0.241122
chr4	62799523	+	cg22671986		OpenSea	LPHN3	NM_015236	Body	3.62367	0.784384	12.4725	2.72348e-05	0.00216536	3.34489
chr14	76450724	+	cg10321119	chr14:76452079-76452542	N_Shore	C14orf179;C14orf179	NM_052873;NM_001102564	TSS1500;TSS1500	3.62255	0.643229	5.31497	0.0022488	0.0470843	-1.54866
chr7	100086272	+	cg06716246	chr7:100086074-100086286	Island	C7orf51	NM_173564	Body	3.62225	0.633399	18.5778	3.07858e-06	0.000713335	5.5688
chr6	166901854	+	cg01094309		OpenSea	RPS6KA2;RPS6KA2	NM_021135;NM_001006932	Body;Body	3.62086	0.2157	7.69297	0.00035477	0.0123629	0.528229
chr10	112247638	-	cg26323752		OpenSea				3.62083	1.42539	10.8394	5.8068e-05	0.00352842	2.52935
chr3	194448743	+	cg06197870		OpenSea				3.61968	-1.15355	9.32779	0.000129364	0.00606175	1.6508
chr1	156495553	+	cg12689752		OpenSea	IQGAP3	NM_178229	3'UTR	3.61855	-0.952477	8.9824	0.00015791	0.00696283	1.43013
chr4	2263638	+	cg00072216	chr4:2262960-2264669	Island	MXD4	NM_006454	Body	3.61835	-2.12348	6.72437	0.000705938	0.0203374	-0.243895
chr13	113696937	-	cg02909018		OpenSea	MCF2L;MCF2L	NM_001112732;NM_024979	Body;Body	3.61824	0.0834491	8.43821	0.000219294	0.00876204	1.0653
chr7	93633078	-	cg06107297	chr7:93633439-93633910	N_Shore	BET1	NM_005868	Body	3.61791	-1.63678	19.5284	2.33791e-06	0.000634148	5.8318
chr19	52552120	-	cg24021890	chr19:52551831-52552214	Island	ZNF432	NM_014650	TSS200	3.61773	-1.28264	10.9295	5.55452e-05	0.00342401	2.57764
chr1	57015477	+	cg23723818		OpenSea	PPAP2B;PPAP2B	NM_177414;NM_003713	Body;Body	3.6174	-0.891706	16.1666	6.61283e-06	0.000989317	4.81472
chr16	88753099	+	cg05566591	chr16:88752520-88753278	Island	MGC23284;SNAI3	NR_024399;NM_178310	Body;TSS1500	3.61739	-2.57782	7.19663	0.000499908	0.0157855	0.143835
chr19	10381383	+	cg08427717	chr19:10380287-10381965	Island	ICAM1	NM_000201	TSS200	3.61615	-2.05576	9.58639	0.000111902	0.00548074	1.81083
chr6	33235977	+	cg10368052	chr6:33239326-33240099	N_Shelf	VPS52	NM_022553	Body	3.61479	0.427024	6.95955	0.000593043	0.0179034	-0.0480113
chr12	88745711	-	cg23755033		OpenSea				3.61435	-0.443716	6.6722	0.000734253	0.0209176	-0.288126
chr4	92556548	+	cg20847586		OpenSea				3.61382	1.43054	21.7094	1.30249e-06	0.000523526	6.37399
chr10	131406630	+	cg10366851		OpenSea	MGMT	NM_002412	Body	3.61371	0.302854	9.15344	0.000142943	0.00649077	1.54042
chr5	176937350	+	cg12177334		OpenSea	DOK3;DOK3;DOK3;DOK3;DOK3	NM_001144876;NM_024872;NM_001144875;NM_001144876;NM_001144875	1stExon;TSS1500;1stExon;5'UTR;5'UTR	3.61367	1.49665	8.70398	0.000186377	0.0078381	1.24619
chr2	20793466	+	cg27282397		OpenSea				3.61332	-0.719927	10.6282	6.45322e-05	0.00378536	2.41441
chr14	104940386	-	cg10505973	chr14:104940228-104940466	Island				3.61272	-0.707375	8.48362	0.000213217	0.00859805	1.09658
chr7	1894025	+	cg08551333	chr7:1896090-1896451	N_Shelf	MAD1L1;MAD1L1;MAD1L1	NM_003550;NM_001013837;NM_001013836	Body;Body;Body	3.61082	-0.0274515	7.68934	0.000355636	0.0123838	0.525499
chr10	77875676	-	cg09553982	chr10:77872083-77872305	S_Shelf	C10orf11	NM_032024	Body	3.61032	-2.01893	22.5704	1.05026e-06	0.000488751	6.56726
chr10	131567108	+	cg18132058		OpenSea				3.6099	-0.912027	12.4278	2.77699e-05	0.00219286	3.32414
chr4	7870292	+	cg04757063		OpenSea	AFAP1;AFAP1	NM_198595;NM_001134647	Body;Body	3.60946	-1.3953	6.31733	0.000965963	0.0255082	-0.596796
chr20	25036597	+	cg00522333	chr20:25037707-25039211	N_Shore	ACSS1	NM_032501	Body	3.609	1.39091	8.9347	0.000162406	0.00711404	1.39901
chr3	188012918	+	cg02524983		OpenSea	LPP;LPP;LPP	NM_001167672;NM_001167671;NM_005578	5'UTR;5'UTR;5'UTR	3.60885	2.01524	6.62401	0.000761589	0.0214907	-0.329244
chr3	125803859	-	cg10580335	chr3:125802447-125803258	S_Shore	SLC41A3;SLC41A3;SLC41A3;SLC41A3	NM_017836;NM_001008486;NM_001164475;NM_001008485	TSS1500;TSS1500;5'UTR;TSS1500	3.60769	-1.99265	13.7552	1.59976e-05	0.00158333	3.90693
chr19	54369436	+	cg06665109	chr19:54369387-54369809	Island	MYADM	NM_001020820	TSS200	3.60743	-1.19133	12.5386	2.64651e-05	0.00213033	3.37543
chr19	57149813	-	cg02967610	chr19:57149423-57149631	S_Shore				3.60734	-0.844231	10.3779	7.33154e-05	0.00413209	2.27509
chr14	75536360	-	cg05428298	chr14:75535825-75536376	Island	FAM164C;FAM164C;FAM164C;FAM164C	NM_001042430;NM_024643;NM_024643;NM_001042430	1stExon;5'UTR;1stExon;5'UTR	3.60691	-1.94729	22.3282	1.11488e-06	0.000499521	6.514
chr10	54539758	+	cg17373022		OpenSea				3.60638	-0.510949	5.24297	0.00240009	0.0493305	-1.62197
chr15	55790509	-	cg21053602	chr15:55790301-55790754	Island	DYX1C1;DYX1C1;DYX1C1	NM_001033560;NM_001033559;NM_130810	Body;Body;Body	3.60543	-1.71698	23.0367	9.37818e-07	0.000481315	6.66751
chr11	91985673	-	cg19734216		OpenSea				3.60482	-1.68378	7.50705	0.000402497	0.0135142	0.386886
chr14	51974848	+	cg09841842		OpenSea	FRMD6	NM_001042481	5'UTR	3.60478	0.881751	6.75397	0.000690438	0.0199996	-0.21893
chr7	139759577	-	cg19798832	chr7:139762255-139763245	N_Shelf	PARP12	NM_022750	Body	3.60474	0.672728	20.2252	1.92648e-06	0.000585558	6.01383
chr13	106572969	-	cg12441694		OpenSea				3.60386	-1.79624	15.0014	9.96306e-06	0.00121621	4.3979
chr2	25439375	-	cg10648670	chr2:25438725-25439276	S_Shore				3.60315	2.46977	20.6715	1.70764e-06	0.000573005	6.12593
chr11	911751	+	cg14877756	chr11:910242-910500	S_Shore	CHID1;CHID1;CHID1;CHID1;CHID1	NM_023947;NM_001142676;NM_001142677;NM_001142674;NM_001142675	TSS1500;TSS1500;TSS1500;TSS1500;5'UTR	3.60281	-0.407708	7.1281	0.00052496	0.0163561	0.0889479
chr11	57958248	-	cg04750099		OpenSea	OR9Q2	NM_001005283	1stExon	3.60263	-0.465338	7.37223	0.000441811	0.0144706	0.282427
chr11	24518225	-	cg13376598	chr11:24518224-24518738	Island	LUZP2	NM_001009909	TSS1500	3.60164	-2.00518	28.4769	2.89312e-07	0.000415462	7.64528
chr18	5197066	-	cg03250019	chr18:5196243-5197389	Island	LOC642597;LOC642597	NM_001145194;NM_001145194	1stExon;5'UTR	3.60139	1.24946	10.3339	7.50001e-05	0.00418897	2.25024
chr6	69420780	-	cg24119500		OpenSea	BAI3	NM_001704	Body	3.60095	-1.21724	11.7112	3.82896e-05	0.0026773	2.97999
chr5	63255359	+	cg12523924	chr5:63255044-63255407	Island				3.59996	0.0515305	5.5409	0.00184066	0.0406908	-1.32309
chr4	99008595	-	cg11579222		OpenSea	C4orf37	NM_174952	Body	3.5997	0.836253	8.7712	0.000178991	0.0076118	1.29111
chr5	173998862	-	cg03856606		OpenSea				3.59928	-2.27064	12.1857	3.08911e-05	0.00234591	3.21038
chr10	134015484	-	cg06024796	chr10:134016043-134016344	N_Shore	DPYSL4	NM_006426	Body	3.59917	1.21595	9.80535	9.9243e-05	0.00505963	1.94302
chr12	4829624	+	cg22335900		OpenSea	GALNT8	NM_017417	TSS200	3.59884	-0.32321	7.76059	0.000339068	0.0119784	0.578882
chr10	124222607	-	cg03176729	chr10:124220338-124222240	S_Shore	HTRA1	NM_002775	Body	3.59882	0.653857	6.11289	0.00113765	0.028741	-0.781027
chr5	54520897	-	cg27039515	chr5:54522302-54523533	N_Shore				3.59811	0.211972	6.29433	0.000983699	0.0258494	-0.617282
chr14	105293760	-	cg16800111	chr14:105293560-105293879	Island				3.59802	-0.990536	15.4287	8.54306e-06	0.00112155	4.5552
chr12	128073115	+	cg22427208		OpenSea				3.59731	-0.392816	5.28566	0.00230903	0.0480006	-1.57842
chr10	3373441	-	cg14456161	chr10:3374119-3374383	N_Shore				3.59628	-1.57135	10.4064	7.22487e-05	0.00409293	2.29111
chr9	139268092	+	cg02516189	chr9:139265191-139265890	S_Shelf	CARD9;CARD9;CARD9;CARD9	NM_052813;NM_052813;NM_052814;NM_052814	1stExon;5'UTR;1stExon;5'UTR	3.59592	-1.81408	23.193	9.03345e-07	0.000480326	6.70045
chr13	78493878	+	cg08321129	chr13:78492425-78493382	S_Shore	EDNRB;EDNRB;EDNRB	NM_003991;NM_000115;NM_001122659	TSS1500;5'UTR;TSS1500	3.59567	-0.714597	7.80008	0.000330274	0.0117562	0.608278
chr1	27996061	-	cg02771619	chr1:27994727-27995031	S_Shore	IFI6;IFI6;IFI6	NM_022873;NM_002038;NM_022872	5'UTR;5'UTR;5'UTR	3.59491	-1.0122	11.1911	4.89125e-05	0.00314808	2.71559
chr16	86930198	-	cg08569253		OpenSea				3.59438	2.90629	7.31044	0.000461311	0.0149271	0.23399
chr10	45914450	-	cg04194494	chr10:45914374-45914883	Island	ALOX5	NM_000698	Body	3.59381	-1.41798	9.42578	0.000122397	0.00583464	1.71195
chr3	17782211	-	cg07654588	chr3:17783646-17784455	N_Shore	TBC1D5;TBC1D5;TBC1D5	NM_014744;NM_014744;NM_001134380	1stExon;5'UTR;5'UTR	3.5935	-1.91193	7.09484	0.000537642	0.016654	0.0621463
chr13	107132363	-	cg17873456		OpenSea				3.59289	-1.09791	11.141	5.01079e-05	0.00320184	2.68943
chr3	153875979	+	cg04517343		OpenSea	SGEF	NM_015595	Body	3.5925	1.28922	7.69811	0.000353546	0.012334	0.532096
chr5	174148519	+	cg15727463	chr5:174147869-174148484	S_Shore				3.59233	-1.93775	19.826	2.15066e-06	0.000612556	5.91061
chr16	2334596	+	cg09954729	chr16:2334108-2334347	S_Shore	ABCA3	NM_001089	Body	3.59205	-1.31175	6.1297	0.00112226	0.0284534	-0.765692
chr13	97646811	+	cg23037133	chr13:97646394-97646737	S_Shore	OXGR1	NM_080818	TSS1500	3.59186	-0.118055	12.1049	3.2024e-05	0.00238625	3.17183
chr14	95235125	+	cg01163842	chr14:95234612-95236569	Island	GSC	NM_173849	Body	3.59103	-1.18329	7.40939	0.000430543	0.0141875	0.311392
chr15	67600231	+	cg24985672		OpenSea	IQCH	NM_001031715	Body	3.59101	0.476946	7.53652	0.000394456	0.0133291	0.409496
chr11	62783361	-	cg18305416		OpenSea	SLC22A8	NM_004254	TSS200	3.59067	-1.34319	7.01389	0.000570031	0.0173918	-0.00355173
chr6	470595	-	cg11892307		OpenSea				3.58988	0.31988	24.9672	6.00395e-07	0.000432591	7.05233
chr15	25349817	+	cg10786226		OpenSea	SNORD116-28	NR_003361	Body	3.58953	-2.12984	9.61056	0.000110416	0.00542869	1.82557
chr6	90864341	+	cg23244234		OpenSea	BACH2;BACH2	NM_021813;NM_001170794	5'UTR;5'UTR	3.58931	-1.51698	5.52689	0.00186333	0.0410588	-1.33689
chr3	57969522	-	cg25701646		OpenSea				3.5889	0.688874	9.27724	0.000133139	0.00617705	1.61901
chr8	112655155	-	cg06288869		OpenSea				3.58849	-0.220614	8.80703	0.000175193	0.00750265	1.31492
chr5	176560594	+	cg11316784	chr5:176558852-176561652	Island	NSD1;NSD1	NM_022455;NM_172349	TSS1500;5'UTR	3.58753	-1.14051	7.21629	0.00049298	0.0156269	0.159498
chr10	33330190	+	cg21378876		OpenSea				3.58732	0.153235	6.4055	0.000901314	0.0242372	-0.518808
chr17	1397079	-	cg12741184	chr17:1395119-1395372	S_Shore	MYO1C	NM_001080779	TSS1500	3.58724	0.83107	8.02195	0.000285535	0.0105712	0.770958
chr10	121028978	-	cg18430255		OpenSea	GRK5	NM_005308	Body	3.58715	0.541342	7.38822	0.00043692	0.0143499	0.294909
chr6	132086847	-	cg10703692		OpenSea				3.58659	-1.39618	28.3346	2.97477e-07	0.000415462	7.62357
chr10	45914840	-	cg00675569	chr10:45914374-45914883	Island	ALOX5	NM_000698	Body	3.58639	-1.18178	9.62384	0.000109609	0.00540168	1.83366
chr7	72850442	-	cg09804496	chr7:72847933-72850032	S_Shore	FZD9;FZD9	NM_003508;NM_003508	1stExon;3'UTR	3.58626	-1.2984	29.9868	2.17111e-07	0.000415462	7.86497
chr7	48887585	+	cg06385380	chr7:48887509-48887818	Island				3.58541	-1.2835	15.9315	7.16623e-06	0.00102949	4.73363
chr6	94775659	-	cg03935736		OpenSea				3.58474	-0.915291	23.8896	7.66762e-07	0.000450681	6.8433
chr2	241816188	-	cg10775488		OpenSea	AGXT	NM_000030	Body	3.58405	-1.99574	28.8799	2.67587e-07	0.000415462	7.70579
chr12	62546633	+	cg12024564		OpenSea	FAM19A2	NM_178539	5'UTR	3.58366	-1.29245	6.98314	0.00058292	0.0176955	-0.0286686
chr11	4079556	+	cg13782615		OpenSea	STIM1	NM_003156	Body	3.58181	-1.18047	8.16114	0.000261076	0.00992434	0.870924
chr15	91844025	+	cg23204239	chr15:91839948-91840340	S_Shelf	SV2B;SV2B	NM_001167580;NM_014848	3'UTR;3'UTR	3.5817	1.35189	10.7167	6.17268e-05	0.00367447	2.46284
chr10	20537004	-	cg11546777		OpenSea	PLXDC2	NM_032812	Body	3.58077	1.00793	15.501	8.32731e-06	0.00110554	4.58127
chr8	17743202	-	cg18315983		OpenSea	FGL1;FGL1;FGL1;FGL1	NM_004467;NM_201552;NM_201553;NM_147203	5'UTR;5'UTR;5'UTR;5'UTR	3.57955	-0.92053	5.49272	0.00192001	0.0419291	-1.37064
chr17	8804279	+	cg05460226		OpenSea	PIK3R5;PIK3R5	NM_014308;NM_001142633	Body;Body	3.5772	-1.39856	10.1428	8.28668e-05	0.00447265	2.14103
chr10	49812686	-	cg18875351	chr10:49812852-49813352	N_Shore	ARHGAP22	NM_021226	Body	3.5768	0.514179	6.52037	0.000824471	0.0227689	-0.41851
chr15	25360436	-	cg16217553		OpenSea	IPW	NR_023915	TSS1500	3.57605	-2.1239	10.0179	8.85293e-05	0.00466859	2.06853
chr7	43481974	+	cg23698649	chr7:43484390-43485123	N_Shelf	HECW1	NM_015052	Body	3.57599	-1.32347	8.54503	0.000205308	0.0083662	1.13864
chr10	131450224	+	cg04271445		OpenSea	MGMT	NM_002412	Body	3.57444	-1.29033	7.29301	0.000466991	0.0150567	0.220263
chr6	136174534	+	cg14623715		OpenSea	PDE7B	NM_018945	Body	3.57436	1.41633	6.26358	0.00100801	0.0263061	-0.64477
chr5	126409061	-	cg18710053	chr5:126409006-126409327	Island	FLJ44606;FLJ44606	NM_001164478;NM_001164479	5'UTR;5'UTR	3.57392	-1.27051	18.4531	3.19499e-06	0.000720062	5.53297
chr3	62304165	-	cg07212940	chr3:62304514-62304780	N_Shore	C3orf14	NM_020685	TSS1500	3.57357	-1.82494	15.0398	9.82464e-06	0.0012071	4.41225
chr10	131450532	-	cg14273607		OpenSea	MGMT	NM_002412	Body	3.5734	-0.688405	7.4248	0.000425972	0.0140849	0.323358
chr17	53771307	-	cg26508170		OpenSea				3.57339	-0.816841	5.32693	0.00222474	0.0467005	-1.53655
chr11	114166636	+	cg14209518		OpenSea	NNMT;NNMT	NM_006169;NM_006169	5'UTR;1stExon	3.57287	-0.211839	6.80354	0.000665351	0.0194469	-0.177315
chr6	6737631	-	cg13809441		OpenSea				3.57259	-1.69792	10.3987	7.2535e-05	0.00410176	2.28679
chr19	13207502	-	cg06623219	chr19:13207375-13207621	Island	NFIX	NM_002501	3'UTR	3.57256	-0.176297	12.2839	2.95785e-05	0.00228086	3.2568
chr7	82004187	-	cg01454305		OpenSea	CACNA2D1	NM_000722	Body	3.5725	-0.931016	5.57574	0.00178564	0.039879	-1.28891
chr13	73823513	-	cg13960999		OpenSea				3.57094	0.936229	9.10684	0.00014685	0.00661287	1.51057
chr17	77088710	+	cg09890286		OpenSea	HRNBP3	NM_001082575	Body	3.57047	-1.51237	16.0074	6.98174e-06	0.00101698	4.75998
chr10	134730017	+	cg14539062	chr10:134729798-134730022	Island				3.56994	-1.79256	25.6911	5.12376e-07	0.000419485	7.18511
chr3	188272255	+	cg12298996		OpenSea	LPP;LPP;LPP	NM_005578;NM_001167671;NM_001167672	Body;Body;Body	3.56973	1.81704	10.4179	7.18224e-05	0.00407613	2.29758
chr13	84024017	+	cg03853945		OpenSea				3.56923	-1.14244	5.80505	0.00146737	0.0346259	-1.06774
chr4	130995543	+	cg22117498		OpenSea				3.56886	1.93798	13.1667	2.02967e-05	0.00181832	3.65676
chr8	143615353	-	cg11223512	chr8:143614676-143614910	S_Shore	BAI1	NM_001702	Body	3.56839	-1.4916	11.7412	3.7764e-05	0.00265489	2.99486
chr10	532287	-	cg17905091	chr10:530713-531099	S_Shore	DIP2C	NM_014974	Body	3.56827	-0.129548	6.53778	0.000813495	0.0225379	-0.403429
chr4	98239185	+	cg18516067		OpenSea				3.56812	-0.4272	7.97498	0.000294385	0.0108088	0.736863
chr15	61521976	-	cg20006924	chr15:61519621-61520031	S_Shore	RORA	NM_134261	TSS1500	3.56716	-2.69144	27.7008	3.37308e-07	0.000417522	7.52463
chr10	134955530	+	cg02885519	chr10:134955508-134955800	Island				3.56589	-0.263697	10.6534	6.37203e-05	0.00375173	2.42821
chr19	14139099	-	cg03931808	chr19:14142398-14142977	N_Shelf	RLN3	NM_080864	1stExon	3.56545	0.859873	13.9237	1.49703e-05	0.00151852	3.9763
chr12	132910456	-	cg10940055	chr12:132910476-132910802	N_Shore				3.56526	-1.08761	6.3155	0.000967362	0.025539	-0.598425
chr4	119862992	+	cg14717666		OpenSea	SYNPO2;SYNPO2;SYNPO2	NM_001128934;NM_133477;NM_001128933	Body;Body;Body	3.56401	-0.466296	5.66764	0.00164937	0.037661	-1.19947
chr2	69374392	+	cg16346555		OpenSea	ANTXR1;ANTXR1	NM_053034;NM_032208	Body;Body	3.56337	2.07175	10.2199	7.95815e-05	0.00435371	2.18535
chr10	77542488	+	cg25414165		OpenSea	C10orf11	NM_032024	TSS200	3.56304	-1.7144	20.0272	2.03407e-06	0.000597399	5.96298
chr1	52035148	+	cg22718891		OpenSea				3.56266	-2.30207	5.66325	0.0016556	0.0377504	-1.20372
chr11	64107672	-	cg18085627	chr11:64109822-64110228	N_Shelf	CCDC88B	NM_032251	TSS200	3.55926	-1.22099	6.58041	0.000787337	0.022014	-0.366653
chr17	73642503	+	cg14691671		OpenSea	RECQL5;LOC100130933	NM_004259;NM_001162997	Body;TSS200	3.55902	-0.615773	7.41817	0.000427933	0.0141271	0.318209
chr4	124983615	+	cg11268546		OpenSea				3.55856	1.18749	11.8504	3.59218e-05	0.00257179	3.04863
chr1	56900436	+	cg09132102		OpenSea				3.55736	-2.16046	14.8289	1.06138e-05	0.00125775	4.33285
chr12	117501447	+	cg25598890		OpenSea	TESC;TESC;TESC	NR_031766;NM_017899;NM_001168325	Body;Body;Body	3.55658	-1.79864	11.0776	5.16679e-05	0.00326902	2.65619
chr3	163608814	-	cg04348254		OpenSea				3.55655	-0.526088	24.5634	6.57207e-07	0.000436784	6.97564
chr10	79003155	+	cg06144361		OpenSea	KCNMA1;KCNMA1;KCNMA1;KCNMA1	NM_001161353;NM_001161352;NM_002247;NM_001014797	Body;Body;Body;Body	3.55627	-1.73645	27.6479	3.40905e-07	0.000417522	7.51621
chr18	77190089	+	cg00636427	chr18:77193463-77193764	N_Shelf	NFATC1;NFATC1;NFATC1;NFATC1;NFATC1	NM_006162;NM_172388;NM_172389;NM_172387;NM_172390	Body;5'UTR;Body;Body;Body	3.55541	-2.46881	7.51119	0.000401355	0.0134877	0.39007
chr5	121414076	-	cg08920068	chr5:121412500-121414077	Island	LOX	NM_002317	TSS200	3.55515	-0.598821	29.702	2.28939e-07	0.000415462	7.82497
chr5	143883482	+	cg19452248		OpenSea				3.55478	-1.89005	11.1599	4.96529e-05	0.00318206	2.69932
chr16	46603259	+	cg02017347		OpenSea	ANKRD26P1	NR_026556	TSS1500	3.55442	-0.173012	15.9129	7.21235e-06	0.00103146	4.72714
chr6	22009091	+	cg23902105		OpenSea	FLJ22536	NR_015410	Body	3.55304	-1.72722	5.39536	0.00209268	0.0446717	-1.46763
chr6	138539706	+	cg19823847		OpenSea	KIAA1244;PBOV1	NM_020340;NM_021635	Body;TSS200	3.55195	0.268296	7.36207	0.000444949	0.014542	0.274491
chr4	62076499	+	cg20729460		OpenSea				3.55148	-0.781673	5.2485	0.00238807	0.0491585	-1.61632
chr17	46682394	+	cg18684142	chr17:46685244-46685449	N_Shelf	LOC404266;LOC404266;HOXB6	NR_033204;NR_033201;NM_018952	Body;Body;TSS200	3.55111	3.38626	17.2371	4.64974e-06	0.000839129	5.16615
chr10	116285554	-	cg23786209		OpenSea	ABLIM1;ABLIM1;ABLIM1;ABLIM1	NM_001003408;NM_001003407;NM_006720;NM_002313	Body;Body;5'UTR;Body	3.55076	-1.18522	9.84692	9.70336e-05	0.00497465	1.96778
chr11	92083801	+	cg17276118		OpenSea	FAT3	NM_001008781	TSS1500	3.54955	-2.47238	22.413	1.09174e-06	0.00049705	6.53273
chr15	25326510	+	cg19844955		OpenSea	SNORD116-15;SNORD116-16	NR_003330;NR_003331	Body;TSS1500	3.54743	-2.38299	12.0888	3.22554e-05	0.00239741	3.16412
chr12	6473007	-	cg01807820	chr12:6472660-6473322	Island	SCNN1A;SCNN1A;SCNN1A	NM_001159575;NM_001038;NM_001159576	Body;Body;Body	3.545	-2.06309	29.8346	2.23343e-07	0.000415462	7.84367
chr10	104154605	+	cg23738770	chr10:104153729-104155557	Island	NFKB2;NFKB2;NFKB2	NM_002502;NM_001077493;NM_001077494	TSS1500;5'UTR;5'UTR	3.5449	-2.38807	33.1514	1.2427e-07	0.000415462	8.26886
chr5	157098555	+	cg15968604	chr5:157098263-157099041	Island	C5orf52	NM_001145132	TSS200	3.5442	1.55805	23.8025	7.82436e-07	0.000453825	6.82578
chr10	116337203	-	cg06848487		OpenSea	ABLIM1;ABLIM1;ABLIM1	NM_001003408;NM_001003407;NM_002313	Body;Body;Body	3.54377	-2.07449	6.64753	0.0007481	0.0212161	-0.309141
chr5	72571312	+	cg14879418		OpenSea				3.54276	-1.80295	21.8922	1.24345e-06	0.000514627	6.41594
chr17	1957607	+	cg10948797	chr17:1952919-1962328	Island	HIC1	NM_006497	TSS1500	3.541	-1.44879	12.6149	2.56093e-05	0.00209165	3.41041
chr6	26208128	-	cg12973753	chr6:26204764-26205213	S_Shelf				3.54086	-0.614505	6.18635	0.00107218	0.0275255	-0.714272
chr16	28302913	+	cg04413090	chr16:28303973-28304770	N_Shore	SBK1	NM_001024401	TSS1500	3.54065	-0.830811	6.12924	0.00112269	0.0284603	-0.766117
chrX	135251484	-	cg25883790		OpenSea	FHL1;FHL1;FHL1;FHL1;FHL1;FHL1;FHL1;FHL1	NR_027621;NM_001159704;NM_001159704;NM_001159703;NM_001159702;NM_001159700;NM_001449;NM_001167819	Body;1stExon;5'UTR;5'UTR;5'UTR;5'UTR;5'UTR;TSS1500	3.54032	-0.0659064	14.0804	1.40839e-05	0.00147028	4.03994
chr2	130897120	-	cg15638768	chr2:130897119-130897390	Island	CCDC74B	NM_207310	3'UTR	3.5403	-1.72331	10.2115	7.9933e-05	0.00437023	2.18052
chr3	194875295	-	cg09709457		OpenSea	C3orf21	NM_152531	Body	3.54013	-0.123163	5.75607	0.00152944	0.0356946	-1.11442
chr16	20338808	-	cg12554476		OpenSea	GP2;GP2;GP2;GP2;GP2;GP2;GP2;GP2	NM_001007242;NM_001007241;NM_001007240;NM_001007240;NM_001007241;NM_001502;NM_001007242;NM_001502	5'UTR;5'UTR;1stExon;5'UTR;1stExon;1stExon;1stExon;5'UTR	3.54003	-1.74768	5.69891	0.00160576	0.0369596	-1.16929
chr18	78005665	+	cg00870662	chr18:78004028-78005438	S_Shore	PARD6G	NM_032510	TSS1500	3.53983	-1.17628	15.447	8.488e-06	0.00111788	4.5618
chr19	12940950	+	cg25242423	chr19:12939415-12939662	S_Shore	RTBDN;RTBDN	NM_031429;NM_001080997	Body;5'UTR	3.53964	-1.12916	6.61289	0.000768063	0.0216199	-0.338767
chrX	107225630	+	cg10857345		OpenSea	TEX13B	NM_031273	TSS200	3.53944	1.01253	14.6794	1.1218e-05	0.00129281	4.27579
chr17	43977917	-	cg20888521	chr17:43971410-43975040	S_Shelf	MAPT;MAPT;MAPT;MAPT;MAPT;MAPT	NM_001123067;NM_016835;NM_016834;NM_001123066;NM_005910;NM_016841	5'UTR;5'UTR;5'UTR;5'UTR;5'UTR;5'UTR	3.53941	-1.81144	15.904	7.2344e-06	0.00103235	4.72406
chr6	132811784	+	cg17201227		OpenSea	STX7	NM_003569	Body	3.53877	1.69969	10.7985	5.92602e-05	0.00357879	2.50724
chr3	167045873	-	cg24197445		OpenSea	ZBBX	NM_024687	Body	3.53847	-0.779114	26.0223	4.77226e-07	0.000419485	7.24393
chr3	23631338	+	cg13334304		OpenSea	UBE2E2	NM_152653	3'UTR	3.53814	-3.07271	7.78274	0.000334104	0.0118466	0.595382
chr7	131422872	-	cg11180069		OpenSea				3.53794	-1.3587	29.0413	2.59425e-07	0.000415462	7.72964
chr1	38155367	+	cg22501998	chr1:38156042-38156279	N_Shore	C1orf109	NM_017850	Body	3.53756	-2.61814	22.793	9.94714e-07	0.000483862	6.61549
chr14	59113178	+	cg16464144	chr14:59113071-59113640	Island	DACT1;DACT1	NM_001079520;NM_016651	Body;Body	3.53681	0.966058	6.92323	0.000609024	0.0182488	-0.0778902
chr14	38091644	+	cg06765217	chr14:38091469-38092176	Island				3.53679	-1.3726	17.3286	4.5163e-06	0.00082782	5.1949
chr8	27094082	-	cg24337010		OpenSea	STMN4	NM_030795	3'UTR	3.53664	-2.67975	7.45931	0.000415933	0.0138487	0.35009
chr11	2718307	-	cg11875582	chr11:2720410-2722087	N_Shelf	KCNQ1;KCNQ1OT1;KCNQ1	NM_000218;NR_002728;NM_181798	Body;Body;Body	3.53646	-0.842676	12.6644	2.50702e-05	0.00206874	3.43303
chr14	50100181	+	cg20568725	chr14:50100315-50102009	N_Shore	C14orf104;C14orf104	NM_001083908;NM_018139	1stExon;1stExon	3.53632	-1.72244	18.5927	3.06503e-06	0.000713335	5.57305
chr14	43940960	-	cg10033475		OpenSea				3.53603	2.31401	12.8288	2.33758e-05	0.00198434	3.50732
chr8	413240	+	cg02536620		OpenSea	FBXO25;FBXO25;FBXO25	NM_183420;NM_012173;NM_183421	Body;Body;Body	3.53571	2.07188	25.0992	5.83095e-07	0.00043215	7.07698
chr3	3843887	-	cg09623845	chr3:3840513-3842772	S_Shore	LRRN1	NM_020873	5'UTR	3.53569	-0.964399	20.3519	1.86116e-06	0.000581881	6.046
chr15	60690667	-	cg00930615	chr15:60690708-60690930	N_Shore	ANXA2;ANXA2;ANXA2;ANXA2	NM_001002857;NM_004039;NM_001136015;NM_001002858	TSS1500;TSS1500;TSS1500;TSS1500	3.53555	-1.00058	12.8711	2.29615e-05	0.00196325	3.52628
chr15	25304625	-	cg11063170		OpenSea	SNORD116-4	NR_003319	TSS200	3.53493	-2.27072	10.4922	6.91421e-05	0.00397091	2.33912
chr15	25321716	-	cg19708133		OpenSea	SNORD116-12	NR_003327	TSS1500	3.53486	-2.26959	11.275	4.69851e-05	0.00307163	2.75912
chr16	47071479	-	cg27496884	chr16:47071387-47072170	Island				3.53458	-0.775787	6.00491	0.00124246	0.0306497	-0.880301
chr18	34823045	+	cg15022739	chr18:34823798-34824017	N_Shore	BRUNOL4;BRUNOL4;BRUNOL4;BRUNOL4	NM_001025089;NM_001025088;NM_020180;NM_001025087	3'UTR;3'UTR;3'UTR;3'UTR	3.53412	-1.85105	9.05221	0.00015159	0.00676337	1.47539
chr1	234232196	-	cg10228857		OpenSea	SLC35F3	NM_173508	Body	3.53351	-1.94459	7.5293	0.000396407	0.0133694	0.403966
chr3	164908619	-	cg21787176		OpenSea	SLITRK3	NM_014926	5'UTR	3.53234	-1.50731	9.73238	0.000103266	0.00519519	1.8993
chr18	10525447	-	cg25587662	chr18:10525841-10526433	N_Shore	NAPG	NM_003826	TSS1500	3.53223	-0.484531	12.3053	2.93009e-05	0.00226779	3.26687
chr4	163483399	-	cg20510833		OpenSea				3.53218	1.44672	14.0814	1.40783e-05	0.00147005	4.04035
chr17	46682413	-	cg19828220	chr17:46685244-46685449	N_Shelf	LOC404266;LOC404266;HOXB6	NR_033204;NR_033201;NM_018952	Body;Body;TSS200	3.53217	2.01582	13.8197	1.55952e-05	0.00155715	3.93358
chr14	77227645	-	cg23948080	chr14:77227569-77228691	Island	VASH1	NM_014909	TSS1500	3.5318	-1.20801	21.8636	1.25246e-06	0.000515063	6.40942
chr8	113281175	-	cg19436270		OpenSea	CSMD3;CSMD3;CSMD3	NM_198124;NM_052900;NM_198123	Body;Body;Body	3.52965	-2.4899	8.02007	0.000285884	0.0105796	0.769595
chr3	191585219	-	cg23955976	chr3:191580928-191581300	S_Shelf				3.5289	-0.955586	6.61659	0.000765898	0.0215749	-0.335592
chr6	14136628	+	cg25025545		OpenSea	CD83;CD83	NM_004233;NM_001040280	3'UTR;3'UTR	3.52825	1.45857	18.4366	3.21078e-06	0.000721036	5.5282
chr4	168004573	-	cg05773958		OpenSea	SPOCK3;SPOCK3	NM_001040159;NM_016950	Body;Body	3.52736	-1.27348	7.16368	0.000511777	0.0160631	0.117498
chr14	44408339	-	cg20459430		OpenSea				3.52704	1.18949	17.2862	4.57768e-06	0.000833367	5.18158
chr4	62072253	+	cg20015986	chr4:62065883-62068801	S_Shelf				3.52478	-1.41758	11.5461	4.13384e-05	0.00281492	2.89744
chr10	99393576	+	cg12718440	chr10:99392786-99393375	S_Shore	MORN4;MORN4	NM_001098831;NM_178832	5'UTR;TSS1500	3.52477	-1.5013	31.7934	1.56825e-07	0.000415462	8.1042
chr9	138381427	-	cg13506296	chr9:138379312-138379596	S_Shore				3.52344	-1.51853	6.11718	0.0011337	0.0286652	-0.777111
chr22	43116300	+	cg12824719	chr22:43116151-43117121	Island	A4GALT	NM_017436	5'UTR	3.51992	-1.23443	7.34908	0.000449001	0.0146397	0.264325
chr5	179246106	-	cg17987505	chr5:179247784-179248711	N_Shore	SQSTM1;SQSTM1	NM_001142298;NM_001142299	5'UTR;5'UTR	3.51977	-0.613666	6.26519	0.00100672	0.0262818	-0.64333
chr4	8107846	+	cg19083774		OpenSea	ABLIM2;ABLIM2;ABLIM2;ABLIM2;ABLIM2;ABLIM2;ABLIM2	NM_032432;NM_001130083;NM_001130087;NM_001130088;NM_001130084;NM_001130085;NM_001130086	Body;Body;Body;Body;Body;Body;Body	3.51934	-2.44428	20.5995	1.74087e-06	0.000573962	6.10808
chr13	106650270	+	cg00390259		OpenSea				3.51931	-1.24595	27.7609	3.33271e-07	0.000417522	7.53417
chr4	2944550	+	cg24015522		OpenSea	C4orf10;NOP14	NR_015453;NM_003703	Body;Body	3.51929	1.14754	6.12474	0.00112678	0.0285295	-0.770214
chr2	17771856	-	cg21685048		OpenSea	VSNL1	NM_003385	5'UTR	3.51875	-0.198745	9.20814	0.00013851	0.00635188	1.57528
chr3	167095048	+	cg24935220	chr3:167097927-167098198	N_Shelf	ZBBX	NM_024687	5'UTR	3.51842	0.39932	8.3407	0.000233041	0.00914123	0.997581
chr2	138734074	+	cg07757007		OpenSea	HNMT;HNMT	NM_001024075;NM_006895	Body;Body	3.51842	1.64006	20.1032	1.99198e-06	0.000595338	5.98257
chr10	116045930	-	cg23220343	chr10:116045754-116046112	Island	VWA2	NM_198496	Body	3.51833	-1.17397	7.35872	0.00044599	0.0145641	0.271869
chr5	79596319	-	cg09387179		OpenSea	LOC644936	NR_004845	TSS200	3.51746	-0.0771149	20.8496	1.62857e-06	0.000566311	6.16974
chr12	117630719	+	cg12656611	chr12:117627650-117628488	S_Shelf				3.51738	-2.45146	17.6947	4.02565e-06	0.000786281	5.30801
chr9	114287383	-	cg02612963	chr9:114287380-114287695	Island	ZNF483;ZNF483	NM_133464;NM_001007169	TSS200;TSS200	3.51706	-1.4024	13.7726	1.58879e-05	0.00157744	3.91413
chr8	119450829	-	cg21755755		OpenSea	SAMD12;SAMD12	NM_001101676;NM_207506	Body;Body	3.51688	-1.64074	10.5849	6.596e-05	0.00384046	2.39054
chr11	67804055	-	cg12070987	chr11:67806251-67806611	N_Shelf	NDUFS8	NM_002496	Body	3.516	1.74305	20.6893	1.69953e-06	0.000573005	6.13034
chr18	77160030	-	cg16452086	chr18:77153292-77160759	Island	NFATC1;NFATC1;NFATC1;NFATC1;NFATC1	NM_172389;NM_006162;NM_172388;NM_172387;NM_172390	TSS1500;Body;5'UTR;TSS1500;Body	3.51521	-0.656398	10.2358	7.89254e-05	0.00432642	2.19441
chr13	67231519	+	cg15090549		OpenSea	PCDH9;PCDH9	NM_203487;NM_020403	Body;Body	3.5152	1.52043	13.3027	1.91933e-05	0.00175948	3.7157
chr13	54774189	+	cg20384628		OpenSea				3.5144	-1.95645	9.22765	0.000136969	0.00630206	1.58765
chr3	108476163	+	cg20441894		OpenSea	RETNLB	NM_032579	TSS200	3.51432	-2.56534	11.5245	4.1758e-05	0.00283263	2.88655
chr3	127541455	-	cg00245192	chr3:127541270-127542048	Island	MGLL;MGLL;MGLL	NM_001003794;NM_007283;NM_007283	5'UTR;5'UTR;1stExon	3.51416	-2.59898	14.3353	1.27703e-05	0.00139087	4.14171
chr8	25792193	-	cg13390388		OpenSea	EBF2	NM_022659	Body	3.5141	-1.65594	17.5276	4.24139e-06	0.000804133	5.25676
[truncated: 19,531 more rows]

## Sheet: Hypomethylated probes (n=4,584)
chr	pos	strand	Name	Islands_Name	Relation_to_Island	UCSC_RefGene_Name	UCSC_RefGene_Accession	UCSC_RefGene_Group	logFC	AveExpr	t	P.Value	adj.P.Val	B
chr5	129239837	-	cg04729562	chr5:129239553-129241612	Island	CHSY3	NM_175856	TSS1500	-2.00051	-2.79251	-8.97003	0.000159061	0.00700494	1.42208
chr12	53227816	+	cg04050068		OpenSea	KRT79	NM_175834	1stExon	-2.00055	-0.236183	-6.92105	0.000609999	0.0182669	-0.0796882
chr17	42883379	-	cg24684576		OpenSea	GJC1;GJC1	NM_001080383;NM_005497	5'UTR;5'UTR	-2.00067	-2.43516	-11.2669	4.71663e-05	0.00307662	2.75495
chr17	75306498	-	cg08034797		OpenSea	SEPT9;SEPT9	NM_001113492;NM_001113491	5'UTR;Body	-2.00104	0.0904738	-5.61711	0.00172275	0.038837	-1.24851
chr10	88296423	+	cg04074321	chr10:88296170-88296619	Island				-2.0012	0.346849	-9.81329	9.88162e-05	0.00504313	1.94776
chr12	54070931	-	cg06632207	chr12:54071053-54071265	N_Shore	ATP5G2;ATP5G2	NM_005176;NM_001002031	TSS1500;TSS1500	-2.00199	0.836899	-12.8304	2.33597e-05	0.00198335	3.50806
chr16	329682	-	cg26876334	chr16:330060-330994	N_Shore	ARHGDIG	NM_001176	TSS1500	-2.00199	-0.0270382	-18.1471	3.50326e-06	0.000745406	5.44369
chr7	1589689	-	cg12234009	chr7:1590387-1591020	N_Shore	TMEM184A	NM_001097620	Body	-2.00215	-3.2634	-8.68177	0.000188897	0.0079042	1.23127
chr15	80696820	+	cg15804782	chr15:80696076-80697393	Island	ARNT2;ARNT2	NM_014862;NM_014862	5'UTR;1stExon	-2.0026	0.231869	-9.7757	0.000100855	0.00511282	1.92529
chr3	69812885	-	cg09325003		OpenSea	MITF;MITF	NM_198159;NM_006722	Body;TSS200	-2.00268	0.566736	-10.5638	6.66688e-05	0.00386894	2.37888
chr1	165322199	-	cg14417498	chr1:165321703-165322318	Island	LMX1A	NM_177398	Body	-2.00299	-2.7285	-9.47385	0.000119139	0.00573087	1.74172
chr2	48982950	+	cg19403014	chr2:48982621-48982958	Island	LHCGR	NM_000233	TSS200	-2.00305	0.98198	-16.1647	6.61708e-06	0.000989317	4.81407
chr10	71562095	+	cg06759405	chr10:71561302-71562876	Island	COL13A1;COL13A1;COL13A1;COL13A1;COL13A1;COL13A1;COL13A1;COL13A1;COL13A1;COL13A1;COL13A1;COL13A1;COL13A1;COL13A1;COL13A1;COL13A1;COL13A1;COL13A1;COL13A1;COL13A1;COL13A1;COL13A1;COL13A1;COL13A1;COL13A1;COL13A1;COL13A1;COL13A1;COL13A1;COL13A1;COL13A1;COL13A1;COL13A1;COL13A1;COL13A1;COL13A1;COL13A1;COL13A1;COL13A1;COL13A1	NM_001130103;NM_080798;NM_001130103;NM_080806;NM_080805;NM_080798;NM_080810;NM_080801;NM_080814;NM_080804;NM_080813;NM_080804;NM_080805;NM_080799;NM_080803;NM_080807;NM_080809;NM_080812;NM_005203;NM_080801;NM_080811;NM_080802;NM_080813;NM_080807;NM_080811;NM_080806;NM_080803;NM_080815;NM_080812;NM_080808;NM_080810;NM_080814;NM_005203;NM_080808;NM_080809;NM_080802;NM_080799;NM_080800;NM_080815;NM_…	5'UTR;5'UTR;1stExon;1stExon;1stExon;1stExon;5'UTR;1stExon;5'UTR;5'UTR;1stExon;1stExon;5'UTR;5'UTR;5'UTR;5'UTR;5'UTR;1stExon;5'UTR;5'UTR;1stExon;5'UTR;5'UTR;1stExon;5'UTR;5'UTR;1stExon;1stExon;5'UTR;1stExon;1stExon;1stExon;1stExon;5'UTR;1stExon;1stExon;1stExon;5'UTR;5'UTR;1stExon	-2.00325	0.0655061	-16.4633	5.98471e-06	0.00094977	4.91497
chr4	165304473	+	cg00032805	chr4:165304328-165305177	Island	2001-03-01	NM_001166373	TSS200	-2.00335	-2.79622	-5.90159	0.00135333	0.0325789	-0.976595
chr8	144952979	+	cg24337140	chr8:144952047-144952980	Island				-2.00468	0.384182	-8.13083	0.000266186	0.0100552	0.849292
chr17	75300284	+	cg19083265		OpenSea	SEPT9;SEPT9	NM_001113492;NM_001113491	5'UTR;Body	-2.00486	0.901247	-11.3489	4.536e-05	0.00299609	2.79719
chr10	62492679	-	cg09104156	chr10:62492785-62493376	N_Shore				-2.00498	-2.02467	-6.33482	0.000952724	0.0252207	-0.581258
chr12	14135203	+	cg18612627	chr12:14134626-14135242	Island				-2.00516	0.356104	-7.83017	0.000323752	0.0115894	0.630581
chr1	8720599	+	cg21268984		OpenSea	RERE;RERE	NM_012102;NM_001042681	5'UTR;5'UTR	-2.00536	0.730631	-7.39251	0.00043562	0.0143168	0.298248
chr3	133646065	-	cg00819338	chr3:133646094-133646650	N_Shore				-2.0056	0.628232	-5.86735	0.00139256	0.0333	-1.00879
chr17	29764719	-	cg05892419		OpenSea	RAB11FIP4	NM_032932	Body	-2.00574	0.762714	-16.9763	5.05634e-06	0.000874355	5.0831
chr19	40724361	+	cg02724271	chr19:40723104-40724389	Island	TTC9B	NM_152479	TSS200	-2.0059	-2.55753	-12.8484	2.31827e-05	0.00197393	3.51612
chr2	2547089	-	cg14042190		OpenSea				-2.00697	-0.985218	-8.01683	0.000286484	0.0105974	0.767253
chr19	11199965	+	cg12013591	chr19:11200919-11201686	N_Shore	LDLR	NM_000527	TSS200	-2.00768	-2.49527	-17.0165	4.99097e-06	0.000870172	5.09602
chr7	101256647	-	cg16581017		OpenSea	MYL10	NM_138403	3'UTR	-2.00852	-2.53354	-6.25222	0.00101716	0.0264788	-0.654947
chr5	8621221	+	cg01912692		OpenSea				-2.00903	0.981805	-6.5854	0.000784343	0.0219484	-0.362365
chr8	25903919	-	cg05397631	chr8:25900562-25905842	Island				-2.00914	0.514778	-13.4136	1.83454e-05	0.00171107	3.76326
chr16	67283054	+	cg23357854	chr16:67280023-67283152	Island	SLC9A5	NM_004594	1stExon	-2.0092	0.314492	-16.553	5.80867e-06	0.000934294	4.94486
chr16	318213	+	cg05045498	chr16:318617-318901	N_Shore				-2.00925	0.0923475	-12.0391	3.29816e-05	0.00243413	3.14027
chr7	1546826	-	cg17541142	chr7:1543280-1544399	S_Shelf				-2.00976	0.477584	-11.4896	4.24472e-05	0.00286309	2.86888
chr5	177980944	-	cg11264947		OpenSea	COL23A1	NM_173465	Body	-2.00999	-3.34819	-6.06767	0.00118024	0.0295283	-0.822432
chr22	26881231	-	cg07924575	chr22:26879458-26879930	S_Shore	HPS4;SRRD	NM_022081;NM_001013694	TSS1500;Body	-2.0106	0.363121	-13.1032	2.0837e-05	0.0018463	3.62902
chr3	10486117	-	cg00379733		OpenSea	ATP2B2;ATP2B2	NM_001683;NM_001001331	Body;Body	-2.01082	-2.51587	-12.0504	3.28151e-05	0.00242682	3.14569
chr6	27775888	-	cg01785628	chr6:27775329-27776258	Island	HIST1H2AI;HIST1H2BL	NM_003509;NM_003519	TSS200;TSS200	-2.01089	-2.21831	-11.2423	4.77241e-05	0.00309923	2.74223
chr22	37816046	+	cg13538063	chr22:37815803-37816477	Island	ELFN2	NM_052906	5'UTR	-2.01092	-1.93903	-5.27663	0.00232796	0.0482827	-1.58762
chr6	31829960	+	cg00547425	chr6:31830299-31830948	N_Shore	NEU1	NM_000434	Body	-2.01148	-3.05178	-11.5746	4.07916e-05	0.00279185	2.9118
chr6	30313495	+	cg26564730	chr6:30312837-30313419	S_Shore	RPP21	NM_024839	Body	-2.01221	-3.43367	-5.22656	0.00243619	0.0498623	-1.63878
chr2	227663533	+	cg00820208	chr2:227662082-227664912	Island	IRS1	NM_005544	TSS200	-2.01257	0.842297	-14.8108	1.06847e-05	0.00126207	4.326
chr12	58159692	+	cg01182309	chr12:58158855-58160000	Island	CYP27B1	NM_000785	Body	-2.01296	0.498082	-6.18333	0.00107478	0.0275757	-0.717002
chr14	105659225	+	cg18268041	chr14:105658586-105659226	Island				-2.01359	0.178319	-11.8035	3.67004e-05	0.00260585	3.02558
chr4	47488375	+	cg26383193		OpenSea	ATP10D	NM_020453	5'UTR	-2.01392	0.945586	-8.93906	0.000161988	0.00710282	1.40186
chr3	25469577	+	cg10712623		OpenSea	RARB;RARB	NM_000965;NM_016152	TSS1500;TSS200	-2.01507	-2.21641	-11.8469	3.59803e-05	0.00257417	3.04688
chr7	139929855	+	cg16063989	chr7:139930065-139930356	N_Shore				-2.01516	-2.2912	-5.55459	0.00181882	0.0403962	-1.30965
chr2	178977002	+	cg16928994	chr2:178977078-178977828	N_Shore	RBM45	NM_152945	TSS200	-2.01532	-3.52996	-13.2028	1.99968e-05	0.00180246	3.67247
chr4	180978836	+	cg22532843	chr4:180979038-180980619	N_Shore				-2.01593	-3.1299	-5.58305	0.00177434	0.0397073	-1.28176
chr2	242741407	+	cg18105179	chr2:242742598-242743758	N_Shore	GAL3ST2	NM_022134	Body	-2.01599	0.747481	-15.4025	8.6232e-06	0.00112586	4.54568
chr10	102777924	-	cg21378403	chr10:102778604-102778922	N_Shore	PDZD7	NM_024895	Body	-2.01612	0.483267	-7.39175	0.000435851	0.0143234	0.297654
chr1	201708836	+	cg16023122	chr1:201708787-201709429	Island	NAV1;NAV1	NM_001167738;NM_020443	TSS200;Body	-2.01696	-2.66317	-8.23874	0.000248503	0.00958379	0.925973
chr18	5629249	-	cg27112102	chr18:5628324-5630785	Island				-2.01706	-0.230766	-7.674	0.000359326	0.0124802	0.513946
chr16	86714765	+	cg02974204	chr16:86714998-86715325	N_Shore				-2.01789	-2.52285	-12.2288	3.03072e-05	0.00231716	3.23079
chr2	172961504	+	cg05572456	chr2:172959267-172962054	Island				-2.0191	-2.65283	-8.43595	0.000219602	0.00877036	1.06374
chr1	67773128	-	cg27416067	chr1:67773329-67773767	N_Shore	IL12RB2;IL12RB2	NM_001559;NM_001559	5'UTR;1stExon	-2.01988	1.42019	-13.4829	1.78384e-05	0.00168755	3.79272
chr2	161767428	+	cg25052847		OpenSea				-2.02063	-3.96242	-8.25076	0.000246619	0.00952951	0.934457
chr10	52500425	-	cg12289553	chr10:52499392-52500021	S_Shore	ASAH2B	NM_001079516	5'UTR	-2.02064	-2.94976	-6.56197	0.000798531	0.022231	-0.382536
chr13	19759420	-	cg03399574		OpenSea				-2.02065	-0.5999	-11.0952	5.123e-05	0.00324738	2.66542
chr1	236850232	-	cg21376883	chr1:236849472-236850323	Island	ACTN2	NM_001103	Body	-2.0207	0.120294	-5.76099	0.00152307	0.0355818	-1.10972
chr3	129147397	+	cg17468185	chr3:129147229-129147617	Island	C3orf25;C3orf25	NM_207307;NM_207307	5'UTR;1stExon	-2.02094	1.08392	-9.43577	0.000121711	0.00581391	1.71815
chr6	45387347	-	cg03474350	chr6:45387346-45388164	Island	RUNX2;RUNX2	NM_001015051;NM_001024630	Body;Body	-2.02115	1.05311	-8.3166	0.000236592	0.00924428	0.980728
chr15	26348105	-	cg23029573		OpenSea				-2.02172	-1.35677	-5.87606	0.00138245	0.0331157	-1.00058
chr6	3227949	+	cg10926113	chr6:3227025-3229688	Island	TUBB2B;TUBB2B	NM_178012;NM_178012	1stExon;5'UTR	-2.0225	-1.30206	-9.23501	0.000136393	0.00627883	1.59232
chr6	209712	+	cg03910874		OpenSea				-2.0232	-0.147988	-11.9332	3.45955e-05	0.00251527	3.08903
chr10	125600185	+	cg25187802		OpenSea	CPXM2	NM_198148	Body	-2.02385	0.769898	-5.3833	0.00211529	0.0450233	-1.47974
chr2	206550107	-	cg23038014	chr2:206549599-206551316	Island	NRP2;NRP2;NRP2;NRP2;NRP2;NRP2	NM_201279;NM_018534;NM_201264;NM_201267;NM_003872;NM_201266	Body;Body;Body;Body;Body;Body	-2.02391	0.858777	-18.903	2.79771e-06	0.000684626	5.66077
chr8	144986488	+	cg09374673	chr8:144990270-145002135	N_Shelf				-2.0255	-2.21059	-5.88745	0.00136936	0.0328881	-0.989867
chr11	61717005	-	cg06068935		OpenSea	BEST1;BEST1	NM_001139443;NM_004183	TSS1500;TSS1500	-2.02585	0.0892414	-14.7652	1.08663e-05	0.00127202	4.30864
chr11	20182021	-	cg11831238	chr11:20181200-20182325	Island	DBX1	NM_001029865	TSS200	-2.02629	0.0179274	-7.67261	0.000359661	0.0124879	0.512903
chr1	2250410	+	cg03324138	chr1:2249315-2249634	S_Shore				-2.02676	-0.131857	-5.57476	0.00178716	0.0399049	-1.28987
chr6	31127173	-	cg21863888	chr6:31125894-31126561	S_Shore	TCF19;TCF19;CCHCR1	NM_001077511;NM_007109;NM_019052	5'UTR;5'UTR;TSS1500	-2.02704	0.40213	-5.35094	0.00217734	0.0459672	-1.5123
chr11	115861018	-	cg01807735		OpenSea				-2.02733	0.0553861	-5.71841	0.00157924	0.0365143	-1.15052
chr8	91094847	+	cg26290632		OpenSea	CALB1	NM_004929	1stExon	-2.0274	1.57049	-6.43293	0.00088224	0.0238833	-0.49473
chr8	49494499	-	cg11948766		OpenSea				-2.0277	1.33044	-7.26783	0.000475339	0.0152415	0.200385
chr2	129126375	+	cg08735716		OpenSea				-2.02814	-3.13217	-7.67281	0.000359614	0.0124879	0.513051
chr1	41978921	-	cg04564461	chr1:41981788-41982043	N_Shelf	HIVEP3;HIVEP3	NM_024503;NM_001127714	Body;Body	-2.02868	-3.3832	-8.66916	0.000190344	0.00794403	1.22279
chr3	39192364	-	cg03540589	chr3:39194241-39195359	N_Shore	CSRNP1	NM_033027	5'UTR	-2.02879	-0.328997	-10.3122	7.58488e-05	0.00422244	2.23793
chr6	41472382	+	cg22191981	chr6:41472816-41473291	N_Shore				-2.02892	0.446453	-11.5209	4.18275e-05	0.00283595	2.88475
chr7	116312739	-	cg25299676	chr7:116311824-116312598	S_Shore	MET;MET	NM_000245;NM_001127500	5'UTR;5'UTR	-2.02958	-0.00331913	-7.70257	0.00035249	0.0123089	0.535445
chr8	10915402	+	cg00364747	chr8:10916662-10917097	N_Shore	XKR6	NM_173683	Body	-2.0296	1.14994	-9.52946	0.000115497	0.00560156	1.77597
chr17	37763088	+	cg14569471	chr17:37761691-37763551	Island	NEUROD2	NM_006160	5'UTR	-2.02996	-2.35297	-7.85082	0.000319361	0.0114742	0.645851
chr11	69492642	+	cg09853648	chr11:69489754-69490329	S_Shelf				-2.03059	0.260141	-6.3393	0.000949366	0.0251575	-0.577282
chr2	75426800	+	cg10814856	chr2:75426592-75428030	Island	TACR1;TACR1	NM_001058;NM_015727	TSS200;TSS200	-2.03072	-3.13094	-6.31208	0.000969978	0.0255729	-0.601467
chr17	17946468	-	cg14611258	chr17:17942198-17943495	S_Shelf	C17orf39	NM_024052	Body	-2.03083	0.680112	-13.5583	1.7305e-05	0.00165749	3.8246
chr6	160389717	+	cg16797777	chr6:160389832-160390890	N_Shore	IGF2R	NM_000876	TSS1500	-2.03144	-2.87387	-5.52312	0.0018695	0.0411309	-1.34061
chr11	130297513	+	cg13464448	chr11:130297401-130298517	Island	ADAMTS8	NM_007037	1stExon	-2.03186	-0.554592	-5.45002	0.00199363	0.0430887	-1.41302
chr4	164418255	+	cg16728269	chr4:164415409-164416186	S_Shelf	C4orf43	NM_018352	Body	-2.03206	1.5715	-7.09538	0.000537435	0.01665	0.0625785
chr22	31090740	-	cg27373134	chr22:31090200-31091334	Island	OSBP2	NM_030758	TSS200	-2.03213	-1.68187	-5.83553	0.0014302	0.0339582	-1.03884
chr10	27547704	-	cg18937827	chr10:27547668-27548402	Island				-2.03243	1.28205	-10.6761	6.29957e-05	0.00372602	2.44067
chr19	3273583	-	cg14586555	chr19:3275608-3275970	N_Shelf	BRUNOL5	NM_021938	Body	-2.03312	0.209555	-13.2736	1.9423e-05	0.00177042	3.70317
chr1	180993237	-	cg15084269	chr1:180991227-180991465	S_Shore	STX6	NM_005819	TSS1500	-2.03334	-0.396732	-5.58597	0.00176984	0.0396409	-1.2789
chr10	23216847	-	cg06560760		OpenSea	ARMC3	NM_173081	TSS200	-2.03376	-4.00658	-8.96418	0.000159609	0.0070216	1.41826
chr2	11810173	-	cg17916490	chr2:11809606-11810433	Island	NTSR2	NM_012344	1stExon	-2.03411	0.657752	-7.87762	0.000313767	0.0113296	0.665607
chr8	91094811	+	cg12402251		OpenSea	CALB1	NM_004929	Body	-2.03436	0.942669	-16.5639	5.78776e-06	0.000932293	4.94847
chr6	43737136	+	cg00539360	chr6:43737632-43739852	N_Shore	VEGFA;VEGFA;VEGFA;VEGFA;VEGFA;VEGFA;VEGFA;VEGFA;VEGFA;VEGFA;VEGFA;VEGFA;VEGFA;VEGFA;VEGFA;VEGFA	NM_001171622;NM_001171625;NM_001171623;NM_001025370;NM_001025368;NM_001171627;NM_001033756;NM_001171630;NM_001171626;NM_001025366;NM_001171628;NM_001171629;NM_003376;NM_001171624;NM_001025369;NM_001025367	TSS1500;TSS1500;TSS1500;TSS1500;TSS1500;TSS1500;TSS1500;TSS1500;TSS1500;TSS1500;TSS1500;TSS1500;TSS1500;TSS1500;TSS1500;TSS1500	-2.03471	0.881989	-12.6145	2.56126e-05	0.00209165	3.41027
chr1	234793300	+	cg13777730		OpenSea				-2.03507	0.368889	-5.52683	0.00186343	0.0410588	-1.33695
chr12	132703589	+	cg12248652		OpenSea	GALNT9	NM_001122636	Body	-2.03536	-2.91538	-16.1938	6.55222e-06	0.000985788	4.82399
chr17	35241844	-	cg06679334		OpenSea				-2.03546	1.44184	-7.97557	0.000294272	0.0108056	0.737291
chr11	131561541	-	cg01803766	chr11:131560937-131561613	Island	NTM	NM_001048209	Body	-2.03571	-0.929374	-7.97596	0.000294197	0.0108037	0.737578
chr1	234293071	+	cg17451688		OpenSea	SLC35F3	NM_173508	Body	-2.03572	-2.93252	-9.02517	0.000154002	0.00684094	1.4579
chr10	8374400	-	cg26891924		OpenSea				-2.03718	-4.17146	-18.6871	2.9806e-06	0.000705461	5.59996
chr3	126748200	-	cg00795382	chr3:126748660-126748891	N_Shore	PLXNA1	NM_032242	Body	-2.03761	-2.09906	-6.99238	0.000579014	0.0176024	-0.021115
chr8	11618677	-	cg23430066		OpenSea				-2.03777	0.987529	-14.6946	1.11547e-05	0.00128889	4.28163
chr15	25337655	+	cg05369676		OpenSea				-2.03798	0.55832	-8.7804	0.000178006	0.00758092	1.29723
chr8	3141907	+	cg16785381		OpenSea	CSMD1	NM_033225	Body	-2.03818	1.01947	-9.17787	0.000140943	0.00642714	1.55601
chr6	134498979	-	cg02904344	chr6:134497536-134497756	S_Shore	SGK1;SGK1;SGK1	NM_001143676;NM_001143677;NM_001143677	Body;1stExon;5'UTR	-2.03852	0.941408	-12.9346	2.23558e-05	0.00192764	3.55461
chr19	55960947	+	cg26792894	chr19:55962482-55964247	N_Shore				-2.03888	0.725484	-9.07038	0.000149993	0.00670782	1.48712
chr2	217363253	+	cg13810556	chr2:217363524-217363826	N_Shore	RPL37A	NM_000998	TSS1500	-2.03908	-3.00647	-6.62212	0.000762686	0.0215065	-0.330864
chr17	72426469	+	cg16987606	chr17:72426783-72428977	N_Shore	GPRC5C	NM_022036	TSS1500	-2.03962	0.0914117	-5.35137	0.00217649	0.0459528	-1.51186
chr2	3990329	+	cg07537581		OpenSea				-2.03976	-4.03539	-15.565	8.14123e-06	0.00109503	4.60427
chr12	81471678	-	cg11659501	chr12:81471569-81472119	Island	ACSS3	NM_024560	TSS200	-2.03983	-2.47749	-5.57764	0.00178269	0.0398305	-1.28705
chr6	33943662	+	cg12279419	chr6:33943604-33944027	Island				-2.04026	0.868547	-15.8484	7.37465e-06	0.00104324	4.70462
chr1	201951234	+	cg03981535	chr1:201951754-201952579	N_Shore	RNPEP	NM_020216	TSS1500	-2.04079	-2.67229	-9.39607	0.000124461	0.00590358	1.69348
chr17	48666821	-	cg20271361		OpenSea	CACNA1G;CACNA1G;CACNA1G;CACNA1G;CACNA1G;CACNA1G;CACNA1G;CACNA1G;CACNA1G;CACNA1G;CACNA1G;CACNA1G;CACNA1G;CACNA1G;CACNA1G	NM_198384;NM_198379;NM_198380;NM_198377;NM_198385;NM_018896;NM_198396;NM_198386;NM_198376;NM_198397;NM_198388;NM_198383;NM_198382;NM_198378;NM_198387	Body;Body;Body;Body;Body;Body;Body;Body;Body;Body;Body;Body;Body;Body;Body	-2.04139	-3.11542	-10.5966	6.55705e-05	0.00382385	2.397
chr18	13826399	-	cg14179575	chr18:13826186-13826523	Island	MC5R	NM_005913	1stExon	-2.04266	-0.050436	-11.8912	3.52617e-05	0.00254397	3.06855
chr1	244014536	+	cg20681578	chr1:244013802-244014592	Island				-2.0433	2.01696	-8.69668	0.000187202	0.00786001	1.24129
chr12	97399497	-	cg06720823		OpenSea				-2.04346	0.385358	-6.21075	0.00105141	0.0271362	-0.692239
chr12	123319216	+	cg23970703	chr12:123319750-123321043	N_Shore	HIP1R	NM_003959	TSS1500	-2.04361	-0.332353	-7.05893	0.000551739	0.0169696	0.0330822
chr6	166144656	+	cg09454230		OpenSea				-2.04363	-3.47988	-5.56654	0.00179998	0.0401149	-1.29792
chr18	77309696	-	cg15943602	chr18:77309695-77312226	Island				-2.04365	-2.9854	-13.6045	1.69869e-05	0.0016396	3.84406
chr1	54964905	-	cg25340098	chr1:54965023-54965391	N_Shore				-2.04375	-2.87404	-15.5738	8.11624e-06	0.0010938	4.60739
chr21	46123590	-	cg07401258	chr21:46126890-46127100	N_Shelf	C21orf29	NM_144991	Body	-2.04445	-3.15684	-8.59403	0.000199243	0.00819882	1.172
chr8	123734126	-	cg27524128		OpenSea				-2.04465	0.947093	-5.90668	0.0013476	0.0324882	-0.971814
chr6	73188890	-	cg20067138		OpenSea				-2.04523	0.724846	-9.65259	0.000107885	0.00534125	1.85112
chr20	3149320	+	cg07567308	chr20:3148649-3149060	S_Shore	ProSAPiP1	NM_014731	TSS200	-2.0453	0.184966	-5.72351	0.00157239	0.0364115	-1.14563
chr12	54071165	+	cg09706122	chr12:54071053-54071265	Island	ATP5G2;ATP5G2	NM_005176;NM_001002031	TSS1500;TSS1500	-2.04585	0.816617	-15.9875	7.02962e-06	0.00101966	4.75308
chr11	2925594	-	cg14101500	chr11:2923301-2923817	S_Shore	SLC22A18;SLC22A18;SLC22A18AS	NM_183233;NM_002555;NM_007105	Body;Body;TSS1500	-2.04649	-2.49573	-5.82636	0.00144126	0.0341509	-1.04752
chr3	37494602	-	cg08198176	chr3:37493418-37494538	S_Shore	ITGA9	NM_002207	Body	-2.04823	-0.337105	-5.65504	0.00166732	0.0379372	-1.21167
chr15	71519190	-	cg07016095		OpenSea	THSD4	NM_024817	Body	-2.04823	0.155847	-5.97354	0.00127496	0.0312291	-0.909397
chr16	84475861	+	cg04342425		OpenSea	ATP2C2	NM_014861	Body	-2.04833	-1.24151	-12.484	2.70984e-05	0.00215925	3.35024
chr17	11923262	-	cg02746232	chr17:11923951-11924871	N_Shore	MAP2K4	NM_003010	TSS1500	-2.04844	0.528926	-11.9699	3.40269e-05	0.00248998	3.10681
chr5	149623972	+	cg19513232		OpenSea	CAMK2A;CAMK2A	NM_015981;NM_171825	Body;Body	-2.04889	-0.314761	-5.84024	0.00142456	0.0338541	-1.03438
chr17	26711117	-	cg21817187	chr17:26711383-26712311	N_Shore	SARM1	NM_015077	Body	-2.05016	1.10219	-8.43176	0.000220174	0.00878583	1.06084
chr2	210636560	-	cg04100532	chr2:210636344-210636935	Island	UNC80;UNC80	NM_182587;NM_032504	TSS200;TSS200	-2.05019	-0.456853	-6.82168	0.000656438	0.0192477	-0.162153
chr7	128337483	-	cg17964975		OpenSea				-2.0512	-3.0911	-10.9835	5.40928e-05	0.00336742	2.60641
chr3	129272656	+	cg09524658		OpenSea				-2.05134	0.256009	-5.58001	0.00177903	0.0397876	-1.28473
chr17	3378996	+	cg26217813	chr17:3375006-3375237	S_Shelf	ASPA;ASPA	NM_000049;NM_001128085	TSS1500;5'UTR	-2.05152	-2.50639	-15.2958	8.95772e-06	0.00114969	4.50683
chr12	54339167	+	cg04819096	chr12:54338761-54339168	Island	HOXC13	NM_017410	3'UTR	-2.05157	-2.78394	-18.8125	2.87273e-06	0.000692693	5.63539
chr4	41753803	+	cg00516513	chr4:41753669-41753947	Island				-2.05159	-3.2283	-7.71861	0.000348719	0.0122224	0.547481
chr6	30130449	+	cg10708400		OpenSea	TRIM15	NM_033229	TSS1500	-2.05173	-3.19939	-5.9073	0.0013469	0.0324779	-0.971232
chr4	186435617	-	cg12847662		OpenSea	PDLIM3;PDLIM3	NM_001114107;NM_014476	Body;Body	-2.05261	0.79343	-13.7966	1.57375e-05	0.00156745	3.92408
chr17	78073434	+	cg25397840	chr17:78074902-78075761	N_Shore	CCDC40	NM_017950	Body	-2.0527	-0.477588	-7.46863	0.000413269	0.013786	0.357291
chr9	12704964	-	cg14542367		OpenSea	TYRP1	NM_000550	Body	-2.05285	-0.776041	-6.29132	0.000986053	0.0258943	-0.619973
chr8	86350927	+	cg21172458	chr8:86350765-86351196	Island	CA3	NM_005181	TSS200	-2.05294	-0.0124046	-19.2486	2.53165e-06	0.00065753	5.75622
chr17	72426840	+	cg01750157	chr17:72426783-72428977	Island	GPRC5C	NM_022036	TSS1500	-2.0541	0.754568	-12.3795	2.83624e-05	0.0022225	3.30163
chr6	47754005	+	cg20497205		OpenSea	OPN5;OPN5	NM_181744;NM_001030051	Body;TSS1500	-2.05414	1.32354	-14.5088	1.19582e-05	0.00134193	4.20977
chr6	169653959	+	cg03535284		OpenSea	THBS2	NM_003247	5'UTR	-2.05445	-0.097448	-9.99121	8.97974e-05	0.00471464	2.05292
chr17	16257165	+	cg02627657	chr17:16255618-16257148	S_Shore	CENPV	NM_181716	TSS1500	-2.05476	-2.69283	-8.23202	0.000249563	0.00961794	0.921226
chr7	96654425	+	cg01169726	chr7:96653467-96654199	S_Shore	DLX5	NM_005221	TSS1500	-2.05491	-0.0263697	-13.8788	1.5236e-05	0.00153382	3.95793
chr3	156876145	-	cg12406124	chr3:156877175-156878364	N_Shore	CCNL1	NM_020307	Body	-2.05578	0.938892	-16.5817	5.75371e-06	0.000930072	4.95437
chr13	36050881	-	cg01952313	chr13:36052553-36053119	N_Shore	MIR548F5;NBEA;MAB21L1	NR_031646;NM_015678;NM_005584	Body;Body;TSS200	-2.05608	-3.27756	-17.5768	4.17647e-06	0.000798703	5.27192
chr11	133229387	-	cg25187338	chr11:133230884-133231645	N_Shore	OPCML	NM_001012393	Body	-2.05613	-2.7335	-9.07511	0.000149581	0.00669689	1.49016
chr1	200332938	-	cg10243567		OpenSea				-2.05662	-2.03003	-5.67157	0.00164382	0.0375664	-1.19567
chr2	227654510	+	cg11996390	chr2:227655903-227656647	N_Shore	IRS1	NM_005544	3'UTR	-2.05707	-0.150274	-6.77251	0.000680927	0.0197891	-0.203333
chr13	36051666	+	cg24769969	chr13:36052553-36053119	N_Shore	MIR548F5;NBEA;MAB21L1	NR_031646;NM_015678;NM_005584	Body;Body;TSS1500	-2.05728	-2.33354	-5.22452	0.00244073	0.049932	-1.64087
chr4	103998293	-	cg18626035	chr4:103997208-103998007	S_Shore	NHEDC2	NM_178833	TSS200	-2.05771	0.49403	-8.93711	0.000162174	0.007107	1.40059
chr12	132900480	-	cg15866393	chr12:132900224-132901089	Island	GALNT9	NM_001122636	Body	-2.05797	-1.54847	-9.07382	0.000149694	0.00669945	1.48933
chr11	133837711	-	cg19522930		OpenSea				-2.05848	-3.32411	-8.47661	0.000214142	0.00862587	1.09177
chr12	73005050	+	cg27610545		OpenSea	TRHDE	NM_013381	Body	-2.05884	-1.54943	-9.32021	0.000129922	0.00607883	1.64605
chr3	180397750	-	cg00395262	chr3:180397104-180397877	Island	CCDC39	NM_181426	TSS1500	-2.05963	-1.82645	-6.17277	0.00108395	0.0277565	-0.726569
chr12	122986464	-	cg01581360	chr12:122984995-122985644	S_Shore	ZCCHC8	NM_017612	TSS1500	-2.05971	-2.31354	-12.1497	3.13898e-05	0.00236331	3.19325
chr1	98511908	-	cg05423529	chr1:98510966-98511710	S_Shore	MIR137	NR_029679	TSS200	-2.06044	-0.867022	-9.72325	0.000103782	0.00521081	1.89381
chr17	7239574	-	cg14050954		OpenSea	ACAP1	NM_014716	TSS1500	-2.06049	-2.03895	-7.89394	0.000310418	0.0112446	0.677604
chr10	29011452	+	cg08813539	chr10:29011053-29011453	Island				-2.06054	1.32414	-15.9437	7.13613e-06	0.00102794	4.73789
chr17	42248099	+	cg10023613		OpenSea	ASB16;ASB16	NM_080863;NM_080863	5'UTR;1stExon	-2.06106	-0.074275	-13.453	1.8055e-05	0.00169946	3.78004
chr1	247171433	+	cg25794766	chr1:247170868-247171434	Island	ZNF695	NM_020394	TSS200	-2.06115	-2.4159	-10.5116	6.84609e-05	0.00394176	2.34993
chr1	46951477	+	cg03401357	chr1:46951168-46951792	Island				-2.06164	-3.43589	-7.69655	0.000353917	0.012343	0.530922
chr6	33079692	+	cg25438492		OpenSea	HLA-DPB2	NR_001435	TSS1500	-2.06178	0.838776	-12.3746	2.84233e-05	0.00222609	3.29934
chr5	177034441	-	cg06910125	chr5:177035351-177035660	N_Shore	B4GALT7	NM_007255	Body	-2.06181	-2.67958	-13.5736	1.71985e-05	0.00165277	3.83108
chr15	78633437	+	cg05478779	chr15:78633322-78634089	Island	CRABP1	NM_004378	Body	-2.06199	0.0124242	-6.12974	0.00112223	0.0284534	-0.765661
chr4	15965025	+	cg12073319		OpenSea	FGFBP2	NM_031950	TSS200	-2.06233	-2.86428	-10.0396	8.75153e-05	0.00463065	2.08117
chr7	25021067	+	cg09396895	chr7:25021013-25021520	Island	OSBPL3;OSBPL3;OSBPL3;OSBPL3	NM_145321;NM_015550;NM_145320;NM_145322	TSS1500;TSS1500;TSS1500;TSS1500	-2.06246	0.338811	-17.1467	4.78624e-06	0.000853405	5.13753
chr5	140700478	+	cg20560182	chr5:140699898-140700495	Island	TAF7	NM_005642	TSS200	-2.06255	-4.21072	-5.58028	0.00177861	0.0397806	-1.28447
chr11	67340709	+	cg16132851		OpenSea				-2.06315	-1.19374	-7.42274	0.00042658	0.0140932	0.321759
chr17	40070691	+	cg12641024	chr17:40074291-40075380	N_Shelf	ACLY;ACLY	NM_001096;NM_198830	5'UTR;5'UTR	-2.06334	0.971286	-6.28646	0.000989854	0.0259678	-0.624305
chr15	62534411	+	cg24837710		OpenSea				-2.06339	-1.48968	-7.7709	0.000336747	0.0119237	0.586567
chr1	2145258	-	cg12526693	chr1:2144199-2144497	S_Shore				-2.06369	-0.0111612	-6.52214	0.000823345	0.0227478	-0.416972
chr5	321320	+	cg11554391	chr5:320788-323010	Island	AHRR	NM_020731	Body	-2.06375	0.679965	-12.4319	2.77198e-05	0.00218969	3.32607
chr11	115530590	-	cg07627556	chr11:115529997-115530548	S_Shore				-2.06423	-4.04508	-13.0881	2.09676e-05	0.00185316	3.62242
chr17	73761710	+	cg19026231	chr17:73760694-73761269	S_Shore	GALK1	NM_000154	TSS1500	-2.06465	1.15645	-18.2619	3.38367e-06	0.000735968	5.47742
chr4	36245424	+	cg08284371	chr4:36245631-36246389	N_Shore	ARAP2	NM_015230	5'UTR	-2.06471	-2.43478	-7.62733	0.000370825	0.0127548	0.478681
chr1	179050803	+	cg07923746	chr1:179051075-179051948	N_Shore	TOR3A	NM_022371	TSS1500	-2.06474	-3.19295	-8.58865	0.000199899	0.00821372	1.16834
chr15	80860549	-	cg02927074		OpenSea	ARNT2	NM_014862	Body	-2.06488	-3.33094	-5.74306	0.00154644	0.0359921	-1.12688
chr3	132098294	-	cg21531775		OpenSea				-2.06516	0.857017	-19.3303	2.47318e-06	0.000648676	5.77844
chr15	42281679	+	cg27644513		OpenSea	PLA2G4E	NM_001080490	Body	-2.06593	0.595269	-13.1984	2.00324e-05	0.00180442	3.67059
chr2	241759279	+	cg14662379	chr2:241758141-241760783	Island	KIF1A	NM_004321	5'UTR	-2.06604	-2.57177	-9.91577	9.3499e-05	0.00484763	2.00856
chr1	26372895	+	cg00703260	chr1:26372281-26373313	Island	SLC30A2;SLC30A2	NM_001004434;NM_032513	TSS1500;TSS1500	-2.06605	0.36397	-13.0841	2.10027e-05	0.00185478	3.62065
chr8	101170029	+	cg20295949	chr8:101170161-101170827	N_Shore	SPAG1;SPAG1	NM_003114;NM_172218	TSS1500;TSS1500	-2.06674	-3.13904	-6.42361	0.000888667	0.0240071	-0.5029
chr1	22581534	+	cg03044367		OpenSea				-2.06726	-3.0987	-10.7112	6.1896e-05	0.00368125	2.45986
chr12	112564065	-	cg24857957	chr12:112563184-112563788	S_Shore	TRAFD1;TRAFD1	NM_006700;NM_001143906	5'UTR;5'UTR	-2.06729	-2.26502	-6.93647	0.00060314	0.0181112	-0.0669813
chr5	169930879	-	cg15124711	chr5:169931065-169931471	N_Shore	KCNIP1;KCNIP1;KCNIP1	NM_014592;NM_001034837;NM_001034838	TSS200;TSS200;Body	-2.06765	-0.037912	-16.7658	5.41521e-06	0.0009061	5.01489
chr10	88126104	+	cg03370738	chr10:88122924-88127364	Island	GRID1	NM_017551	1stExon	-2.06774	0.0602518	-9.98772	8.99647e-05	0.00472111	2.05088
chr2	23679420	-	cg08649286		OpenSea	KLHL29	NM_052920	5'UTR	-2.06801	-3.07771	-16.7897	5.37297e-06	0.000902462	5.02269
chr2	71047710	+	cg15654136		OpenSea	CLEC4F;CLEC4F	NM_173535;NM_173535	1stExon;5'UTR	-2.06816	0.163507	-5.35713	0.0021653	0.0457934	-1.50605
chr6	7261517	+	cg13323047	chr6:7261318-7261618	Island				-2.06824	-2.6151	-9.37237	0.000126138	0.00595623	1.6787
chr1	85528044	-	cg22488158		OpenSea	WDR63;WDR63	NM_145172;NM_145172	1stExon;5'UTR	-2.06838	-2.48434	-13.1578	2.03714e-05	0.00182169	3.65288
chr15	78557094	+	cg13747794	chr15:78556405-78557542	Island	DNAJA4;DNAJA4;DNAJA4;DNAJA4	NM_001130183;NM_018602;NM_001130182;NM_001130182	TSS1500;Body;5'UTR;1stExon	-2.06848	-2.52847	-17.4366	4.36467e-06	0.000815515	5.22857
chr6	99281500	+	cg24942226	chr6:99279317-99283842	Island	POU3F2	NM_005604	TSS1500	-2.06868	-2.64026	-6.79111	0.000671543	0.0195759	-0.187729
chr13	41227982	-	cg10696351		OpenSea	FOXO1	NM_002015	Body	-2.06872	0.627732	-9.57589	0.000112555	0.00550127	1.80442
chr4	56534223	+	cg13894719		OpenSea				-2.06882	0.084672	-7.26947	0.000474792	0.0152325	0.201677
chr4	6576608	-	cg16774354	chr4:6576735-6577173	N_Shore	MAN2B2	NM_015274	TSS1500	-2.06914	-2.33206	-10.2088	8.00471e-05	0.00437183	2.17896
chr4	25677874	-	cg01335372	chr4:25677808-25678132	Island	SLC34A2	NM_006424	Body	-2.0692	0.621247	-6.39208	0.000910828	0.024414	-0.530629
chr20	42955472	+	cg08268798	chr20:42955433-42955728	Island				-2.06966	0.0279336	-6.04505	0.00120224	0.0299272	-0.843231
chr21	38641087	-	cg01481690	chr21:38639235-38640491	S_Shore	DSCR3	NM_006052	TSS1500	-2.06966	-0.256199	-7.29478	0.000466409	0.0150446	0.221661
chr1	20833814	+	cg03182908	chr1:20834416-20834883	N_Shore	MUL1	NM_024544	Body	-2.07047	-0.883722	-5.81356	0.00145687	0.0344189	-1.05966
chr2	65861662	+	cg16240816		OpenSea				-2.07059	0.112546	-6.08747	0.00116137	0.0292028	-0.804276
chr3	184322189	+	cg17546478	chr3:184321783-184322277	Island				-2.07121	-2.18447	-17.8044	3.89097e-06	0.000777191	5.34133
chr12	54388539	-	cg21841963	chr12:54387825-54388732	Island				-2.07156	1.39214	-16.1917	6.55684e-06	0.000985837	4.82328
chr6	170239172	-	cg02746340	chr6:170239046-170239297	Island				-2.07157	-2.33922	-7.7046	0.000352009	0.0122969	0.536972
chr17	18855313	+	cg00306284		OpenSea	SLC5A10;SLC5A10	NM_152351;NM_001042450	TSS200;TSS200	-2.07159	0.39232	-6.04842	0.00119893	0.0298674	-0.840127
chr4	1004678	+	cg02891664	chr4:1003106-1005455	Island	FGFRL1;FGFRL1	NM_001004358;NM_001004356	TSS1500;TSS1500	-2.07164	-2.49754	-14.3116	1.2886e-05	0.00139725	4.13235
chr12	7863229	-	cg20927656		OpenSea	DPPA3	NM_199286	TSS1500	-2.0717	1.36787	-6.91573	0.000612386	0.0183172	-0.0840767
chr1	67773440	+	cg20803547	chr1:67773329-67773767	Island	IL12RB2;IL12RB2	NM_001559;NM_001559	5'UTR;1stExon	-2.07223	1.78207	-5.84022	0.00142458	0.0338541	-1.03441
chr19	7852051	-	cg13544883	chr19:7852932-7854557	N_Shore	CLEC4GP1	NR_002931	TSS1500	-2.07266	-2.7343	-13.9492	1.48218e-05	0.00151048	3.98671
chr15	33011185	+	cg06540146	chr15:33009530-33011696	Island	GREM1	NM_013372	5'UTR	-2.07289	0.414569	-9.30681	0.000130916	0.00610588	1.63762
chr14	52536436	+	cg16695483	chr14:52534581-52536722	Island	NID2	NM_007361	TSS1500	-2.07336	-1.73044	-6.7537	0.000690574	0.0199996	-0.219152
chr6	106439790	+	cg09506504	chr6:106441986-106442912	N_Shelf				-2.07523	-1.08424	-6.35904	0.000934737	0.0248746	-0.559799
chr15	94443296	-	cg14378769		OpenSea				-2.0755	-2.64676	-10.0136	8.87343e-05	0.0046766	2.06599
chr9	140189025	+	cg02844502	chr9:140189303-140191066	N_Shore				-2.07611	0.0163152	-5.90666	0.00134762	0.0324882	-0.971836
chr5	2727713	-	cg25365014		OpenSea				-2.07612	-3.12043	-5.60287	0.00174411	0.0391913	-1.2624
chr11	131758433	-	cg26567736		OpenSea	NTM	NM_001048209	Body	-2.07633	-3.42421	-10.6631	6.34077e-05	0.0037397	2.43357
chr16	66584358	+	cg09238666	chr16:66586268-66586719	N_Shore	TK2	NM_004614	TSS200	-2.07655	1.06821	-16.4542	6.00282e-06	0.000950412	4.91194
chr20	23028977	+	cg07255664	chr20:23028403-23032218	Island	THBD	NM_000361	1stExon	-2.07662	0.385232	-16.3714	6.17139e-06	0.000961714	4.88417
chr11	61523045	-	cg01178188	chr11:61519741-61519972	S_Shelf	C11orf9;C11orf9;DKFZP434K028	NM_013279;NM_001127392;NR_026882	Body;Body;Body	-2.07667	-0.558755	-6.68652	0.000726355	0.0207666	-0.275962
chr19	54927528	-	cg20230372	chr19:54927902-54928225	N_Shore	TTYH1;TTYH1	NM_020659;NM_001005367	Body;Body	-2.07667	-2.93052	-12.1641	3.11893e-05	0.00235727	3.20011
chr10	735472	+	cg25488288	chr10:734707-735606	Island	DIP2C	NM_014974	1stExon	-2.07789	-0.0137698	-5.75065	0.0015365	0.03581	-1.11961
chr1	2145276	-	cg26553501	chr1:2144199-2144497	S_Shore				-2.07825	-0.0681896	-8.37799	0.000227669	0.00899532	1.02356
chr3	62357176	-	cg18525486	chr3:62356773-62357315	Island	FEZF2	NM_018008	Body	-2.07856	0.347722	-6.35046	0.000941061	0.0250066	-0.56739
chr1	42049046	+	cg22238104		OpenSea	HIVEP3;HIVEP3	NM_024503;NM_001127714	Body;Body	-2.07901	-0.41449	-5.26933	0.00234338	0.0484767	-1.59505
chr11	94503894	+	cg16943185	chr11:94501366-94502696	S_Shore	AMOTL1	NM_130847	Body	-2.08	0.80772	-16.3459	6.22438e-06	0.000964499	4.87559
chr4	84456674	-	cg22089878	chr4:84457115-84457860	N_Shore	AGPAT9	NM_032717	TSS1500	-2.08008	0.538387	-14.576	1.16599e-05	0.00132646	4.23589
chr8	22013999	-	cg25552492	chr8:22014152-22014559	N_Shore	LGI3	NM_139278	1stExon	-2.08071	-0.308678	-5.77489	0.00150524	0.0352592	-1.09645
chr1	228871665	+	cg21503377	chr1:228870810-228872297	Island	RHOU	NM_021205	1stExon	-2.0809	-2.4523	-18.9103	2.7918e-06	0.000684626	5.66279
chr1	26516508	-	cg10121294		OpenSea	CATSPER4	NM_198137	TSS1500	-2.08102	-1.43042	-6.38827	0.00091355	0.0244588	-0.533987
chr5	36067343	+	cg11541433		OpenSea	UGT3A2;UGT3A2;UGT3A2	NM_001168316;NM_174914;NR_031764	TSS1500;TSS1500;TSS1500	-2.08103	-0.408429	-11.105	5.09866e-05	0.00323615	2.67059
chr17	800745	+	cg14235846		OpenSea	NXN	NM_022463	Body	-2.08158	1.65601	-6.69365	0.000722458	0.0206713	-0.269911
chr15	78968879	+	cg00727663		OpenSea				-2.08255	-0.280407	-10.5251	6.79943e-05	0.00392156	2.3574
chr17	20060038	-	cg12195273	chr17:20059028-20060060	Island	CYTSB;CYTSB;CYTSB;CYTSB	NM_001033554;NM_152904;NM_001033555;NM_001033553	Body;Body;Body;Body	-2.08314	-3.08452	-5.23721	0.00241269	0.0495085	-1.62787
chr11	130322599	-	cg15020247	chr11:130318234-130320198	S_Shelf	ADAMTS15	NM_139055	Body	-2.08373	-3.20806	-16.6517	5.6221e-06	0.00092077	4.97749
chr16	87676256	+	cg01546963	chr16:87677885-87678660	N_Shore	JPH3	NM_020655	Body	-2.08376	-2.22289	-9.11072	0.00014652	0.00660347	1.51306
chr19	8661935	-	cg21574064	chr19:8661080-8661287	S_Shore	ADAMTS10	NM_030957	Body	-2.08388	-2.67875	-9.63451	0.000108965	0.00538202	1.84014
chr8	25095288	-	cg27185978		OpenSea	DOCK5	NM_024940	Body	-2.08446	1.31728	-8.8599	0.000169759	0.00734409	1.34989
chr1	244894365	+	cg23484899	chr1:244893441-244894366	Island				-2.08501	1.0377	-17.6502	4.08177e-06	0.0007909	5.29443
chr22	23522460	-	cg00281467	chr22:23522550-23524465	N_Shore	BCR;BCR	NM_021574;NM_004327	TSS200;TSS200	-2.08502	-2.44006	-13.1065	2.08084e-05	0.00184577	3.63047
chr19	55944864	-	cg09521703	chr19:55944450-55945168	Island	SHISA7	NM_001145176	Body	-2.08505	1.72718	-8.39622	0.000225095	0.00892096	1.03623
chr2	26987820	+	cg23252243	chr2:26987030-26987500	S_Shore	C2orf18	NM_017877	Body	-2.08508	0.13707	-5.91927	0.00133357	0.0322526	-0.960022
chr15	69452320	+	cg00309133	chr15:69452451-69453939	N_Shore	MIR548H4;GLCE	NR_031680;NM_015554	Body;TSS1500	-2.08552	-2.50057	-8.68971	0.000187991	0.00788319	1.23661
chr6	8435968	+	cg01815076	chr6:8435314-8436141	Island	SLC35B3;SLC35B3;SLC35B3	NM_001142540;NM_001142541;NM_015948	TSS200;TSS200;TSS200	-2.08553	-2.85893	-17.9595	3.70957e-06	0.000761338	5.38797
chr7	161926	-	cg27061377	chr7:159773-160039	S_Shore				-2.0859	1.06629	-10.27	7.75299e-05	0.00427816	2.21394
chr12	105886921	-	cg25003366		OpenSea				-2.08626	-2.4712	-5.9785	0.00126976	0.0311294	-0.904792
chr1	151449494	-	cg06513960	chr1:151445871-151446142	S_Shelf				-2.08751	0.122495	-5.56148	0.00180794	0.0402222	-1.30289
chr11	2233182	-	cg06300012		OpenSea				-2.09028	-0.582887	-8.73521	0.000182903	0.00772667	1.2671
chr6	28072375	-	cg08851530	chr6:28072464-28072926	N_Shore				-2.09053	-3.24826	-7.3445	0.00045044	0.0146757	0.260737
chr11	47617346	+	cg02848401	chr11:47615710-47616055	S_Shore	C1QTNF4	NM_031909	TSS1500	-2.09086	0.357346	-16.4047	6.10301e-06	0.000954078	4.89535
chr2	220324656	-	cg03693568		OpenSea	SPEG	NM_005876	Body	-2.09101	-3.26013	-7.67217	0.000359769	0.0124891	0.512568
chr10	102587110	+	cg26439963	chr10:102586125-102588109	Island	PAX2;PAX2;PAX2;PAX2;PAX2	NM_003988;NM_000278;NM_003987;NM_003989;NM_003990	3'UTR;Body;Body;Body;Body	-2.09112	-1.59575	-5.92806	0.00132386	0.032077	-0.951797
chr13	53771411	+	cg00401429	chr13:53774264-53776345	N_Shelf				-2.09116	-0.396191	-9.83074	9.78865e-05	0.00500265	1.95816
chr8	87526705	+	cg10473004	chr8:87526560-87527272	Island	CPNE3;CPNE3	NM_003909;NM_003909	5'UTR;1stExon	-2.09127	0.823586	-14.4063	1.24305e-05	0.00137013	4.16967
chr1	8731495	+	cg11072627		OpenSea	RERE;RERE	NM_012102;NM_001042681	5'UTR;5'UTR	-2.09165	-1.95244	-5.54496	0.00183415	0.0405892	-1.31911
chr4	159732036	-	cg11637968		OpenSea	FNIP2	NM_020840	Body	-2.09165	1.12572	-16.704	5.52618e-06	0.000914472	4.99466
chr16	30841666	-	cg00531865	chr16:30845650-30846194	N_Shelf				-2.09179	0.763717	-13.8007	1.57121e-05	0.00156599	3.92577
chr15	78384897	-	cg13433320		OpenSea	SH2D7	NM_001101404	TSS200	-2.09182	0.741493	-8.40798	0.000223453	0.00887179	1.04438
chr3	44754102	+	cg10263370	chr3:44754099-44754399	Island	ZNF502;ZNF502;ZNF502;ZNF502	NM_001134441;NM_001134440;NM_001134442;NM_033210	TSS200;TSS200;TSS200;TSS200	-2.09223	1.13512	-7.23093	0.000487893	0.0155093	0.171137
chr14	67826009	-	cg06889607	chr14:67826139-67827526	N_Shore	EIF2S1;ATP6V1D	NM_004094;NM_015994	TSS1500;Body	-2.0923	0.0484197	-13.7532	1.60104e-05	0.00158389	3.90609
chr1	90100012	-	cg00064255	chr1:90098230-90099292	S_Shore	LRRC8C	NM_032270	5'UTR	-2.09239	-1.93181	-8.42323	0.000221344	0.00881594	1.05494
chr10	102484499	+	cg04600170	chr10:102484200-102484476	S_Shore				-2.09269	0.171517	-15.5887	8.07384e-06	0.00109133	4.61272
chr11	1435489	+	cg11254847	chr11:1430939-1431834	S_Shelf	BRSK2	NM_003957	Body	-2.0931	-2.11687	-7.64586	0.00036621	0.0126534	0.492704
chr3	57993846	+	cg06793267	chr3:57993838-57994704	Island	FLNB;FLNB;FLNB;FLNB	NM_001164317;NM_001457;NM_001164319;NM_001164318	TSS1500;TSS1500;TSS1500;TSS1500	-2.09328	-3.98794	-6.26824	0.00100428	0.0262414	-0.640597
chr8	3982537	-	cg08132734		OpenSea	CSMD1	NM_033225	Body	-2.09387	0.687154	-7.54298	0.000392716	0.0132887	0.414447
chr8	43401874	-	cg16115711		OpenSea				-2.09431	-2.85942	-15.0085	9.93739e-06	0.00121589	4.40054
chr18	12254377	-	cg20950011	chr18:12254147-12255089	Island	CIDEA;CIDEA;CIDEA	NM_198289;NM_001279;NM_001279	TSS1500;1stExon;5'UTR	-2.09458	0.000219343	-11.7412	3.77637e-05	0.00265489	2.99487
chr15	80264770	+	cg27177709		OpenSea	BCL2A1;BCL2A1	NM_001114735;NM_004049	TSS1500;TSS1500	-2.09489	0.892388	-8.3716	0.000228579	0.00901842	1.01912
chr6	31762630	+	cg12670305	chr6:31763240-31763905	N_Shore	VARS	NM_006295	Body	-2.09492	-3.37957	-6.33088	0.000955688	0.0252911	-0.584755
chr1	47134329	+	cg22617213	chr1:47133674-47134395	Island	ATPAF1;ATPAF1	NM_001042546;NM_022745	TSS1500;TSS1500	-2.09555	1.18549	-16.6776	5.57427e-06	0.000917922	4.98602
chr1	23590501	-	cg15961455		OpenSea				-2.09562	-2.55202	-6.49488	0.000840844	0.0230734	-0.44064
chr1	149981687	-	cg26412688	chr1:149982153-149982860	N_Shore	OTUD7B	NM_020205	5'UTR	-2.09565	-3.63706	-8.02395	0.000285166	0.0105628	0.772403
chr16	78080068	-	cg00511674	chr16:78079752-78080166	Island				-2.09566	-1.33813	-12.1287	3.16855e-05	0.00237285	3.18321
chr16	54315551	+	cg02571857	chr16:54315602-54316104	N_Shore				-2.09583	-1.77477	-7.48403	0.00040891	0.0136746	0.369172
chr1	119542629	+	cg27268556	chr1:119543056-119543454	N_Shore				-2.09597	0.373163	-5.8072	0.00146471	0.0345743	-1.0657
chr12	58138320	-	cg15357934		OpenSea	TSPAN31	NM_005981	TSS1500	-2.09606	-0.217801	-5.22768	0.00243371	0.0498359	-1.63763
chr4	183214573	-	cg00737846		OpenSea				-2.09719	-3.9822	-14.9879	1.00121e-05	0.00121871	4.39286
chr12	131452238	-	cg24336338		OpenSea	GPR133	NM_198827	Body	-2.0972	-2.73841	-7.2213	0.000491234	0.0155866	0.16348
chr14	24640947	+	cg24127861	chr14:24641053-24642220	N_Shore	REC8;REC8	NM_005132;NM_001048205	TSS1500;TSS1500	-2.09817	1.26619	-7.32988	0.000455069	0.0147827	0.24927
chr6	163607984	-	cg27232130		OpenSea	PACRG;PACRG;PACRG	NM_152410;NM_001080378;NM_001080379	Body;Body;Body	-2.09832	-2.85075	-13.4668	1.79542e-05	0.00169251	3.78592
chr19	49617309	+	cg00430945	chr19:49617455-49618569	N_Shore	LIN7B	NM_022165	TSS1500	-2.09881	-2.93704	-10.4758	6.97222e-05	0.00399401	2.33
chr15	37181087	-	cg22567585	chr15:37179516-37179782	S_Shore				-2.09892	0.662005	-6.14163	0.00111149	0.0282466	-0.754832
chr17	26799318	+	cg10411087		OpenSea	SLC13A2;SLC13A2;SLC13A2;SLC13A2	NR_027384;NM_001145975;NM_003984;NM_001145976	TSS1500;TSS1500;TSS1500;TSS1500	-2.09909	-0.964589	-8.78469	0.00017755	0.00757008	1.30008
chr8	145137100	-	cg12549512	chr8:145137176-145138235	N_Shore	GPAA1	NM_003801	TSS1500	-2.09915	-2.79766	-18.9112	2.79101e-06	0.000684626	5.66307
chr12	132676717	-	cg24951754	chr12:132673993-132675241	S_Shore				-2.09922	-2.64422	-12.6469	2.5259e-05	0.00207444	3.42505
chr13	112721725	+	cg00663972	chr13:112720564-112723582	Island	SOX1	NM_005986	TSS200	-2.09933	0.01477	-9.80119	9.94676e-05	0.00506836	1.94053
chr4	145567592	-	cg26978698	chr4:145566242-145567413	S_Shore	HHIP;HHIP	NM_022475;NM_022475	1stExon;5'UTR	-2.09939	-1.97278	-7.88532	0.000312182	0.0112872	0.671269
chr1	23544995	-	cg19743168	chr1:23543377-23544237	S_Shore				-2.09973	-3.31516	-9.99026	8.9843e-05	0.00471584	2.05236
chr8	119966873	-	cg01034811	chr8:119963946-119964178	S_Shelf				-2.09975	0.986776	-5.85362	0.00140866	0.0335735	-1.02174
chr6	150244388	-	cg18926786	chr6:150243902-150244210	S_Shore	RAET1G	NM_001001788	TSS200	-2.0998	-2.6318	-16.8494	5.26909e-06	0.000893882	5.04213
chr17	37752605	-	cg17154395	chr17:37752823-37753247	N_Shore				-2.0999	-2.33715	-13.6275	1.68313e-05	0.00163281	3.85372
chr2	29276263	-	cg10324116		OpenSea				-2.10037	-2.48078	-6.66353	0.000739087	0.0210323	-0.295506
chr19	30364338	+	cg08157739	chr19:30364035-30364803	Island				-2.10068	-2.13292	-9.9674	9.09468e-05	0.0047581	2.03896
chr5	168245286	-	cg18068637		OpenSea	SLIT3	NM_003062	Body	-2.1022	0.824191	-9.50039	0.000117384	0.00567123	1.75809
chr3	182400605	+	cg02858214	chr3:182400078-182400840	Island				-2.10266	-2.8188	-7.81674	0.000326645	0.0116598	0.620633
chr10	134716879	+	cg04155450	chr10:134719934-134720298	N_Shelf				-2.10278	0.666286	-12.6537	2.51854e-05	0.00207332	3.42815
chr17	73903405	-	cg11015353	chr17:73900526-73901353	S_Shelf				-2.10388	1.28214	-10.8554	5.76102e-05	0.00350926	2.53796
chr7	70294525	-	cg25795398		OpenSea				-2.10444	0.275154	-17.2243	4.66881e-06	0.000840639	5.1621
chr3	57199422	+	cg13017478	chr3:57198243-57199378	S_Shore	IL17RD	NM_017563	TSS200	-2.10459	-4.44179	-7.95333	0.000298571	0.0109279	0.721088
chr14	76842756	-	cg15314827	chr14:76842506-76843846	Island	ESRRB	NM_004452	5'UTR	-2.10508	0.356889	-6.33898	0.000949603	0.0251622	-0.577563
chr3	186131792	-	cg02820717		OpenSea				-2.10539	0.855733	-18.2775	3.36777e-06	0.000735968	5.48198
chr5	140262304	+	cg11268983	chr5:140263085-140264154	N_Shore	PCDHA7;PCDHA13;PCDHA12;PCDHA6;PCDHA10;PCDHA4;PCDHA11;PCDHA8;PCDHA1;PCDHA2;PCDHA6;PCDHA1;PCDHA9;PCDHA13;PCDHA5;PCDHA3;PCDHA10	NM_018910;NM_031865;NM_018903;NM_018909;NM_018901;NM_018907;NM_018902;NM_018911;NM_031411;NM_018905;NM_031849;NM_018900;NM_031857;NM_018904;NM_018908;NM_018906;NM_031860	Body;1stExon;Body;Body;Body;Body;Body;Body;Body;Body;Body;Body;Body;1stExon;Body;Body;Body	-2.10566	-2.25555	-7.48006	0.000410031	0.0136988	0.366106
chr6	30130458	+	cg02888490		OpenSea	TRIM15	NM_033229	TSS1500	-2.1059	-3.85969	-6.65413	0.000744371	0.021143	-0.30352
chr12	54425156	+	cg18843682	chr12:54424610-54425173	Island	HOXC4;HOXC5	NM_014620;NR_003084	5'UTR;Body	-2.10618	0.294165	-6.46402	0.000861176	0.0234733	-0.46753
chr17	56833201	+	cg24526702	chr17:56832961-56833986	Island	PPM1E	NM_014906	TSS200	-2.10692	-2.41458	-10.1036	8.45982e-05	0.00453407	2.11836
chr2	16153506	+	cg05674602	chr2:16153944-16154419	N_Shore				-2.10731	0.0341263	-13.473	1.79096e-05	0.0016912	3.78853
chr10	131764932	-	cg11711816	chr10:131761169-131771696	Island				-2.10772	-2.29845	-10.3366	7.48957e-05	0.00418632	2.25177
chr8	2752759	+	cg09092987		OpenSea				-2.10784	-0.245449	-5.50434	0.00190052	0.041631	-1.35914
chr16	474271	+	cg09555736	chr16:474922-476815	N_Shore	RAB11FIP3	NM_014700	TSS1500	-2.10801	0.598934	-10.4791	6.96074e-05	0.0039905	2.3318
chr1	205649956	+	cg11961175	chr1:205648975-205649903	S_Shore	SLC45A3	NM_033102	TSS1500	-2.10852	1.41667	-11.5776	4.07348e-05	0.00279025	2.9133
chr10	114787843	+	cg26380291		OpenSea	TCF7L2;TCF7L2;TCF7L2;TCF7L2;TCF7L2;TCF7L2	NM_001146284;NM_001146285;NM_030756;NM_001146274;NM_001146286;NM_001146283	Body;Body;Body;Body;Body;Body	-2.10874	0.0840781	-15.165	9.38876e-06	0.00118025	4.45876
chr16	851834	+	cg00671386	chr16:850227-850806	S_Shore	GNG13	NM_016541	TSS1500	-2.10882	-0.129735	-18.2626	3.38299e-06	0.000735968	5.47761
chr15	33424752	-	cg16710604		OpenSea				-2.10946	-1.93704	-6.38933	0.000912789	0.0244472	-0.53305
chr16	85844163	-	cg03835754	chr16:85845625-85845831	N_Shore				-2.10955	0.431093	-14.2166	1.33631e-05	0.00142857	4.09459
chr6	150465049	-	cg02250071	chr6:150463771-150465002	S_Shore	PPP1R14C	NM_030949	Body	-2.10983	-2.79106	-7.29841	0.000465222	0.0150206	0.224519
chr19	920370	+	cg25872752	chr19:917034-920787	Island	KISS1R	NM_032551	Body	-2.11119	-2.04723	-9.76592	0.000101394	0.00513126	1.91943
chr10	553457	-	cg00780540		OpenSea	DIP2C	NM_014974	Body	-2.11141	0.953595	-12.7476	2.41958e-05	0.00202634	3.47074
chr1	54205309	+	cg11379439	chr1:54203402-54205310	Island				-2.11176	-2.43573	-8.5648	0.000202835	0.0082921	1.15212
chr14	77462606	-	cg00956679		OpenSea				-2.11275	0.431574	-7.03354	0.000561966	0.017208	0.012455
chr19	7926591	-	cg27413421	chr19:7926590-7928752	Island	EVI5L;EVI5L	NM_145245;NM_001159944	Body;Body	-2.11374	0.39668	-5.98698	0.00126091	0.0309815	-0.896913
chr5	506343	+	cg24632646	chr5:506291-506527	Island	SLC9A3	NM_004174	Body	-2.11389	-0.429571	-7.18018	0.000505792	0.0159263	0.130703
chr6	114225306	-	cg19815376		OpenSea	FLJ34503	NR_027060	TSS1500	-2.11452	0.832256	-6.79348	0.000670355	0.0195491	-0.185739
chr5	76373719	+	cg03163459	chr5:76372882-76373720	Island	ZBED3	NM_032367	5'UTR	-2.11478	-3.62681	-9.71148	0.000104453	0.00523077	1.88672
chr8	42249056	+	cg18152809	chr8:42249055-42249849	Island	VDAC3;VDAC3	NM_001135694;NM_005662	TSS1500;TSS1500	-2.1149	-1.8168	-10.5731	6.63554e-05	0.00385625	2.38402
chr6	41254885	-	cg06196379		OpenSea	TREM1	NM_018643	TSS1500	-2.11516	-2.52344	-8.65997	0.000191407	0.00796949	1.2166
chr19	35849176	+	cg15391601		OpenSea	FFAR3	NM_005304	TSS1500	-2.11576	-3.55856	-7.24888	0.00048174	0.0153857	0.185379
chrX	102809882	+	cg13176741		OpenSea				-2.11625	-3.1751	-9.57988	0.000112306	0.00549221	1.80686
chr17	45798257	-	cg07207652		OpenSea				-2.11626	0.765838	-5.4356	0.00201922	0.0434896	-1.42739
chr2	720516	+	cg20155196		OpenSea				-2.11653	-3.08162	-13.4967	1.77393e-05	0.00168234	3.79857
chr3	62351484	-	cg19864138	chr3:62354291-62355012	N_Shelf				-2.11691	0.797582	-9.11264	0.000146357	0.00659748	1.5143
chr12	133183688	+	cg18045133	chr12:133186737-133187103	N_Shelf				-2.11699	-2.59509	-15.1618	9.39981e-06	0.00118063	4.45756
chr2	69968414	-	cg13355704	chr2:69968749-69969592	N_Shore	ANXA4	NM_001153	TSS1500	-2.11728	0.978764	-10.2754	7.73108e-05	0.00426981	2.21704
chr10	25464008	-	cg25124276	chr10:25463756-25465639	Island	LOC100128811;GPR158	NR_027333;NM_020752	Body;TSS1500	-2.11741	0.650049	-18.7642	2.91372e-06	0.000698264	5.62178
chr6	31762650	+	cg16988810	chr6:31763240-31763905	N_Shore	VARS	NM_006295	Body	-2.11823	-3.21806	-6.38881	0.000913157	0.0244541	-0.533503
chr10	44878373	-	cg19959917	chr10:44879714-44882391	N_Shore	CXCL12;CXCL12;CXCL12	NM_001033886;NM_199168;NM_000609	Body;Body;Body	-2.11859	0.339526	-17.8393	3.84931e-06	0.000774139	5.35186
chr7	123672250	+	cg10655258	chr7:123672063-123673691	Island	TMEM229A	NM_001136002	1stExon	-2.11936	-2.35371	-12.8166	2.34962e-05	0.00198995	3.50188
chr20	1878646	-	cg14613594	chr20:1874933-1875718	S_Shelf	SIRPA;SIRPA;SIRPA	NM_080792;NM_001040023;NM_001040022	Body;Body;Body	-2.11944	0.756855	-14.1035	1.39586e-05	0.00146314	4.04925
chr6	146864328	-	cg25634742	chr6:146864481-146865426	N_Shore	RAB32	NM_006834	TSS1500	-2.11995	-1.48849	-5.48103	0.00193985	0.0422376	-1.38222
chr15	90208739	-	cg26585724	chr15:90208787-90209279	N_Shore	PLIN1;PLIN1	NM_001145311;NM_002666	3'UTR;3'UTR	-2.12009	-3.18492	-5.71807	0.0015797	0.0365166	-1.15085
chr13	58204221	-	cg23004758	chr13:58203586-58204322	Island				-2.12032	-0.425552	-6.51077	0.000830595	0.0228906	-0.426838
chr7	155283738	-	cg04914894	chr7:155284018-155284356	N_Shore				-2.12035	-2.55252	-7.49653	0.000405413	0.0135847	0.378797
chr11	71159853	+	cg16151558	chr11:71159014-71159831	S_Shore	DHCR7;DHCR7	NM_001360;NM_001163817	TSS1500;TSS1500	-2.12077	-2.98529	-11.764	3.73715e-05	0.0026374	3.0061
chr7	48887421	-	cg22290893	chr7:48887509-48887818	N_Shore				-2.12087	-2.07367	-7.07479	0.000545461	0.0168276	0.0459341
chr7	72847976	-	cg01445942	chr7:72847933-72850032	Island	FZD9	NM_003508	TSS200	-2.12134	-1.98478	-6.96209	0.000591944	0.0178807	-0.0459272
chr17	18062972	+	cg20748397		OpenSea	MYO15A	NM_016239	Body	-2.12141	-3.03882	-8.5426	0.000205615	0.00837512	1.13698
chr4	103752952	+	cg14241074	chr4:103747631-103749392	S_Shelf	UBE2D3;UBE2D3	NM_181893;NM_181890	Body;5'UTR	-2.12171	1.11723	-7.07441	0.00054561	0.016831	0.0456264
chr8	143152704	+	cg17830011		OpenSea				-2.12188	-2.97608	-18.1248	3.52704e-06	0.000747382	5.43711
chr16	90130162	-	cg01760100		OpenSea	PRDM7;PRDM7	NM_001098173;NM_052996	Body;TSS1500	-2.1223	-2.23101	-5.60387	0.0017426	0.0391701	-1.26142
chr10	92063013	-	cg25276848		OpenSea				-2.12236	0.54394	-14.2786	1.30497e-05	0.00140672	4.11925
chr1	178923699	+	cg17918796		OpenSea				-2.12257	1.13239	-14.7408	1.09652e-05	0.00127729	4.2993
chr1	32230251	+	cg07142668	chr1:32228347-32230252	Island	BAI2	NM_001703	TSS1500	-2.12268	-2.89574	-9.79985	9.95398e-05	0.00507066	1.93974
chr7	990150	+	cg04786889	chr7:993401-994574	N_Shelf	ADAP1	NM_006869	Body	-2.12317	0.444495	-11.0273	5.29487e-05	0.00332059	2.62962
chr5	159200428	+	cg06576198	chr5:159200237-159200692	Island				-2.1237	-1.77685	-15.9541	7.11068e-06	0.00102634	4.7415
chr6	47221036	-	cg14746032		OpenSea	TNFRSF21	NM_014452	Body	-2.12416	0.62611	-9.63297	0.000109058	0.0053848	1.8392
chr17	72318553	-	cg18984823	chr17:72321948-72322461	N_Shelf				-2.12434	-0.685491	-7.3011	0.000464344	0.0150021	0.226638
chr5	180018562	+	cg01934626	chr5:180017099-180019062	Island	SCGB3A1	NM_052863	TSS200	-2.12447	0.636736	-7.63575	0.000368718	0.0127032	0.485061
chr1	46879360	-	cg06755263		OpenSea	FAAH	NM_001441	3'UTR	-2.12482	-2.99609	-8.73964	0.000182415	0.00771126	1.27006
chr17	1082885	+	cg09741221	chr17:1082376-1083833	Island	ABR;ABR	NM_021962;NM_001159746	Body;5'UTR	-2.12504	-2.63819	-6.70781	0.000714785	0.0205209	-0.257903
chr13	58206036	-	cg14893163	chr13:58206526-58208930	N_Shore	PCDH17;PCDH17	NM_001040429;NM_001040429	5'UTR;1stExon	-2.12527	0.658784	-15.0586	9.75758e-06	0.00120392	4.41928
chr17	76565673	+	cg10332979		OpenSea	DNAH17	NM_173628	Body	-2.12528	-2.77671	-14.5992	1.1559e-05	0.00131762	4.24487
chr5	141700490	-	cg18684951	chr5:141703749-141705023	N_Shelf	SPRY4;SPRY4	NM_030964;NM_001127496	5'UTR;5'UTR	-2.12532	-2.81019	-9.02134	0.000154347	0.00684966	1.45542
chr14	61789593	+	cg12165758	chr14:61787880-61789467	S_Shore	PRKCH	NM_006255	Body	-2.12613	1.41232	-5.91501	0.0013383	0.0323502	-0.964013
chr11	69518197	+	cg21052682	chr11:69517840-69519929	Island	FGF19	NM_005117	Body	-2.12748	0.403629	-5.27798	0.00232512	0.0482507	-1.58624
chr8	114444989	+	cg22052659	chr8:114444826-114445085	Island	CSMD3;CSMD3	NM_052900;NM_198123	Body;Body	-2.12751	0.210082	-9.00478	0.00015585	0.00689601	1.44468
chr11	2018724	+	cg07342901	chr11:2019565-2019863	N_Shore	H19;MIR675	NR_002196;NR_030533	Body;TSS1500	-2.1278	-2.94213	-5.68791	0.00162095	0.0372112	-1.17989
chr7	129425330	-	cg19776616	chr7:129425486-129425859	N_Shore				-2.12848	0.418186	-11.2625	4.72661e-05	0.00307948	2.75267
chr2	54800662	-	cg21633669		OpenSea	SPTBN1;SPTBN1	NM_178313;NM_003128	Body;Body	-2.12905	0.859209	-5.45959	0.00197685	0.0428348	-1.4035
chr1	223317456	+	cg04219417	chr1:223316185-223316689	S_Shore	TLR5	NM_003268	TSS1500	-2.12908	0.471581	-6.10758	0.00114255	0.0288195	-0.785871
chr13	36050409	-	cg25628008	chr13:36049570-36050159	S_Shore	MAB21L1;MIR548F5;NBEA;MAB21L1	NM_005584;NR_031646;NM_015678;NM_005584	1stExon;Body;Body;5'UTR	-2.13001	0.925091	-14.8775	1.04254e-05	0.00124481	4.35128
chr9	135115582	+	cg13846358	chr9:135116147-135117929	N_Shore	NTNG2	NM_032536	Body	-2.13032	0.530148	-8.46838	0.000215234	0.00865429	1.0861
chr8	48649326	-	cg14878812	chr8:48649766-48651653	N_Shore				-2.13093	0.61235	-13.394	1.84918e-05	0.0017211	3.7549
chr7	93205163	+	cg00819619	chr7:93204085-93204381	S_Shore	CALCR;CALCR	NM_001164737;NM_001742	TSS1500;TSS1500	-2.13172	-2.02146	-5.36679	0.00214669	0.0455113	-1.49633
chr10	35103125	-	cg19470652	chr10:35103124-35105243	Island	PARD3	NM_019619	Body	-2.13222	0.791354	-16.5747	5.767e-06	0.000930311	4.95206
chr5	534188	-	cg18186763	chr5:535484-535814	N_Shore				-2.13257	-2.33613	-10.7027	6.21609e-05	0.00368953	2.45521
chr1	150208932	-	cg00762037	chr1:150206971-150207842	S_Shore	ANP32E;ANP32E	NM_001136478;NM_030920	TSS1500;TSS1500	-2.1331	-3.20974	-7.21497	0.000493441	0.0156336	0.15845
chr2	114047065	-	cg00897058	chr2:114048828-114049055	N_Shore	LOC440839	NR_029399	Body	-2.13345	-3.27224	-7.71498	0.000349567	0.0122388	0.544762
chr17	34901867	-	cg23622325	chr17:34900150-34901450	S_Shore	GGNBP2	NM_024835	Body	-2.13346	-3.88369	-6.00917	0.00123811	0.0305716	-0.876352
chr1	86172782	-	cg00734567	chr1:86174041-86174253	N_Shore	ZNHIT6;ZNHIT6	NM_001170670;NM_017953	Body;Body	-2.13381	-3.33278	-18.3183	3.32669e-06	0.000732992	5.49388
chr17	1645859	-	cg07433905		OpenSea	SERPINF2;SERPINF2;SERPINF2	NM_000934;NM_001165920;NM_001165921	TSS1500;TSS1500;TSS1500	-2.1342	-2.36051	-9.43792	0.000121564	0.00580933	1.71948
chr3	13920346	+	cg03346079	chr3:13919939-13922335	Island	WNT7A	NM_004625	Body	-2.13425	-2.97278	-5.98424	0.00126377	0.0310257	-0.899464
chr12	107381471	-	cg21834204	chr12:107380558-107381076	S_Shore	MTERFD3;MTERFD3	NM_025198;NM_001033050	TSS1500;TSS1500	-2.13437	1.0536	-17.5878	4.1621e-06	0.000797666	5.2753
chr1	245855541	+	cg16362305	chr1:245851177-245852514	S_Shelf	KIF26B	NM_018012	Body	-2.13448	-2.82393	-5.87979	0.00137815	0.0330371	-0.997071
chr6	75915780	+	cg04074140	chr6:75914705-75916387	Island	COL12A1;COL12A1	NM_080645;NM_004370	TSS200;TSS200	-2.13507	0.357545	-10.978	5.42393e-05	0.00337353	2.60348
chr1	26373288	+	cg18303360	chr1:26372281-26373313	Island	SLC30A2;SLC30A2	NM_001004434;NM_032513	TSS1500;TSS1500	-2.13547	0.318418	-8.51123	0.000209618	0.00849885	1.11553
chr5	95310237	+	cg17836579		OpenSea				-2.13649	0.254593	-13.51	1.76439e-05	0.00167821	3.80424
chr19	45007330	+	cg04522544	chr19:45004129-45004846	S_Shelf				-2.13653	-0.893663	-5.66442	0.00165393	0.0377321	-1.20259
chr3	127416580	+	cg13050716		OpenSea	MGLL;MGLL	NM_007283;NM_001003794	Body;Body	-2.13676	-3.06122	-5.27058	0.00234072	0.0484545	-1.59377
chr17	56833060	-	cg05264587	chr17:56832961-56833986	Island	PPM1E	NM_014906	TSS200	-2.13685	-2.85944	-10.1139	8.41377e-05	0.00452006	2.12434
chr3	161090798	-	cg18919097	chr3:161089626-161090649	S_Shore	C3orf57	NM_001040100	TSS1500	-2.13689	0.879705	-14.3454	1.27209e-05	0.00138905	4.14572
chr9	140145618	+	cg16882684	chr9:140149205-140150502	N_Shelf	C9orf173	NM_001004353	TSS200	-2.13747	0.259072	-13.6512	1.6673e-05	0.00162281	3.86362
chr18	56530420	+	cg12737497	chr18:56530395-56531288	Island	ZNF532	NM_018181	5'UTR	-2.13748	0.024977	-13.0186	2.15839e-05	0.0018868	3.59179
chr5	180018495	+	cg10508993	chr5:180017099-180019062	Island	SCGB3A1	NM_052863	TSS200	-2.13775	0.423877	-11.7659	3.7338e-05	0.00263546	3.00706
chr1	3361130	-	cg10709432		OpenSea				-2.13783	-2.95359	-10.4067	7.2237e-05	0.0040928	2.29128
chr12	132569963	+	cg26725076	chr12:132568607-132569715	S_Shore	EP400NL	NR_003290	Body	-2.13808	0.159306	-6.44713	0.000872545	0.0236952	-0.482293
chr13	114054237	-	cg24148133	chr13:114056100-114056577	N_Shore				-2.13907	-0.379212	-14.4129	1.23995e-05	0.00136908	4.17226
chr14	103570855	-	cg09959585	chr14:103568365-103571499	Island	C14orf73	NM_001077594	Body	-2.13923	0.220572	-18.3601	3.28514e-06	0.000729447	5.50605
chr13	45885599	-	cg24593688	chr13:45885754-45886103	N_Shore				-2.13961	1.05423	-6.63494	0.000755287	0.0213745	-0.319896
chr7	2702851	-	cg13676996	chr7:2701330-2701744	S_Shore	TTYH3	NM_025250	3'UTR	-2.13997	-1.73866	-5.38944	0.00210373	0.0448468	-1.47357
chr22	45596797	-	cg01727346	chr22:45598721-45599080	N_Shore	C22orf9;C22orf9	NM_001009880;NM_015264	Body;Body	-2.14033	-2.00917	-12.0888	3.22553e-05	0.00239741	3.16413
chr1	33005666	+	cg14987295	chr1:33005423-33005739	Island	ZBTB8A	NM_001040441	5'UTR	-2.14085	-2.51549	-9.08445	0.000148771	0.00666972	1.49618
chr17	45810865	-	cg09775582	chr17:45810589-45811388	Island	TBX21	NM_013351	1stExon	-2.14135	0.0744733	-9.92548	9.30123e-05	0.0048315	2.01429
chr7	229388	-	cg01012026	chr7:231272-231539	N_Shore	FAM20C	NM_020223	Body	-2.14146	-2.93994	-13.615	1.69155e-05	0.00163746	3.84848
chr12	131589435	-	cg21052325		OpenSea	GPR133	NM_198827	Body	-2.14178	-4.30448	-14.2286	1.3302e-05	0.00142446	4.09935
chr4	41365307	+	cg11036041	chr4:41362252-41363639	S_Shore	LIMCH1;LIMCH1;LIMCH1	NM_014988;NM_001112718;NM_001112717	Body;Body;Body	-2.14188	-2.88282	-7.89805	0.000309581	0.0112226	0.680622
chr20	2361461	-	cg09107432		OpenSea	TGM6	NM_198994	TSS200	-2.14193	-1.46668	-5.47681	0.00194706	0.0423644	-1.3864
chr16	30685037	-	cg08232160		OpenSea				-2.14238	-2.43055	-12.7942	2.37209e-05	0.00200044	3.49178
chr13	88326752	+	cg12271981	chr13:88326600-88326919	Island	SLITRK5	NM_015567	5'UTR	-2.14252	1.35551	-11.6133	4.00647e-05	0.00276237	2.93118
chr2	105473340	+	cg02583418	chr2:105468851-105473488	Island	POU3F3	NM_006236	1stExon	-2.14253	1.1696	-5.8867	0.00137023	0.0329052	-0.990575
chr17	47287492	+	cg26334023		OpenSea	ABI3;GNGT2;ABI3	NM_016428;NM_031498;NM_001135186	TSS200;TSS1500;TSS200	-2.14255	-0.127289	-5.37585	0.00212938	0.0452408	-1.48721
chr2	120980996	-	cg08408563	chr2:120980332-120981451	Island	TMEM185B	NR_000034	TSS200	-2.14281	-3.16114	-5.97059	0.00127807	0.0312808	-0.912139
chr7	41735851	+	cg09124496		OpenSea	LOC285954;LOC285954;INHBA	NR_027118;NR_027119;NM_002192	Body;Body;Body	-2.14283	-2.36041	-8.68484	0.000188546	0.00789504	1.23334
chr2	239869824	+	cg19405162		OpenSea				-2.14338	-3.22878	-14.7552	1.09066e-05	0.00127427	4.30482
chr15	79711400	+	cg18105749		OpenSea				-2.14408	0.524521	-7.79022	0.000332446	0.011808	0.600945
chr3	64208023	-	cg12970730		OpenSea	PRICKLE2	NM_198859	5'UTR	-2.14414	0.552781	-7.14361	0.000519165	0.0162244	0.101409
chr1	72749581	-	cg23714541	chr1:72748471-72749736	Island	NEGR1	NM_173808	TSS1500	-2.14433	-2.30262	-7.78585	0.000333412	0.0118303	0.597701
chr11	132513895	-	cg03784083		OpenSea	OPCML;OPCML	NM_002545;NM_001012393	Body;Body	-2.14517	0.65914	-5.67993	0.00163207	0.0373842	-1.18759
chr1	42928538	+	cg10632214	chr1:42928797-42929500	N_Shore				-2.14631	-2.7471	-11.52	4.1845e-05	0.0028367	2.8843
chr14	81903609	+	cg18333511	chr14:81902091-81903147	S_Shore				-2.14643	0.174771	-12.2602	2.98895e-05	0.00229488	3.24563
chr6	10419835	-	cg00906973	chr6:10419399-10420323	Island	TFAP2A	NM_001042425	TSS200	-2.14728	-0.0771083	-17.8302	3.86007e-06	0.000774624	5.34913
chr11	63804481	-	cg14638453	chr11:63803375-63804365	S_Shore	MACROD1	NM_014067	Body	-2.14731	0.766564	-5.75226	0.00153439	0.0357723	-1.11807
chr7	148142969	-	cg11569374		OpenSea				-2.14764	-3.98671	-7.5538	0.000389826	0.0132174	0.422721
chr6	170756942	+	cg26093847	chr6:170755650-170755892	S_Shore				-2.14771	-2.99998	-12.8853	2.28245e-05	0.00195564	3.53263
chr15	40544174	+	cg06321304	chr15:40544352-40545512	N_Shore	PAK6;C15orf56;PAK6;PAK6	NM_020168;NM_001039905;NM_001128628;NM_001128629	5'UTR;3'UTR;5'UTR;5'UTR	-2.14787	-0.530498	-9.45333	0.000120517	0.00577505	1.72903
chr3	185828120	-	cg01519765	chr3:185825462-185827003	S_Shore	ETV5	NM_004454	TSS1500	-2.14808	-0.133515	-10.0502	8.70246e-05	0.00461523	2.08734
chr11	134827686	+	cg18318142	chr11:134831329-134832163	N_Shelf				-2.14812	-3.57117	-13.3375	1.8922e-05	0.00174462	3.73069
chr4	26235129	-	cg06939970		OpenSea				-2.14825	0.0653306	-9.40763	0.000123653	0.0058761	1.70067
chr1	2120985	+	cg20300514	chr1:2121017-2121818	N_Shore	C1orf86;LOC100128003	NM_001146310;NR_024445	Body;Body	-2.1485	0.475112	-8.04578	0.000281164	0.0104621	0.788183
chr6	153450999	-	cg02006257	chr6:153450992-153452792	Island	RGS17	NM_012419	5'UTR	-2.14865	-0.585501	-8.20427	0.000253999	0.00973604	0.901578
chr19	54406695	-	cg15753239	chr19:54409966-54410200	N_Shelf	PRKCG	NM_002739	Body	-2.14882	1.66548	-13.6671	1.65673e-05	0.00161789	3.87029
chr1	44883227	+	cg00069860	chr1:44883136-44884272	Island	RNF220	NM_018150	Body	-2.14941	1.06338	-14.34	1.27472e-05	0.00138973	4.14358
chr11	93583763	+	cg17595323	chr11:93583374-93583717	S_Shore	C11orf90	NM_001144871	TSS200	-2.14969	0.541034	-15.3046	8.92945e-06	0.00114817	4.51006
chr14	88788597	+	cg22873661	chr14:88789600-88790493	N_Shore	KCNK10;KCNK10	NM_138317;NM_021161	Body;Body	-2.15005	0.654456	-13.7983	1.57269e-05	0.00156678	3.92479
chr1	159046773	+	cg00490406		OpenSea	AIM2	NM_004833	TSS200	-2.1504	-3.36117	-6.74379	0.000695725	0.0201209	-0.227507
chr3	12837017	+	cg00351152	chr3:12837992-12838359	N_Shore	CAND2;CAND2	NM_001162499;NM_012298	TSS1500;TSS1500	-2.15042	0.886787	-7.88443	0.000312365	0.0112919	0.670615
chr7	44275556	-	cg01028287	chr7:44279048-44279327	N_Shelf	CAMK2B;CAMK2B;CAMK2B;CAMK2B;CAMK2B;CAMK2B;CAMK2B;CAMK2B	NM_172081;NM_172082;NM_172083;NM_172084;NM_172079;NM_001220;NM_172078;NM_172080	Body;Body;Body;Body;Body;Body;Body;Body	-2.15043	0.153213	-15.3714	8.71892e-06	0.00113426	4.53442
chr14	49934863	+	cg10940908		OpenSea				-2.15055	-1.99937	-6.40608	0.000900906	0.0242307	-0.518298
chr15	31284617	-	cg02537310	chr15:31283404-31284414	S_Shore	MTMR10	NM_017762	TSS1500	-2.15148	0.610697	-8.20116	0.000254501	0.00975019	0.899376
chr1	906363	+	cg22381068	chr1:906296-906538	Island	PLEKHN1;PLEKHN1	NM_032129;NM_001160184	Body;Body	-2.15154	-2.99481	-11.2692	4.71149e-05	0.00307509	2.75613
chr11	17758285	+	cg10536151	chr11:17756056-17758286	Island	KCNC1;KCNC1	NM_004976;NM_001112741	Body;Body	-2.15217	0.23553	-16.8142	5.33003e-06	0.000899046	5.03069
chr13	114071302	+	cg04556472	chr13:114066946-114067488	S_Shelf				-2.15301	-1.67934	-5.67196	0.00164326	0.0375621	-1.19529
chr13	113796215	+	cg02617285		OpenSea	F10	NM_000504	Body	-2.15306	1.21452	-12.5266	2.66025e-05	0.00213709	3.36991
chr11	66314378	-	cg01806972	chr11:66314207-66314455	Island	ACTN3;ZDHHC24	NM_001104;NM_207340	TSS200;TSS1500	-2.15309	0.236134	-11.4999	4.22423e-05	0.00285462	2.87411
chr17	71310422	-	cg07585562	chr17:71306975-71308682	S_Shore				-2.15369	-2.34342	-7.05877	0.000551801	0.0169696	0.0329558
chr16	19117471	+	cg08632420		OpenSea				-2.15371	0.291025	-15.8362	7.40581e-06	0.00104329	4.70036
chr11	1238742	-	cg14304290		OpenSea				-2.15389	-3.17036	-5.82463	0.00144337	0.0341806	-1.04917
chr19	31839171	+	cg01401641	chr19:31839635-31843049	N_Shore	TSHZ3	NM_020856	Body	-2.15444	-3.40797	-10.8801	5.69133e-05	0.00348229	2.55119
chr8	70747440	+	cg11996434	chr8:70744098-70747441	Island	SLCO5A1	NM_030958	TSS200	-2.15468	0.448198	-10.5646	6.66411e-05	0.00386835	2.37934
chr12	56616029	-	cg12886634	chr12:56617995-56618374	N_Shore	RNF41;RNF41;RNF41	NM_005785;NM_194359;NM_194358	TSS1500;TSS1500;TSS1500	-2.15502	-3.75536	-11.3158	4.60799e-05	0.00302728	2.78016
chr2	233501672	-	cg23340345	chr2:233497826-233499727	S_Shore	EFHD1;EFHD1	NR_027663;NM_025202	Body;Body	-2.1551	1.31245	-15.0752	9.69888e-06	0.00120255	4.42547
chr3	50330361	+	cg01038207	chr3:50329399-50330116	S_Shore	HYAL3;IFRD2	NM_003549;NM_006764	3'UTR;TSS1500	-2.15544	-2.75428	-13.8549	1.53804e-05	0.00154267	3.94807
chr6	41413498	+	cg07796683	chr6:41410589-41411140	S_Shelf				-2.15563	-0.589068	-5.3439	0.00219111	0.0461884	-1.5194
chrX	9984045	+	cg25270201	chrX:9982513-9984583	Island	WWC3	NM_015691	5'UTR	-2.15594	-3.75268	-5.99492	0.0012527	0.0308369	-0.889553
chr19	40440416	+	cg24030627		OpenSea	FCGBP	NM_003890	Body	-2.15744	-3.65239	-14.0084	1.44834e-05	0.00149147	4.0108
chr17	46697414	-	cg19051015	chr17:46697413-46697701	Island				-2.15747	0.299381	-12.2643	2.98348e-05	0.00229262	3.24758
chr6	42019127	+	cg14707053	chr6:42018139-42018604	S_Shore	TAF8	NM_138572	Body	-2.15756	1.61281	-14.9173	1.02741e-05	0.00123548	4.36632
chr6	108169872	-	cg17493727	chr6:108169396-108169790	S_Shore				-2.15795	-0.0196054	-6.68538	0.000726981	0.0207791	-0.27693
chr15	36871588	+	cg00659991	chr15:36871459-36871897	Island	C15orf41	NM_001130010	TSS1500	-2.15834	-2.67715	-6.10142	0.00114828	0.0289425	-0.791507
chr1	52870655	+	cg02275620	chr1:52869867-52870305	S_Shore	PRPF38A;ORC1L	NM_032864;NM_004153	Body;TSS1500	-2.15834	-3.15402	-7.42382	0.000426261	0.0140924	0.322596
chr5	178651323	+	cg21048915	chr5:178651051-178651328	Island	ADAMTS2;ADAMTS2	NM_021599;NM_014244	Body;Body	-2.15845	-1.93468	-12.9255	2.24412e-05	0.00193258	3.55057
chr2	20414196	+	cg10329928		OpenSea	SDC1;SDC1	NM_002997;NM_001006946	Body;Body	-2.1586	-0.709522	-10.6656	6.33297e-05	0.00373873	2.43491
chr9	139881288	-	cg14404443	chr9:139879489-139880580	S_Shore				-2.15882	-2.2736	-5.82947	0.0014375	0.0340831	-1.04458
chr7	100816459	-	cg06644051	chr7:100815484-100816995	Island	C7orf52	NM_198571	Body	-2.15957	-1.63775	-11.1426	5.00675e-05	0.00319996	2.6903
chr4	170948608	+	cg11274119	chr4:170948486-170948908	Island	MFAP3L	NM_021647	TSS1500	-2.15968	-2.46529	-6.51639	0.000826998	0.0228243	-0.421954
chr17	40575582	-	cg14070162	chr17:40573740-40575526	S_Shore	PTRF	NM_012232	TSS1500	-2.15979	-2.2366	-5.46707	0.00196385	0.0426265	-1.39607
chr3	15141111	+	cg15365949	chr3:15140035-15140890	S_Shore	ZFYVE20	NM_022340	TSS1500	-2.16068	-3.11331	-18.1266	3.52509e-06	0.000747382	5.43765
chr4	41361996	-	cg06354975	chr4:41362252-41363639	N_Shore	LIMCH1;LIMCH1;LIMCH1	NM_001112718;NM_001112717;NM_014988	TSS1500;TSS1500;TSS1500	-2.16078	-2.98932	-6.31273	0.00096948	0.0255674	-0.600888
chr17	48054048	-	cg15083775	chr17:48048953-48050616	S_Shelf				-2.16078	-2.95423	-6.75768	0.000688524	0.0199574	-0.215808
chr13	24885178	-	cg04275030	chr13:24882098-24882951	S_Shelf	C1QTNF9	NM_178540	5'UTR	-2.16122	1.20884	-8.37968	0.000227428	0.00898914	1.02474
chr19	4219626	-	cg08836009	chr19:4217518-4218068	S_Shore	ANKRD24	NM_133475	Body	-2.16183	0.227556	-18.5147	3.13685e-06	0.000718009	5.55071
chr1	154540074	+	cg05746024	chr1:154540233-154540573	N_Shore	CHRNB2	NM_000748	TSS200	-2.16215	1.12981	-16.9224	5.14544e-06	0.000882426	5.06575
chr6	33589131	-	cg12913957	chr6:33588617-33589909	Island	ITPR3	NM_002224	TSS200	-2.16235	-1.88561	-8.84099	0.000171679	0.00739952	1.33741
chr1	3623319	-	cg26034538	chr1:3623318-3623521	Island	TP73;TP73;TP73;TP73	NM_001126240;NM_005427;NM_001126242;NM_001126241	Body;Body;Body;Body	-2.16271	-2.77637	-14.4259	1.23385e-05	0.00136568	4.17737
chr4	1166824	-	cg14771077	chr4:1164515-1166582	S_Shore	LOC100130872-SPON2;SPON2;SPON2	NR_033182;NM_012445;NM_001128325	Body;TSS200;5'UTR	-2.16319	-2.73973	-5.31287	0.00225306	0.0471481	-1.55079
chr16	4845708	-	cg01861131		OpenSea	LOC440335;LOC440335;LOC440335	NR_029455;NR_029454;NR_029453	Body;Body;Body	-2.16451	0.0391942	-19.2446	2.53457e-06	0.000657901	5.75512
chr8	6118575	-	cg18119380		OpenSea				-2.16504	1.32413	-8.88712	0.000167039	0.00725651	1.36781
chr12	100378843	-	cg27110648	chr12:100378243-100378582	S_Shore	ANKS1B	NM_152788	TSS1500	-2.16515	-1.77961	-7.33064	0.000454826	0.0147779	0.249869
chr2	10571959	+	cg01119585	chr2:10572391-10572752	N_Shore				-2.16549	-0.0025548	-5.70454	0.00159806	0.0368275	-1.16387
chr16	10912718	-	cg09684846	chr16:10912159-10912719	Island	FAM18A	NM_001079512	TSS200	-2.16579	-0.0391109	-6.12792	0.00112388	0.0284792	-0.767317
chr11	62039637	+	cg23137315		OpenSea	SCGB2A2	NM_002411	Body	-2.16627	-2.94234	-5.33677	0.00220517	0.0463848	-1.5266
chr1	3417208	+	cg12061019		OpenSea	MEGF6	NM_001409	Body	-2.16691	0.0606599	-14.9659	1.00931e-05	0.00122298	4.38458
chr10	129951597	+	cg08970208	chr10:129947728-129949099	S_Shelf				-2.16738	-1.11699	-11.2993	4.64436e-05	0.00304573	2.77166
chr1	18149714	+	cg08651730	chr1:18152378-18152842	N_Shelf	ACTL8	NM_030812	Body	-2.16761	-3.05394	-15.4738	8.40768e-06	0.00111251	4.57148
chr6	163755094	+	cg12467852		OpenSea				-2.16827	-2.36003	-9.31918	0.000129998	0.00607981	1.6454
chr6	41472931	+	cg14951598	chr6:41472816-41473291	Island				-2.16909	1.31456	-9.83587	9.7615e-05	0.00499399	1.96121
chr7	123252579	+	cg26067096		OpenSea	ASB15	NM_080928	5'UTR	-2.16929	0.553275	-5.63641	0.00169429	0.0383875	-1.22975
chr8	88886432	-	cg02310286	chr8:88886171-88886445	Island	DCAF4L2	NM_152418	TSS200	-2.16931	0.387644	-13.6545	1.66509e-05	0.00162245	3.86501
chr16	89662404	+	cg01710450	chr16:89661799-89662043	S_Shore	CPNE7;CPNE7	NM_014427;NM_153636	Body;Body	-2.16934	-0.208091	-15.5464	8.19468e-06	0.00109939	4.59761
chr6	170600003	+	cg12024311	chr6:170598214-170601222	Island	DLL1	NM_005618	TSS1500	-2.16961	-1.44281	-5.62128	0.00171655	0.038733	-1.24445
chr22	25595589	+	cg04038879		OpenSea	CRYBB3	NM_004076	TSS1500	-2.16997	-2.70722	-13.4369	1.8173e-05	0.00170533	3.77319
chr4	140006389	-	cg04578761	chr4:140004718-140005806	S_Shore	ELF2;ELF2	NM_201999;NM_006874	Body;TSS1500	-2.17012	0.861038	-5.26068	0.00236183	0.0487505	-1.60388
chr2	242642316	-	cg13140981	chr2:242640843-242642456	Island	ING5	NM_032329	Body	-2.17019	-0.00656451	-7.132	0.000523498	0.016325	0.0920786
chr10	21462094	+	cg16189346	chr10:21462128-21463808	N_Shore	NEBL	NM_213569	Body	-2.17077	-2.78392	-7.45468	0.000417263	0.0138751	0.34651
chr2	223168941	+	cg12973118	chr2:223168653-223169008	Island	CCDC140	NM_153038	Body	-2.17086	-2.50376	-7.68676	0.000356254	0.0124009	0.523556
chr13	113997499	-	cg21579294		OpenSea	GRTP1	NM_024719	Body	-2.17096	0.567264	-9.26036	0.000134429	0.00621704	1.60835
chr3	122631307	+	cg17935281	chr3:122631722-122632854	N_Shore	SEMA5B	NM_001031702	Body	-2.17185	0.990683	-9.94132	9.22257e-05	0.00480482	2.02362
chr6	29855435	-	cg10262387	chr6:29855295-29856565	Island	HLA-H	NR_001434	Body	-2.17207	0.0952509	-5.92507	0.00132716	0.032141	-0.954598
chr1	3351106	-	cg22608265	chr1:3351365-3351632	N_Shore	PRDM16;PRDM16	NM_199454;NM_022114	3'UTR;3'UTR	-2.17236	-3.31488	-11.6549	3.92995e-05	0.00273143	2.95196
chr19	14116507	-	cg26003386	chr19:14116532-14118017	N_Shore	RFX1	NM_002918	5'UTR	-2.17236	-2.26518	-10.8771	5.69969e-05	0.0034842	2.54959
chr11	61724438	+	cg09847652	chr11:61722744-61723483	S_Shore	BEST1;BEST1	NM_004183;NM_001139443	Body;Body	-2.17304	0.376055	-16.4264	6.05892e-06	0.000953645	4.90262
chr1	81668907	+	cg15733456		OpenSea				-2.1741	-2.40472	-8.00864	0.00028801	0.0106395	0.761318
chr16	892435	-	cg08524109	chr16:894644-895057	N_Shelf				-2.1744	-3.02985	-5.30189	0.00227545	0.0475036	-1.56193
chr19	8429614	+	cg17695543	chr19:8428965-8429492	S_Shore	ANGPTL4;ANGPTL4	NM_001039667;NM_139314	Body;Body	-2.1745	0.500102	-10.9513	5.49531e-05	0.0034012	2.58928
chr10	106028939	-	cg08402107	chr10:106028542-106029047	Island	GSTO2;GSTO2	NM_183239;NM_183239	5'UTR;1stExon	-2.17474	-0.563158	-8.10095	0.000271339	0.0102	0.827893
chr14	36974929	+	cg20548888	chr14:36974548-36975425	Island	SFTA3	NM_001101341	Body	-2.17536	0.571588	-16.5297	5.85385e-06	0.000938475	4.93711
chr16	476729	-	cg02614658	chr16:474922-476815	Island	RAB11FIP3	NM_014700	Body	-2.17545	-2.78203	-10.7299	6.13201e-05	0.00365688	2.47004
chr13	112191272	+	cg11696108		OpenSea				-2.17573	-2.96233	-5.50033	0.00190722	0.0417224	-1.36311
chr6	166140561	+	cg12320986	chr6:166140001-166140293	S_Shore				-2.17587	-2.48371	-7.53081	0.000395997	0.0133628	0.405126
chr19	6768022	+	cg12024969	chr19:6767945-6768160	Island	SH2D3A	NM_005490	TSS1500	-2.17627	0.759633	-6.26617	0.00100593	0.0262675	-0.642451
chr10	91597490	-	cg24487940	chr10:91596974-91597792	Island				-2.17676	-1.01586	-8.52412	0.000207962	0.00844492	1.12436
chr7	127847835	+	cg04524088		OpenSea	MIR129-1	NR_029596	TSS200	-2.1769	-3.55165	-10.6366	6.42591e-05	0.00377437	2.41903
chr8	131369596	+	cg08447387	chr8:131370087-131371317	N_Shore	ASAP1	NM_018482	Body	-2.17723	-2.75481	-8.50185	0.000210833	0.0085277	1.1091
chr8	57069688	-	cg02182795	chr8:57069687-57070047	Island				-2.17724	1.0594	-13.3619	1.87351e-05	0.00173419	3.74114
chr12	2161661	-	cg01637551	chr12:2163289-2163548	N_Shore	CACNA1C;CACNA1C;CACNA1C;CACNA1C;CACNA1C;CACNA1C;CACNA1C;CACNA1C;CACNA1C;CACNA1C;CACNA1C;CACNA1C;CACNA1C;CACNA1C;CACNA1C;CACNA1C;CACNA1C;CACNA1C;CACNA1C;CACNA1C;CACNA1C;CACNA1C;CACNA1C	NM_001129833;NM_001167623;NM_001129836;NM_001167625;NM_001129840;NM_001129839;NM_001129835;NM_001129842;NM_001129838;NM_001129829;NM_001129834;NM_001129843;NM_001167624;NM_001129827;NM_000719;NM_001129841;NM_001129830;NM_199460;NM_001129831;NM_001129846;NM_001129837;NM_001129844;NM_001129832	TSS1500;TSS1500;TSS1500;TSS1500;TSS1500;TSS1500;TSS1500;TSS1500;TSS1500;TSS1500;TSS1500;TSS1500;TSS1500;TSS1500;TSS1500;TSS1500;TSS1500;TSS1500;TSS1500;TSS1500;TSS1500;TSS1500;TSS1500	-2.17726	-1.7928	-8.18963	0.000256376	0.00979729	0.89119
chr4	48485624	+	cg08209133	chr4:48485362-48486473	Island	SLC10A4	NM_152679	1stExon	-2.17764	-2.44779	-9.18847	0.000140085	0.00639797	1.56277
chr17	72984322	-	cg06471681	chr17:72983621-72984591	Island	CDR2L	NM_014603	Body	-2.17771	-3.03763	-9.34287	0.000128262	0.00602745	1.66025
chr15	56035463	-	cg13778723	chr15:56034562-56035712	Island	PRTG	NM_173814	TSS1500	-2.17838	-2.67857	-13.6976	1.63678e-05	0.00160696	3.88298
chr1	35258435	+	cg07070934	chr1:35258564-35258791	N_Shore	GJA4	NM_002060	TSS200	-2.17855	-1.13786	-10.8083	5.89715e-05	0.00356658	2.51255
chr5	173316748	+	cg03032025	chr5:173314931-173315979	S_Shore	CPEB4	NM_030627	1stExon	-2.17927	-1.66162	-9.24733	0.000135434	0.00624513	1.60012
chr12	54426725	-	cg22358580	chr12:54427025-54428709	N_Shore	HOXC4;HOXC5;HOXC5	NM_014620;NM_018953;NR_003084	5'UTR;TSS200;Body	-2.17927	1.03779	-11.7207	3.81223e-05	0.0026707	2.9847
chr9	98276640	+	cg01222719	chr9:98278128-98279754	N_Shore	PTCH1;PTCH1	NM_001083602;NM_001083603	Body;Body	-2.17936	-2.63642	-7.45023	0.000418546	0.0139083	0.34307
chr3	134513690	+	cg15903282	chr3:134514085-134515980	N_Shore	EPHB1	NM_004441	TSS1500	-2.17956	-0.429848	-13.0897	2.09538e-05	0.00185232	3.62311
chr11	118826709	+	cg25446153		OpenSea	UPK2	NM_006760	TSS1500	-2.17958	-3.04397	-8.66108	0.000191278	0.00796734	1.21735
chr12	127765195	+	cg01615333	chr12:127765276-127765515	N_Shore				-2.1804	1.0037	-11.3403	4.5546e-05	0.00300341	2.79277
chr7	75831418	-	cg02884884	chr7:75831068-75831542	Island	SRRM3	NM_001110199	5'UTR	-2.18056	0.463858	-20.2867	1.89448e-06	0.000583717	6.02946
chr11	122073940	+	cg15617346		OpenSea	LOC399959	NR_024430	TSS200	-2.18063	-2.86862	-11.398	4.4317e-05	0.00294843	2.82233
chr11	119928838	-	cg20118840		OpenSea				-2.18086	-3.29871	-17.5504	4.21124e-06	0.000801124	5.26377
chr16	66503684	-	cg10413464		OpenSea	BEAN	NM_001136106	5'UTR	-2.18097	-3.16815	-7.67262	0.00035966	0.0124879	0.512907
chr19	58566643	+	cg18075691	chr19:58570393-58571779	N_Shelf				-2.18159	-3.14397	-9.92362	9.31055e-05	0.00483292	2.01319
chr13	51060599	-	cg14887099		OpenSea				-2.18221	1.20249	-9.25234	0.000135046	0.00623315	1.60329
chr11	300490	+	cg14402017	chr11:299389-299635	S_Shore	IFITM5	NM_001025295	TSS1500	-2.18289	-1.93444	-8.50567	0.000210337	0.00851783	1.11172
chr14	85997753	+	cg03506640	chr14:85997468-85998637	Island	FLRT2	NM_013231	5'UTR	-2.18318	0.1957	-17.1728	4.74639e-06	0.000848616	5.1458
chr6	84743025	+	cg05797276	chr6:84743357-84743948	N_Shore	MRAP2	NM_138409	TSS1500	-2.1834	-0.359338	-15.9555	7.10738e-06	0.00102634	4.74196
chr16	81480610	-	cg05083852	chr16:81478214-81479350	S_Shore	CMIP	NM_198390	Body	-2.18358	-2.636	-8.41565	0.000222388	0.00884634	1.0497
chr19	4902899	+	cg04946561		OpenSea	ARRDC5	NM_001080523	TSS200	-2.18381	0.405232	-14.8997	1.03405e-05	0.00123938	4.35969
chr7	151723229	+	cg16729714	chr7:151722590-151723241	Island	GALNT11	NM_022087	5'UTR	-2.1844	-0.949612	-19.1611	2.59615e-06	0.000666807	5.73225
chr20	62280338	+	cg25480132	chr20:62283516-62284835	N_Shelf	STMN3	NM_015894	Body	-2.18451	-1.1704	-6.25599	0.00101411	0.0264184	-0.651567
chr8	88886301	-	cg23701865	chr8:88886171-88886445	Island	DCAF4L2	NM_152418	TSS200	-2.18467	1.66247	-18.2135	3.43354e-06	0.000739349	5.46322
chr7	43153223	-	cg17045801	chr7:43152020-43153340	Island	HECW1	NM_015052	5'UTR	-2.18532	0.209744	-11.2455	4.76524e-05	0.00309681	2.74386
chr4	1339912	-	cg08447658	chr4:1340107-1341471	N_Shore	KIAA1530	NM_020894	TSS1500	-2.18546	-4.13306	-6.05273	0.00119472	0.0297874	-0.836167
chr2	220223623	+	cg03954411	chr2:220222902-220223854	Island				-2.18587	-2.55032	-18.7069	2.96331e-06	0.000704058	5.60556
chr7	127846739	-	cg04840800		OpenSea	MIR129-1	NR_029596	TSS1500	-2.18633	0.247923	-11.6323	3.97115e-05	0.00274965	2.94072
chr5	154434001	-	cg26382656		OpenSea				-2.18669	0.906789	-10.5767	6.6234e-05	0.00385183	2.38602
chr20	34823957	-	cg17918326	chr20:34824287-34824622	N_Shore	C20orf4	NM_015511	TSS1500	-2.18724	1.40339	-18.0125	3.64986e-06	0.000758598	5.40379
chr1	235818079	-	cg05593139	chr1:235814280-235814488	S_Shelf				-2.1886	-1.99503	-6.36738	0.000928634	0.0247586	-0.552424
chr19	7007104	-	cg27270214		OpenSea	FLJ25758	NR_024372	TSS1500	-2.1886	-2.8675	-5.46778	0.00196263	0.0426041	-1.39537
chr17	70114577	-	cg08703191	chr17:70116274-70119998	N_Shore				-2.18872	-2.11103	-6.73439	0.000700647	0.0202234	-0.235435
chr7	23720668	-	cg12293132	chr7:23720367-23720677	Island	C7orf46;C7orf46;C7orf46	NM_199136;NM_001127364;NM_001127365	Body;Body;Body	-2.18922	-3.51762	-15.0327	9.85012e-06	0.0012086	4.4096
chr17	78484216	+	cg01021658		OpenSea				-2.18933	-3.03591	-16.338	6.24109e-06	0.000964499	4.8729
chr9	140444966	-	cg01111842	chr9:140445653-140446891	N_Shore	PNPLA7;MRPL41;PNPLA7;PNPLA7;PNPLA7	NM_152286;NM_032477;NM_152286;NM_001098537;NM_001098537	5'UTR;TSS1500;1stExon;5'UTR;1stExon	-2.18969	-1.93868	-12.5441	2.64024e-05	0.00212831	3.37795
chr10	102589250	+	cg08217716	chr10:102590122-102590402	N_Shore	PAX2;PAX2;PAX2;PAX2;PAX2	NM_003988;NM_000278;NM_003990;NM_003989;NM_003987	3'UTR;3'UTR;3'UTR;3'UTR;3'UTR	-2.18988	0.0839792	-11.3863	4.45638e-05	0.00295993	2.81633
chr2	85107488	+	cg20653012	chr2:85107731-85108430	N_Shore	C2orf89	NM_001080824	Body	-2.19003	0.982591	-15.4752	8.40362e-06	0.00111251	4.57198
chr8	54785374	-	cg05628160		OpenSea	RGS20	NM_170587	Body	-2.19014	0.931497	-6.91574	0.000612384	0.0183172	-0.0840726
chr1	28286365	-	cg06352370	chr1:28286019-28286838	Island	XKR8	NM_018053	TSS200	-2.19078	-2.81881	-6.81215	0.000661106	0.0193529	-0.170119
chr12	55051924	+	cg13854930		OpenSea				-2.19099	-3.22209	-9.68749	0.000105836	0.00527301	1.87224
chr10	131265159	-	cg00618725	chr10:131264948-131265710	Island	MGMT	NM_002412	TSS1500	-2.19103	-1.78717	-9.17305	0.000141335	0.0064397	1.55294
chr20	57426374	-	cg25229306	chr20:57426729-57427047	N_Shore	GNAS;GNASAS	NM_016592;NR_002785	3'UTR;TSS1500	-2.1914	-3.76457	-7.74032	0.000343689	0.0120897	0.563738
chr19	39754498	+	cg07377446	chr19:39754973-39756540	N_Shore				-2.19144	0.653459	-8.275	0.000242871	0.00943437	0.951531
chr22	32808489	-	cg19380675	chr22:32807825-32808285	S_Shore	C22orf28	NM_014306	TSS1500	-2.19164	0.735926	-10.2054	8.01898e-05	0.00437578	2.17701
chr17	18226511	-	cg19346202		OpenSea	SMCR8	NM_144775	3'UTR	-2.19188	0.719574	-12.1286	3.1687e-05	0.00237285	3.18316
chr15	59665080	+	cg08513681	chr15:59663863-59665081	Island	MYO1E	NM_004998	TSS200	-2.19251	-2.46078	-16.6286	5.66517e-06	0.000923564	4.96986
chr2	219736549	-	cg06862374	chr2:219736132-219736592	Island	WNT6	NM_006522	Body	-2.19291	-0.0535755	-8.26063	0.000245085	0.00949187	0.941418
chr8	124215152	+	cg00944227		OpenSea	FAM83A;FAM83A;LOC100131726	NM_032899;NM_207006;NR_024479	Body;Body;TSS200	-2.19354	-0.708111	-6.48467	0.000847508	0.0232042	-0.449524
chr22	50945565	-	cg00947744	chr22:50945859-50946121	N_Shore	NCAPH2;LMF2;NCAPH2	NM_014551;NM_033200;NM_152299	TSS1500;Body;TSS1500	-2.19368	0.537344	-13.9802	1.46436e-05	0.00150073	3.99932
chr10	131653136	-	cg10728451		OpenSea	EBF3	NM_001005463	Body	-2.1937	-0.380216	-5.4632	0.00197056	0.0427278	-1.39991
chr15	25477956	-	cg10092080		OpenSea	SNORD115-35	NR_003350	TSS1500	-2.19384	-3.04953	-5.80271	0.00147026	0.0346705	-1.06996
chr10	123368681	+	cg05399434	chr10:123368180-123368733	Island				-2.19443	-2.6291	-11.6177	3.99829e-05	0.00275988	2.93338
chr2	16080760	-	cg02204046	chr2:16079801-16083032	Island	MYCN;MYCN;MYCNOS	NM_005378;NM_005378;NR_026766	1stExon;5'UTR;Body	-2.19465	-2.47822	-8.3711	0.000228649	0.0090196	1.01877
chr16	10276674	+	cg07642043	chr16:10273943-10277424	Island	GRIN2A;GRIN2A;GRIN2A	NM_001134408;NM_001134407;NM_000833	TSS1500;TSS1500;TSS200	-2.19516	-0.521985	-6.00274	0.00124468	0.0306921	-0.882312
chr1	181767736	+	cg25370753	chr1:181767493-181767893	Island	CACNA1E	NM_000721	Body	-2.19551	-2.73268	-5.96326	0.00128584	0.0314132	-0.918963
chr2	119600408	-	cg22970357	chr2:119599458-119600966	Island	EN1	NM_001426	3'UTR	-2.1959	1.11146	-12.5582	2.62418e-05	0.00212144	3.38445
chr19	498062	+	cg01015090	chr19:497799-498135	Island	MADCAM1;MADCAM1	NM_130760;NM_130762	Body;Body	-2.19687	-1.04979	-7.36115	0.000445235	0.0145492	0.27377
chr10	123781602	-	cg26606947		OpenSea	TACC2;TACC2	NM_206862;NM_206861	Body;Body	-2.19765	0.374448	-13.024	2.1535e-05	0.00188439	3.59419
chr1	203031815	+	cg03900565		OpenSea	PPFIA4	NM_015053	Body	-2.1977	-2.40903	-6.178	0.00107939	0.0276639	-0.721826
chr20	30617892	-	cg01175220	chr20:30618793-30619138	N_Shore	C20orf160	NM_080625	3'UTR	-2.19814	-2.81441	-7.47493	0.000411481	0.0137368	0.362149
chr1	111506380	+	cg04577625	chr1:111505881-111507007	Island	C1orf103;C1orf103;C1orf103;C1orf103	NM_001006945;NM_018372;NM_001006945;NM_018372	1stExon;5'UTR;5'UTR;1stExon	-2.19814	-3.16489	-9.3668	0.000126536	0.00596806	1.67522
chr2	192712530	+	cg18843739		OpenSea	SDPR	NM_004657	TSS1500	-2.1994	-0.25453	-5.99709	0.00125046	0.0307986	-0.887538
chr11	44971049	-	cg07619142	chr11:44971048-44972685	Island	TP53I11;TP53I11	NM_006034;NM_001076787	5'UTR;5'UTR	-2.19946	0.736244	-14.1368	1.378e-05	0.00145384	4.06264
chr13	114058019	-	cg05084700	chr13:114056100-114056577	S_Shore				-2.20017	-0.423248	-8.41627	0.000222303	0.00884374	1.05013
chr6	49518986	+	cg17160886	chr6:49518315-49519186	Island	C6orf141	NM_001145652	1stExon	-2.20085	-2.59994	-8.86449	0.000169297	0.00732914	1.35291
chr14	105513535	-	cg01262036	chr14:105512055-105512307	S_Shore				-2.20179	-2.29298	-12.3272	2.90204e-05	0.0022548	3.27715
chr14	29225754	+	cg20563468		OpenSea				-2.20217	0.824178	-11.2896	4.66573e-05	0.00305655	2.76669
chr9	82186418	-	cg14088589	chr9:82185479-82188560	Island	TLE4	NM_007005	TSS1500	-2.20395	-2.73839	-5.92567	0.00132649	0.0321325	-0.954033
chr6	41605494	+	cg06484572	chr6:41604583-41606663	Island	MDFI	NM_005586	TSS1500	-2.20405	-2.32904	-5.88579	0.00137127	0.0329212	-0.991433
chr1	8482689	+	cg01447281	chr1:8483389-8484339	N_Shore	RERE;RERE;RERE	NM_001042682;NM_012102;NM_001042681	5'UTR;Body;Body	-2.2041	0.215156	-5.92951	0.00132227	0.032049	-0.95044
chr2	242740810	-	cg06843871	chr2:242742598-242743758	N_Shore	GAL3ST2	NM_022134	Body	-2.20429	1.34129	-13.9705	1.46988e-05	0.00150345	3.9954
chr10	93392668	+	cg20475550	chr10:93392667-93393147	Island	PPP1R3C	NM_005398	Body	-2.20473	0.828012	-15.9075	7.22577e-06	0.00103146	4.72526
chr4	85419557	-	cg18589016	chr4:85417659-85420799	Island	NKX6-1	NM_006168	TSS200	-2.20487	-2.16852	-8.10384	0.000270837	0.0101855	0.82996
chr15	100273611	+	cg02577368	chr15:100272901-100273891	Island	LYSMD4;LYSMD4	NM_152449;NM_152449	1stExon;5'UTR	-2.20518	-4.04353	-7.3461	0.000449938	0.0146626	0.261987
chr10	128275021	+	cg11762242		OpenSea				-2.20563	0.235325	-17.0764	4.89548e-06	0.00086137	5.11517
chr8	62052430	+	cg23881385	chr8:62051646-62052431	Island				-2.20629	-2.64509	-16.123	6.71163e-06	0.000995845	4.79978
chr8	22090372	-	cg14399988	chr8:22089367-22089668	S_Shore	PHYHIP;PHYHIP	NM_001099335;NM_014759	TSS1500;TSS1500	-2.20657	-0.566005	-19.2107	2.55936e-06	0.000661217	5.74585
chr17	44929215	+	cg23422659	chr17:44928287-44929690	Island	WNT9B	NM_003396	Body	-2.20677	-3.03332	-5.32521	0.00222819	0.0467551	-1.5383
chr11	18229519	-	cg04651240	chr11:18230619-18230906	N_Shore	LOC494141;LOC494141;LOC494141	NR_026564;NR_026563;NR_026541	TSS1500;TSS1500;TSS1500	-2.20699	-2.09272	-9.27349	0.000133424	0.00618292	1.61664
chr1	68150193	-	cg23723105	chr1:68150913-68152270	N_Shore	GADD45A	NM_001924	TSS1500	-2.207	-4.36407	-5.64144	0.00168696	0.0382751	-1.22486
chr7	87564345	+	cg25150408	chr7:87563342-87564571	Island	ADAM22;ADAM22;ADAM22;ADAM22;ADAM22	NM_021721;NM_021723;NM_021722;NM_004194;NM_016351	Body;Body;Body;Body;Body	-2.2086	-3.48505	-12.1205	3.18013e-05	0.00237667	3.1793
chr1	2060236	+	cg11796233	chr1:2063782-2064052	N_Shelf	PRKCZ;PRKCZ;PRKCZ	NM_001033582;NM_002744;NM_001033581	5'UTR;Body;5'UTR	-2.20888	-3.12247	-10.5998	6.5464e-05	0.00382079	2.39877
chr9	138874126	+	cg14148016	chr9:138873235-138874005	S_Shore				-2.20892	-0.133857	-9.34362	0.000128208	0.00602618	1.66072
chr3	13898052	-	cg14046074	chr3:13895991-13896305	S_Shore	WNT7A	NM_004625	Body	-2.20911	-1.96485	-8.89825	0.000165941	0.00722293	1.37512
chr17	46670663	-	cg11739758	chr17:46670522-46671458	Island	LOC404266;LOC404266;LOC404266;HOXB5;LOC404266	NR_033203;NR_033204;NR_033201;NM_002147;NR_033202	Body;Body;Body;1stExon;Body	-2.20932	-2.19818	-13.1073	2.08015e-05	0.00184553	3.63082
chr5	60624229	-	cg10166664	chr5:60626505-60629809	N_Shelf				-2.2099	0.821697	-11.6947	3.85829e-05	0.0026914	2.97177
chr9	35616726	-	cg14016344	chr9:35616980-35617324	N_Shore	CD72	NM_001782	Body	-2.21132	0.213092	-5.79548	0.00147925	0.034815	-1.07683
chr17	3540594	-	cg17342247	chr17:3539318-3540484	S_Shore	CTNS;SHPK;CTNS	NM_001031681;NM_013276;NM_004937	5'UTR;TSS1500;5'UTR	-2.21252	-2.74884	-6.7197	0.000708421	0.020389	-0.247844
chr1	185127501	-	cg00816620	chr1:185125850-185126705	S_Shore	C1orf25;C1orf26;C1orf26	NM_030934;NM_017673;NM_001105518	TSS1500;5'UTR;5'UTR	-2.21299	-1.80053	-9.77656	0.000100808	0.00511161	1.92581
chr19	12946093	-	cg24076083	chr19:12944528-12945299	S_Shore	RTBDN;RTBDN	NM_031429;NM_031429	1stExon;5'UTR	-2.21319	-2.12783	-5.48284	0.00193676	0.0421924	-1.38042
chr1	41978691	-	cg21681327	chr1:41981788-41982043	N_Shelf	HIVEP3;HIVEP3	NM_024503;NM_001127714	Body;Body	-2.21348	-0.606252	-8.07413	0.000276065	0.0103318	0.808619
chr5	173400737	-	cg25136605		OpenSea				-2.21403	-0.536809	-5.28117	0.00231843	0.0481391	-1.583
chr1	234350402	-	cg09811123	chr1:234349884-234350471	Island	SLC35F3	NM_173508	Body	-2.21408	-2.96459	-16.0296	6.92886e-06	0.00101406	4.76766
chr2	114299609	+	cg23690488	chr2:114299035-114300177	Island				-2.21547	-3.00572	-11.6951	3.85752e-05	0.00269129	2.97199
chr19	58514497	+	cg25480379	chr19:58513455-58514498	Island	ZNF606;ZNF606	NM_025027;NM_025027	5'UTR;1stExon	-2.21669	-2.49994	-6.05968	0.00118795	0.0296659	-0.829768
chr1	7122970	+	cg13687594	chr1:7122519-7122727	S_Shore	CAMTA1	NM_015215	Body	-2.21706	-2.97043	-8.16547	0.000260355	0.00990549	0.874009
chr12	53047127	+	cg20210559		OpenSea	KRT2	NM_000423	TSS1500	-2.21715	-2.61665	-8.53009	0.000207201	0.00842023	1.12844
chr12	110907609	+	cg19666600	chr12:110905879-110907183	S_Shore	GPN3;C12orf24	NM_001164372;NM_013300	TSS1500;Body	-2.21753	0.387757	-7.10281	0.000534573	0.0165882	0.0685738
chr4	183769227	-	cg25209938		OpenSea				-2.21774	-2.61161	-10.9666	5.45431e-05	0.00338573	2.59741
chr1	2391837	-	cg07381283	chr1:2387669-2388086	S_Shelf				-2.21794	-2.91137	-10.5315	6.77733e-05	0.00391366	2.36095
chr2	120186803	+	cg07944060	chr2:120189022-120189765	N_Shelf				-2.21804	1.10255	-18.5172	3.1345e-06	0.000718009	5.55143
chr12	54422127	-	cg12232783	chr12:54423427-54423712	N_Shore	HOXC4;HOXC5;HOXC6;HOXC6	NM_014620;NR_003084;NM_004503;NM_153693	5'UTR;Body;TSS200;5'UTR	-2.21827	-3.61495	-9.41807	0.000122928	0.00585112	1.70716
chr2	216300292	+	cg21314106	chr2:216300267-216300997	Island	FN1;FN1;FN1;FN1;FN1;FN1;FN1	NM_054034;NM_212475;NM_212476;NM_212478;NM_212474;NM_212482;NM_002026	Body;Body;Body;Body;Body;Body;Body	-2.21905	-2.89098	-18.9483	2.76102e-06	0.000683074	5.67341
chr16	84252213	+	cg07766572	chr16:84256189-84256462	N_Shelf				-2.21906	-2.30651	-6.22625	0.00103845	0.0268825	-0.67828
chr8	6420506	-	cg24670715	chr8:6424215-6424888	N_Shelf	ANGPT2;ANGPT2;ANGPT2;ANGPT2;ANGPT2;ANGPT2;MCPH1	NM_001118888;NM_001147;NM_001118887;NM_001118888;NM_001147;NM_001118887;NM_024596	5'UTR;1stExon;5'UTR;1stExon;5'UTR;1stExon;Body	-2.21976	0.208243	-6.84858	0.000643475	0.0189861	-0.139732
chr7	45614720	+	cg07651242	chr7:45613386-45615504	Island	ADCY1	NM_021116	1stExon	-2.21983	-1.18377	-6.63336	0.000756192	0.0213905	-0.321244
chr3	68980539	-	cg01405004	chr3:68980783-68982035	N_Shore	FAM19A4;FAM19A4	NM_182522;NM_001005527	5'UTR;5'UTR	-2.21989	-2.99967	-9.68114	0.000106205	0.00528843	1.8684
chr19	2643085	+	cg15425921	chr19:2643287-2643633	N_Shore	GNG7	NM_052847	5'UTR	-2.21996	0.998438	-10.9139	5.59733e-05	0.00344055	2.56929
chr1	151170780	-	cg08623888	chr1:151170847-151171532	N_Shore	PIP5K1A;PIP5K1A;PIP5K1A;PIP5K1A	NM_001135638;NM_001135636;NM_003557;NM_001135637	TSS1500;TSS1500;TSS1500;TSS1500	-2.21999	1.51861	-7.55784	0.000388754	0.0131983	0.425805
chr6	36098398	+	cg24155668	chr6:36098039-36098621	Island	MAPK13	NM_002754	1stExon	-2.22073	0.123961	-6.48612	0.000846559	0.0231885	-0.448263
chr12	52652377	-	cg07078225	chr12:52652018-52652743	Island				-2.22098	-0.415256	-5.72752	0.00156703	0.0363306	-1.14178
chr11	117947555	+	cg05775918		OpenSea	TMPRSS4;TMPRSS4	NM_001083947;NM_019894	TSS200;TSS200	-2.22117	-2.91332	-7.96777	0.000295771	0.010848	0.731615
chr1	23520083	-	cg11811391		OpenSea	HTR1D	NM_000864	1stExon	-2.22121	-0.730245	-6.55299	0.000804051	0.0223436	-0.390289
chr4	16679554	+	cg14187877		OpenSea	LDB2;LDB2	NM_001290;NM_001130834	Body;Body	-2.22137	-4.15738	-8.90302	0.000165473	0.00720965	1.37826
chr4	3874057	-	cg10244706	chr4:3873092-3874011	S_Shore				-2.22138	-2.49903	-6.11967	0.00113141	0.028624	-0.774837
chr2	1942942	+	cg22511877	chr2:1941068-1941560	S_Shore	MYT1L	NM_015025	Body	-2.22192	-2.84927	-8.19045	0.000256241	0.0097947	0.891775
chr20	57427443	-	cg06065549	chr20:57427691-57427995	N_Shore	GNAS;GNAS;GNAS;GNASAS	NM_080425;NM_001077490;NM_016592;NR_002785	TSS1500;TSS1500;3'UTR;TSS1500	-2.22244	-3.19246	-13.3873	1.85423e-05	0.00172287	3.75203
chr22	19004088	-	cg16602417		OpenSea	DGCR9	NR_024159	TSS1500	-2.22257	0.129723	-5.90366	0.00135099	0.0325515	-0.974648
chr4	187476455	-	cg25107254	chr4:187476279-187476844	Island	MTNR1A	NM_005958	1stExon	-2.22259	-1.77795	-7.43548	0.000422836	0.014017	0.33164
chr6	168479852	-	cg21503392	chr6:168479566-168479809	S_Shore	FRMD1	NM_024919	TSS200	-2.22267	-2.92132	-16.649	5.62707e-06	0.000921241	4.9766
chr1	154377621	-	cg25853020	chr1:154377670-154378445	N_Shore	IL6R;IL6R	NM_000565;NM_181359	TSS200;TSS200	-2.22275	-2.82326	-16.2805	6.36292e-06	0.000972964	4.85348
chr10	102473810	-	cg23679471	chr10:102473206-102474026	Island				-2.22279	0.383097	-20.7153	1.68777e-06	0.000573005	6.13676
chr11	5355684	-	cg13462583		OpenSea				-2.22314	0.389983	-16.4115	6.08918e-06	0.000953645	4.89762
chr7	107665708	+	cg10002668		OpenSea	LAMB4	NM_007356	Body	-2.22389	0.242827	-10.52	6.81705e-05	0.00392966	2.35457
chr10	125700270	-	cg24011307		OpenSea				-2.2241	0.149733	-20.2306	1.92367e-06	0.000585558	6.01519
chr18	31803633	-	cg03045425	chr18:31802358-31803792	Island	NOL4	NM_003787	TSS200	-2.22428	-2.38737	-10.5434	6.73636e-05	0.00389693	2.36757
chr17	4938939	+	cg08993385		OpenSea	GPR172B;GPR172B	NM_001104577;NM_017986	TSS1500;TSS1500	-2.2244	1.25138	-8.20867	0.000253289	0.00971474	0.904701
chr22	37824617	+	cg17959580	chr22:37823011-37824119	S_Shore	ELFN2	NM_052906	TSS1500	-2.22452	0.25178	-20.7083	1.69096e-06	0.000573005	6.13502
chr7	48131586	-	cg20001070	chr7:48128727-48129961	S_Shore	UPP1;UPP1	NM_181597;NM_003364	5'UTR;5'UTR	-2.22535	-3.62043	-5.72096	0.00157581	0.0364741	-1.14808
chr7	5123074	+	cg10703786	chr7:5122886-5123164	Island				-2.22614	-2.27181	-14.3033	1.29269e-05	0.00139914	4.12906
chr20	21500021	-	cg00349943	chr20:21501961-21503931	N_Shore				-2.22688	0.403509	-6.3693	0.000927233	0.0247298	-0.550725
chr20	3662724	+	cg17759443	chr20:3662310-3663187	Island	ADAM33;ADAM33;ADAM33;ADAM33	NM_025220;NM_025220;NM_153202;NM_153202	1stExon;5'UTR;1stExon;5'UTR	-2.22699	-0.90015	-6.69671	0.000720788	0.020641	-0.267309
chr9	133538278	+	cg01621054	chr9:133534534-133542394	Island				-2.22737	-0.0265775	-17.5389	4.22646e-06	0.000803031	5.26023
chr6	71377064	-	cg04086834	chr6:71377385-71378178	N_Shore	SMAP1;SMAP1	NM_001044305;NM_021940	TSS1500;TSS1500	-2.22761	0.950944	-14.2259	1.33154e-05	0.00142486	4.09831
chr17	46110826	-	cg17740401	chr17:46114573-46115059	N_Shelf	COPZ2	NM_016429	Body	-2.22774	-2.47275	-7.11515	0.000529858	0.0164697	0.0785214
chr1	212687842	-	cg00019759	chr1:212688031-212688448	N_Shore				-2.22781	0.541517	-12.8102	2.35608e-05	0.00199312	3.49897
chrX	53460671	+	cg02883100	chrX:53461178-53461463	N_Shore	HSD17B10;HSD17B10	NM_001037811;NM_004493	Body;Body	-2.2279	-1.1374	-7.17228	0.000508649	0.01599	0.12438
chr17	72366276	-	cg14571122	chr17:72367979-72368180	N_Shore	GPR142	NM_181790	Body	-2.22799	0.960747	-8.72634	0.000183881	0.00775833	1.26117
chr1	72750671	-	cg24437625	chr1:72748471-72749736	S_Shore				-2.22856	-2.71392	-11.8243	3.6353e-05	0.0025896	3.03581
chr16	66959780	-	cg05544396	chr16:66958733-66959655	S_Shore	RRAD;RRAD	NM_004165;NM_001128850	TSS1500;TSS1500	-2.22923	0.216823	-13.6158	1.69106e-05	0.00163746	3.84879
chr1	241801700	-	cg08634082	chr1:241802960-241803649	N_Shore	OPN3	NM_014322	Body	-2.22988	1.04439	-5.4344	0.00202137	0.0435272	-1.42858
chr9	135033245	-	cg13928144	chr9:135036713-135038933	N_Shelf				-2.23046	-2.53835	-12.1245	3.1745e-05	0.00237445	3.1812
chr3	138153278	-	cg16802792	chr3:138153269-138154621	Island	ESYT3	NM_031913	TSS200	-2.23088	-2.41324	-5.44579	0.0020011	0.0432007	-1.41723
chr14	62166083	+	cg23174662	chr14:62161847-62163231	S_Shelf	HIF1A;HIF1A	NM_001530;NM_181054	Body;Body	-2.2312	1.0021	-8.12112	0.000267848	0.0101012	0.842347
chr7	48887640	-	cg26309511	chr7:48887509-48887818	Island				-2.23146	-1.45455	-8.74092	0.000182275	0.00770976	1.27092
chr5	158488659	+	cg27127608		OpenSea	EBF1	NM_024007	Body	-2.23146	-1.64839	-9.42516	0.000122439	0.00583602	1.71157
chr11	70962357	+	cg04671300	chr11:70962173-70964161	Island				-2.23183	-2.93642	-9.00415	0.000155908	0.00689601	1.44427
chr17	915739	+	cg17958132	chr17:915736-915979	Island	ABR;ABR;ABR	NM_021962;NM_001092;NM_001159746	Body;Body;Body	-2.23243	0.136823	-19.5171	2.34538e-06	0.000634943	5.82878
chr14	69446784	+	cg09421468	chr14:69444639-69446826	Island	ACTN1;ACTN1;ACTN1	NM_001102;NM_001130005;NM_001130004	TSS1500;TSS1500;TSS1500	-2.23281	-1.46591	-12.3326	2.89509e-05	0.00225059	3.27971
chr19	33214444	+	cg00845956	chr19:33210453-33211039	S_Shelf	TDRD12	NM_001110822	Body	-2.2329	0.948032	-7.27455	0.000473094	0.0151913	0.205696
chr6	33280454	+	cg05700142	chr6:33281112-33281827	N_Shore	TAPBP;TAPBP;TAPBP	NM_172209;NM_003190;NM_172208	Body;Body;Body	-2.23312	0.559526	-5.91954	0.00133327	0.0322516	-0.959772
chr1	197885105	+	cg00358880	chr1:197885060-197885389	Island	LHX9;LHX9	NM_020204;NM_001014434	TSS1500;Body	-2.23314	-3.19347	-5.24176	0.00240273	0.0493703	-1.62321
chr11	12030643	+	cg13216057	chr11:12029737-12030841	Island	DKK3;DKK3;DKK3	NM_015881;NM_001018057;NM_013253	TSS200;TSS1500;5'UTR	-2.23346	0.471838	-11.9646	3.41079e-05	0.00249425	3.10426
chr9	12693326	+	cg25989745		OpenSea	TYRP1	NM_000550	TSS200	-2.2338	0.0392257	-11.2397	4.77845e-05	0.00310041	2.74086
chr20	57427274	-	cg03010274	chr20:57427691-57427995	N_Shore	GNAS;GNAS;GNAS;GNASAS	NM_080425;NM_001077490;NM_016592;NR_002785	TSS1500;TSS1500;3'UTR;TSS1500	-2.23428	-2.72593	-8.74983	0.000181302	0.00767671	1.27686
chr1	236849473	-	cg10372476	chr1:236849472-236850323	Island	ACTN2	NM_001103	TSS1500	-2.23466	0.455685	-5.42347	0.00204104	0.043833	-1.43949
chr10	28035208	-	cg05381746	chr10:28030182-28035211	Island	MKX	NM_173576	TSS1500	-2.23503	-2.28541	-5.86857	0.00139114	0.0332822	-1.00764
chr1	15930386	+	cg19699088	chr1:15929823-15930289	S_Shore				-2.23562	-2.94254	-11.5154	4.19356e-05	0.00284196	2.88197
chr17	73874699	+	cg10295360	chr17:73873528-73874923	Island	TRIM47	NM_033452	TSS200	-2.23608	-2.35688	-16.666	5.59569e-06	0.000919179	4.98219
chr2	54683048	-	cg04605151	chr2:54682899-54684374	Island	SPTBN1	NM_003128	TSS1500	-2.2363	-1.87514	-6.88563	0.000626103	0.0186224	-0.10897
chr6	132722045	+	cg05235761	chr6:132722093-132722901	N_Shore	MOXD1	NM_015529	Body	-2.23645	-2.16301	-8.43861	0.00021924	0.00876099	1.06557
chr2	232765754	+	cg26820327	chr2:232765246-232765491	S_Shore				-2.23699	-2.45343	-5.5848	0.00177164	0.039667	-1.28004
chr7	115813641	-	cg25077733		OpenSea				-2.23711	0.739954	-14.4633	1.2165e-05	0.00135511	4.19203
chr1	120189930	+	cg00482226	chr1:120190377-120191251	N_Shore	ZNF697	NM_001080470	5'UTR	-2.23723	-0.205317	-6.99139	0.000579429	0.0176089	-0.0219201
chr11	60284021	+	cg26283559	chr11:60282783-60283045	S_Shore	MS4A13;MS4A13	NM_001012417;NM_001100909	5'UTR;5'UTR	-2.23752	-2.60595	-7.26424	0.000476545	0.0152697	0.197543
chr8	37605978	-	cg00450319		OpenSea	LOC728024;ERLIN2	NR_003671;NM_007175	TSS1500;Body	-2.23775	0.680619	-5.9069	0.00134735	0.0324853	-0.971612
chr10	15209775	+	cg18173454	chr10:15209824-15210714	N_Shore	NMT2	NM_004808	Body	-2.23798	-2.71141	-15.3618	8.74897e-06	0.00113716	4.53091
chr12	11638772	+	cg20593843		OpenSea				-2.23814	0.414399	-6.67315	0.00073373	0.0209083	-0.287324
chr3	131515563	-	cg12361744		OpenSea	CPNE4	NM_130808	Body	-2.2382	0.774598	-18.8331	2.85549e-06	0.000691308	5.64116
chr16	66377143	+	cg05016066		OpenSea				-2.23835	0.649419	-5.72442	0.00157117	0.036389	-1.14475
chr1	32170507	+	cg09251959	chr1:32169537-32169869	S_Shore	COL16A1	NM_001856	TSS1500	-2.23859	-2.57851	-14.384	1.25357e-05	0.0013787	4.16094
chr12	53517561	+	cg26268968		OpenSea	SOAT2	NM_003578	Body	-2.23863	0.0784362	-8.14792	0.00026329	0.00997921	0.861501
chr7	157448565	+	cg05147654	chr7:157448240-157448566	Island	PTPRN2;PTPRN2;PTPRN2	NM_002847;NM_130842;NM_130843	Body;Body;Body	-2.23879	-1.92141	-20.0566	2.01766e-06	0.000595982	5.97057
chr12	113914536	-	cg03417559	chr12:113914440-113914657	Island				-2.2395	-2.55931	-6.62773	0.000759437	0.0214533	-0.326061
chr6	37190074	+	cg09984136		OpenSea	TMEM217;TMEM217	NM_145316;NM_001162900	5'UTR;5'UTR	-2.23954	0.484818	-15.8912	7.26633e-06	0.00103411	4.7196
chr15	55880997	-	cg19850348	chr15:55879792-55881228	Island	PYGO1	NM_015617	Body	-2.24021	0.175917	-5.24944	0.00238604	0.0491329	-1.61536
chr2	74741647	+	cg10275973	chr2:74740455-74743795	Island	TLX2;TLX2	NM_016170;NM_016170	5'UTR;1stExon	-2.24043	0.434481	-7.29635	0.000465897	0.0150325	0.222895
chr16	19180212	-	cg09173861	chr16:19179002-19180217	Island	SYT17	NM_016524	Body	-2.24101	1.17306	-9.65575	0.000107698	0.0053354	1.85303
chr11	1411012	-	cg11945871	chr11:1410119-1412346	Island	BRSK2	NM_003957	TSS200	-2.24129	-1.90269	-13.7333	1.61368e-05	0.00159209	3.89786
chr11	102702656	+	cg24479014		OpenSea				-2.24156	1.21212	-11.7398	3.77889e-05	0.00265579	2.99415
chr7	4456119	+	cg10785373		OpenSea				-2.2416	-3.27352	-5.79952	0.00147422	0.0347337	-1.07299
chr1	227975439	+	cg03814022	chr1:227975295-227976570	Island				-2.24237	-2.41514	-6.88004	0.000628687	0.0186665	-0.1136
chr8	49320596	-	cg23138413		OpenSea				-2.24252	-3.25851	-12.2217	3.04027e-05	0.00232164	3.22743
chr7	113723569	+	cg21053509	chr7:113724924-113727795	N_Shore				-2.24271	0.101171	-17.7829	3.91699e-06	0.000780469	5.33481
chr2	241076198	-	cg22062537	chr2:241075403-241075916	S_Shore	MYEOV2;MYEOV2	NM_138336;NM_001163424	TSS1500;TSS1500	-2.24292	0.956396	-18.3215	3.32345e-06	0.000732642	5.49482
chr1	113051043	+	cg24525509	chr1:113050813-113052301	Island	WNT2B;WNT2B	NM_004185;NM_024494	Body;TSS1500	-2.24311	-2.70093	-13.2936	1.92646e-05	0.0017619	3.7118
chr19	281467	-	cg25827309		OpenSea	PPAP2C;PPAP2C;PPAP2C	NM_177543;NM_177526;NM_003712	Body;Body;Body	-2.24356	-2.09315	-6.08656	0.00116222	0.0292186	-0.805101
chr8	27695615	-	cg26261431	chr8:27695095-27695479	S_Shore	PBK	NM_018492	TSS1500	-2.24414	0.303165	-5.46439	0.0019685	0.0426917	-1.39874
chr11	107579390	-	cg21832801		OpenSea	SLN	NM_003063	5'UTR	-2.24483	-3.12356	-11.2157	4.83365e-05	0.00312471	2.72842
chr1	107683187	-	cg07005523	chr1:107682889-107684463	Island	NTNG1;NTNG1;NTNG1	NM_014917;NM_001113226;NM_001113228	5'UTR;5'UTR;5'UTR	-2.24485	1.5808	-12.2733	2.97167e-05	0.00228791	3.25182
chr7	25990026	-	cg09596116	chr7:25990012-25991320	Island	MIR148A	NR_029597	TSS1500	-2.24492	0.259901	-6.22697	0.00103786	0.0268796	-0.677634
chr1	2844871	-	cg23640231	chr1:2847056-2847288	N_Shelf				-2.24517	-3.11754	-9.93619	9.24795e-05	0.00481272	2.0206
chr17	48133676	-	cg10488476	chr17:48132994-48134084	Island	ITGA3;ITGA3;ITGA3;ITGA3	NM_005501;NM_005501;NM_002204;NM_002204	1stExon;5'UTR;1stExon;5'UTR	-2.24603	0.264962	-7.40547	0.000431716	0.0142161	0.308342
chr1	228109530	+	cg25940008	chr1:228112950-228113215	N_Shelf	WNT9A	NM_003395	Body	-2.24607	-1.82997	-5.69737	0.00160788	0.036992	-1.17078
chr1	227729906	+	cg11846112	chr1:227729515-227730492	Island				-2.24608	0.469118	-10.7388	6.10473e-05	0.00364555	2.4749
chr10	5708731	+	cg07052796	chr10:5707980-5708798	Island	ASB13;ASB13	NR_024581;NM_024701	TSS200;TSS200	-2.24714	-2.23716	-6.71625	0.000710261	0.0204299	-0.250762
chr10	48438724	-	cg04110601	chr10:48438411-48439320	Island	GDF10;GDF10	NM_004962;NM_004962	5'UTR;1stExon	-2.24734	0.998548	-7.24305	0.000483727	0.0154336	0.180759
chr20	22568116	-	cg11868728	chr20:22566821-22567055	S_Shore				-2.24768	0.96826	-19.3564	2.45489e-06	0.000648282	5.7855
chr2	63276723	+	cg08210688	chr2:63274475-63279430	Island	OTX1	NM_014562	TSS1500	-2.24946	0.959228	-13.6685	1.65586e-05	0.00161757	3.87084
chr7	44581105	-	cg23118549		OpenSea	NPC1L1;NPC1L1	NM_013389;NM_001101648	TSS200;TSS200	-2.25004	-1.8552	-5.54288	0.00183749	0.0406351	-1.32115
chr20	32078768	-	cg05021312	chr20:32077657-32078469	S_Shore	CBFA2T2	NM_001032999	Body	-2.25014	-2.76521	-9.48766	0.000118222	0.00569982	1.75025
chr1	79085713	+	cg17980508		OpenSea	IFI44L	NM_006820	TSS1500	-2.25021	0.920588	-6.01647	0.00123071	0.0304501	-0.869601
chr3	45882686	+	cg03032607	chr3:45883221-45883860	N_Shore	LZTFL1	NM_020347	Body	-2.25024	0.774668	-19.235	2.54159e-06	0.000658946	5.75248
chr17	65040769	+	cg18780432	chr17:65040729-65041029	Island	CACNG1;CACNG1	NM_000727;NM_000727	1stExon;5'UTR	-2.25046	-2.66999	-6.11614	0.00113465	0.0286795	-0.778059
chr10	36050800	-	cg14416456	chr10:36054122-36054379	N_Shelf				-2.25102	-0.587761	-8.87494	0.00016825	0.00729602	1.35979
chr5	134582868	+	cg15663074		OpenSea				-2.25117	-1.71566	-8.9277	0.000163077	0.00713542	1.39443
chr14	23525040	+	cg03770548	chr14:23526481-23527360	N_Shore	CDH24;CDH24	NM_022478;NM_144985	5'UTR;5'UTR	-2.2525	-2.29143	-8.55838	0.000203634	0.00831676	1.14775
chr17	63557609	+	cg11845142	chr17:63557692-63557931	N_Shore	AXIN2;AXIN2	NM_004655;NM_004655	1stExon;5'UTR	-2.25296	-1.93583	-7.50591	0.000402812	0.013522	0.386009
chr17	66201090	+	cg17368500	chr17:66201166-66202196	N_Shore				-2.253	-2.50617	-8.7491	0.000181381	0.00767933	1.27638
chr1	37513490	-	cg16557698		OpenSea				-2.25304	-3.06363	-7.3478	0.000449404	0.0146517	0.263319
chr4	1165751	-	cg03250742	chr4:1164515-1166582	Island	SPON2;LOC100130872-SPON2;SPON2	NM_001128325;NR_033182;NM_012445	Body;Body;Body	-2.2533	-0.526028	-10.059	8.66175e-05	0.00459918	2.09249
chr6	161860263	-	cg21980394		OpenSea	PARK2;PARK2;PARK2	NM_004562;NM_013987;NM_013988	Body;Body;Body	-2.25363	-2.6784	-6.90955	0.000615173	0.0183715	-0.0891795
chr13	100637258	+	cg17882660	chr13:100637112-100637472	Island	ZIC2	NM_007129	Body	-2.25366	1.01199	-7.15421	0.000515247	0.0161455	0.109913
chr1	150121441	-	cg24437535	chr1:150121695-150123078	N_Shore	PLEKHO1	NM_016274	TSS1500	-2.25393	0.773477	-5.51367	0.00188503	0.0413766	-1.34993
chr12	113534615	+	cg00231239	chr12:113530914-113531476	S_Shelf	DTX1	NM_004416	Body	-2.25489	-0.112446	-7.67092	0.00036007	0.0124933	0.51163
chr1	171811529	-	cg16515523	chr1:171810467-171811325	S_Shore	DNM3;DNM3	NM_015569;NM_001136127	Body;Body	-2.25494	0.182991	-6.1421	0.00111107	0.0282408	-0.754406
chr19	58609602	+	cg25784220	chr19:58609338-58609988	Island	ZSCAN18;ZSCAN18;ZSCAN18;ZSCAN18;ZSCAN18;ZSCAN18;ZSCAN18	NM_001145543;NM_001145542;NM_001145544;NM_023926;NM_001145544;NM_001145543;NM_023926	1stExon;Body;5'UTR;1stExon;1stExon;5'UTR;5'UTR	-2.25498	0.27374	-8.50537	0.000210376	0.00851783	1.11151
chr11	9685109	+	cg15058894	chr11:9685520-9686050	N_Shore	SWAP70	NM_015055	TSS1500	-2.2557	0.521947	-16.5426	5.82874e-06	0.000936155	4.94141
chr3	129147553	+	cg19547144	chr3:129147229-129147617	Island	C3orf25	NM_207307	TSS200	-2.25725	0.97226	-12.8064	2.35981e-05	0.00199475	3.49728
chr7	30739812	-	cg03012028		OpenSea				-2.25794	-1.85385	-12.3412	2.88413e-05	0.00224485	3.28376
chr10	15761657	-	cg01078989	chr10:15761423-15762101	Island	ITGA8	NM_003638	1stExon	-2.25796	-2.68197	-12.2613	2.9875e-05	0.00229488	3.24614
chr8	49310713	-	cg12813754	chr8:49309063-49309633	S_Shore				-2.25846	-1.67634e-06	-5.79803	0.00147608	0.0347644	-1.07441
chr3	70873381	-	cg20541132		OpenSea				-2.25851	0.552949	-7.79436	0.000331532	0.0117861	0.604025
chr13	114056351	+	cg13099542	chr13:114056100-114056577	Island				-2.25878	0.477123	-9.7323	0.000103271	0.00519519	1.89925
chr1	227506868	-	cg24860534	chr1:227505446-227506752	S_Shore	CDC42BPA;CDC42BPA	NM_014826;NM_003607	TSS1500;TSS1500	-2.25936	-0.374571	-8.19368	0.000255714	0.0097788	0.894071
chr4	647423	+	cg12616592	chr4:647193-647449	Island	PDE6B;PDE6B;PDE6B	NM_001145292;NM_000283;NM_001145291	5'UTR;Body;Body	-2.25956	-3.24118	-8.00047	0.000289543	0.0106818	0.755389
chr5	153881915	-	cg16269532		OpenSea				-2.25963	0.484519	-8.49563	0.000211642	0.00854866	1.10483
chr16	83863611	-	cg03677141		OpenSea				-2.25991	0.448447	-13.6583	1.6626e-05	0.0016213	3.86658
chr6	41395094	-	cg04496791	chr6:41395229-41396253	N_Shore				-2.2603	0.744381	-20.6536	1.71586e-06	0.000573005	6.12149
chr10	658638	+	cg09444036		OpenSea	DIP2C	NM_014974	Body	-2.26135	-0.390167	-11.7457	3.76855e-05	0.00265121	2.9971
chr6	38608108	+	cg18573544	chr6:38607777-38608148	Island	BTBD9;BTBD9	NM_001099272;NM_052893	TSS200;TSS200	-2.26137	-2.50655	-10.8537	5.7659e-05	0.00351046	2.53704
chr20	61051585	+	cg09339194	chr20:61049361-61051897	Island	GATA5	NM_080473	TSS1500	-2.2614	1.45105	-14.5717	1.16788e-05	0.00132646	4.23423
chr11	125133439	-	cg14502980		OpenSea	PKNOX2	NM_022062	5'UTR	-2.26194	-2.98324	-14.3265	1.28129e-05	0.0013931	4.13825
chr6	85484717	+	cg18162583	chr6:85482569-85484718	Island				-2.2621	0.679232	-16.7255	5.48725e-06	0.000911227	5.00172
chr2	128433507	+	cg23966569	chr2:128432194-128432743	S_Shore	LIMS2;LIMS2;LIMS2	NM_001161403;NM_001136037;NM_001161404	TSS1500;TSS1500;5'UTR	-2.26313	-0.142223	-6.57791	0.000788845	0.0220422	-0.368805
chr17	64188585	+	cg05531796	chr17:64187712-64188586	Island	CCDC46	NM_145036	TSS1500	-2.26363	1.10505	-5.69477	0.00161146	0.0370432	-1.17328
chr1	233214030	+	cg25003357		OpenSea	PCNXL2	NM_014801	Body	-2.26434	-0.367107	-10.1193	8.38994e-05	0.0045142	2.12745
chr8	146050046	+	cg00709393	chr8:146051833-146053292	N_Shore				-2.26437	0.403104	-5.70547	0.00159678	0.0368019	-1.16297
chr19	18321168	+	cg24174730	chr19:18319145-18319363	S_Shore	PDE4C;PDE4C;PDE4C	NM_001098819;NM_000923;NM_001098818	3'UTR;3'UTR;3'UTR	-2.2648	-3.04112	-14.3694	1.26055e-05	0.0013825	4.15518
chr6	28554788	+	cg01027397	chr6:28554863-28555124	N_Shore	SCAND3;SCAND3	NM_052923;NM_052923	1stExon;5'UTR	-2.26481	-2.67505	-8.10259	0.000271054	0.0101919	0.829067
chr8	10929599	-	cg09697033	chr8:10928984-10929211	S_Shore	XKR6	NM_173683	Body	-2.26524	1.13936	-8.08101	0.000274844	0.0102957	0.813567
chr4	15780306	-	cg15994026	chr4:15779998-15780729	Island	CD38	NM_001775	Body	-2.26553	0.238588	-5.85543	0.00140652	0.0335375	-1.02003
chr1	21059481	-	cg12908894	chr1:21058006-21059366	S_Shore	SH2D5;SH2D5	NM_001103161;NM_001103160	TSS1500;TSS1500	-2.2656	-0.50725	-7.00843	0.000572294	0.0174415	-0.0080025
chr16	75532464	+	cg10031989	chr16:75528624-75529437	S_Shelf				-2.26562	0.140907	-12.7342	2.43341e-05	0.00203409	3.46469
chr12	65958288	+	cg07887163		OpenSea				-2.26574	-3.04186	-14.9883	1.00107e-05	0.00121871	4.393
chr11	126042395	+	cg11692577		OpenSea				-2.26612	-2.96669	-6.61285	0.000768085	0.0216199	-0.3388
chr6	1401152	-	cg00394763		OpenSea				-2.26662	-2.09319	-8.96569	0.000159467	0.00701746	1.41925
chr1	8483390	-	cg15889173	chr1:8483389-8484339	Island	RERE;RERE;RERE	NM_001042682;NM_012102;NM_001042681	5'UTR;Body;Body	-2.26662	-2.7976	-9.45557	0.000120366	0.0057697	1.73042
chr11	2206268	+	cg18108946		OpenSea				-2.26758	-2.73324	-10.689	6.25892e-05	0.00370645	2.44773
chr3	44802754	-	cg22314314	chr3:44802852-44803618	N_Shore	KIF15;KIAA1143	NM_020242;NM_020696	TSS1500;Body	-2.26784	-2.36821	-8.18357	0.000257367	0.0098292	0.886885
chr5	2129206	+	cg18300492		OpenSea				-2.26829	0.959462	-13.4194	1.83027e-05	0.00170979	3.76571
chr11	2161079	-	cg17434309	chr11:2158951-2162484	Island	INS-IGF2;IGF2AS;IGF2;IGF2;IGF2AS;IGF2	NR_003512;NR_028044;NM_001127598;NM_001007139;NR_028043;NM_000612	Body;TSS1500;Body;5'UTR;TSS1500;TSS1500	-2.2683	0.419702	-20.11	1.98826e-06	0.00059463	5.98431
chr2	200334901	-	cg07913197	chr2:200335497-200336413	N_Shore	FLJ32063	NR_026830	Body	-2.26838	0.363865	-6.30501	0.000975421	0.0256723	-0.607766
chr10	105254427	+	cg15123809	chr10:105253191-105254428	Island	NEURL	NM_004210	Body	-2.26858	-2.72849	-7.52745	0.000396909	0.0133843	0.40255
chr17	42082924	-	cg24105314	chr17:42082027-42084972	Island	PYY;NAGS	NM_004160;NM_153006	TSS1500;Body	-2.26865	0.770813	-9.10669	0.000146862	0.00661287	1.51048
chr7	106820309	-	cg19196806		OpenSea	HBP1	NM_012257	5'UTR	-2.26884	1.10549	-11.5966	4.03755e-05	0.00277728	2.92285
chr17	29826080	+	cg04010582		OpenSea	RAB11FIP4	NM_032932	Body	-2.26886	0.143223	-5.73645	0.00155515	0.0361446	-1.13321
chr17	3135358	-	cg23374885		OpenSea				-2.26889	-2.88729	-5.66454	0.00165376	0.037732	-1.20247
chr5	158690922	-	cg01161877	chr5:158690013-158690541	S_Shore	UBLCP1	NM_145049	5'UTR	-2.26896	1.11759	-8.69356	0.000187555	0.00787208	1.2392
chr12	24715484	+	cg03625010	chr12:24714956-24716243	Island	SOX5	NM_152989	TSS200	-2.26904	-2.75505	-6.84414	0.000645596	0.019032	-0.143432
chr8	49423328	+	cg21463446	chr8:49427074-49427416	N_Shelf				-2.2698	-3.325	-20.3174	1.87868e-06	0.000582004	6.03727
chr3	134127453	+	cg02522498	chr3:134125487-134125871	S_Shore				-2.27003	0.92753	-16.5576	5.79992e-06	0.000933228	4.94637
chr11	60691582	-	cg07962043	chr11:60691785-60692532	N_Shore	TMEM132A;TMEM132A	NM_017870;NM_178031	TSS1500;TSS1500	-2.27018	-1.92335	-16.7418	5.45789e-06	0.000909439	5.00706
chr5	43037519	+	cg23810282	chr5:43037259-43037520	Island				-2.27063	1.24123	-15.4116	8.59512e-06	0.00112514	4.54901
chr4	614752	-	cg17103634		OpenSea				-2.27095	-2.13591	-7.57772	0.000383523	0.0130731	0.44098
chr6	3119541	-	cg21182407	chr6:3118572-3119292	S_Shore	BPHL;BPHL;BPHL;BPHL	NR_026648;NM_004332;NR_026650;NR_026649	Body;Body;Body;Body	-2.27112	0.26792	-18.1649	3.48444e-06	0.000744328	5.44892
chr19	50355350	+	cg15238128	chr19:50353790-50355483	Island	PTOV1	NM_017432	Body	-2.27166	0.798304	-7.61005	0.000375192	0.0128638	0.465573
chr6	43276781	+	cg14238325	chr6:43276419-43276659	S_Shore	CRIP3	NM_206922	TSS1500	-2.27226	-0.180901	-18.4727	3.17638e-06	0.000720062	5.53862
chr11	62211788	-	cg27641076	chr11:62211989-62212196	N_Shore	AHNAK	NM_024060	Body	-2.27279	-2.26893	-5.81911	0.00145008	0.0342989	-1.05439
chr15	72476373	+	cg21483999	chr15:72476676-72476969	N_Shore	GRAMD2	NM_001012642	Body	-2.27313	0.231822	-7.80185	0.000329887	0.0117488	0.60959
chr2	176997311	+	cg07783843	chr2:176993479-176995557	S_Shore				-2.27315	2.14051	-10.9956	5.37729e-05	0.00335604	2.61286
chr10	91605652	+	cg18066403		OpenSea				-2.27327	-3.91592	-5.24873	0.00238756	0.0491546	-1.61608
chr15	80889593	+	cg00360077		OpenSea	ARNT2	NM_014862	3'UTR	-2.27332	1.43442	-10.4381	7.10836e-05	0.00404746	2.30887
chr13	46189883	+	cg07312701		OpenSea	FAM194B	NM_182542	TSS200	-2.27383	-2.357	-8.66212	0.000191157	0.00796381	1.21805
chr1	17599362	-	cg03513388		OpenSea	PADI3	NM_016233	Body	-2.27409	-2.88968	-16.9097	5.16667e-06	0.000883657	5.06166
chr17	56769628	-	cg19208681	chr17:56769865-56770295	N_Shore	TEX14;RAD51C;TEX14;RAD51C	NM_198393;NM_058216;NM_031272;NM_002876	TSS1500;TSS1500;TSS1500;TSS1500	-2.27425	-1.90194	-10.9338	5.54274e-05	0.0034212	2.57994
chr12	107965627	+	cg19313353		OpenSea	BTBD11	NM_001018072	Body	-2.27443	-3.30564	-13.7908	1.57739e-05	0.00157037	3.92166
chr1	53600741	+	cg00317626		OpenSea	SLC1A7	NM_006671	Body	-2.27503	1.28391	-17.982	3.68415e-06	0.000758911	5.39467
chr7	45131862	+	cg25348323	chr7:45127979-45128263	S_Shelf				-2.27508	0.207371	-12.9914	2.18302e-05	0.00189963	3.57979
chr2	2737155	+	cg26202286		OpenSea				-2.2753	-2.09175	-5.3912	0.00210044	0.044796	-1.4718
chr2	110259780	+	cg18429723		OpenSea	SH3RF3	NM_001099289	3'UTR	-2.27565	-3.34767	-8.08122	0.000274807	0.0102957	0.813719
chr19	34264111	-	cg16609432	chr19:34262943-34263906	S_Shore	CHST8;CHST8;CHST8	NM_001127895;NM_022467;NM_001127896	3'UTR;3'UTR;3'UTR	-2.27575	-3.2161	-17.4867	4.29632e-06	0.000808972	5.24411
chr2	58654962	-	cg26653400		OpenSea				-2.27583	-3.645	-5.56335	0.00180499	0.0401742	-1.30105
chr2	98962900	-	cg18404308	chr2:98962873-98964187	Island	CNGA3;CNGA3;CNGA3;CNGA3	NM_001298;NM_001079878;NM_001298;NM_001079878	1stExon;1stExon;5'UTR;5'UTR	-2.27594	-0.703301	-7.6525	0.000364571	0.0126116	0.497725
chr8	124215374	-	cg27649094		OpenSea	FAM83A;LOC100131726;FAM83A	NM_032899;NR_024479;NM_207006	Body;TSS1500;Body	-2.27596	-0.0727422	-9.7303	0.000103384	0.00519849	1.89805
chr9	135753121	+	cg21195491	chr9:135753347-135754384	N_Shore	C9orf98;C9orf9	NM_152572;NM_018956	Body;TSS1500	-2.27613	0.174859	-17.5182	4.2539e-06	0.0008042	5.25387
chr11	65561733	-	cg09181559		OpenSea	OVOL1	NM_004561	Body	-2.27631	-0.266483	-13.9864	1.4608e-05	0.00149905	4.00186
chr5	1016768	-	cg14682922		OpenSea	NKD2	NM_033120	Body	-2.27667	-3.4099	-17.2546	4.62392e-06	0.000837513	5.17165
chr6	99292919	+	cg08559989	chr6:99292749-99293325	Island				-2.27695	-1.9019	-7.72349	0.000347581	0.0121935	0.551138
chr19	58570790	-	cg22748799	chr19:58570393-58571779	Island	ZNF135;ZNF135;ZNF135;ZNF135;ZNF135	NM_001164527;NM_001164529;NM_003436;NM_007134;NM_001164530	Body;Body;5'UTR;Body;Body	-2.27727	0.29635	-10.0216	8.83566e-05	0.0046634	2.07067
chr5	168728081	-	cg07136998	chr5:168727429-168728275	Island	SLIT3;SLIT3	NM_003062;NM_003062	5'UTR;1stExon	-2.27791	-1.46487	-6.879	0.00062917	0.0186783	-0.114464
chr12	53107910	+	cg02305765	chr12:53107912-53108471	N_Shore				-2.27854	0.520276	-14.8888	1.03821e-05	0.00124111	4.35556
chr6	27782126	-	cg21771891	chr6:27782247-27782485	N_Shore	HIST1H2AJ;HIST1H2BM;HIST1H2AJ	NM_021066;NM_003521;NM_021066	1stExon;TSS1500;3'UTR	-2.27866	-2.05286	-12.6954	2.47397e-05	0.00205727	3.44713
chr17	56071745	+	cg01821751		OpenSea				-2.27885	0.614184	-6.39169	0.000911105	0.0244158	-0.530971
chr17	980014	+	cg25018458	chr17:981508-981748	N_Shore	ABR;ABR;ABR	NM_021962;NM_001092;NM_001159746	Body;Body;Body	-2.27927	0.604831	-11.5516	4.12314e-05	0.002811	2.90024
chr19	12992457	+	cg09387215	chr19:12991690-12992508	Island	DNASE2	NM_001375	TSS200	-2.27928	-1.78601	-9.93915	9.23328e-05	0.00480869	2.02235
chr5	170081	+	cg27022324	chr5:169578-169798	S_Shore	PLEKHG4B	NM_052909	Body	-2.27943	-2.95187	-5.71418	0.00158496	0.0365907	-1.15459
chr1	180198325	-	cg17836735	chr1:180198119-180204975	Island	LHX4	NM_033343	TSS1500	-2.28039	0.264402	-11.0438	5.25245e-05	0.0033047	2.63835
chr17	76464687	+	cg22990955		OpenSea	DNAH17	NM_173628	Body	-2.28114	-3.43292	-13.2302	1.9772e-05	0.001791	3.68439
chr11	19263311	+	cg05770971	chr11:19262473-19264397	Island	E2F8	NM_024680	TSS1500	-2.28126	-1.68905	-5.50901	0.00189275	0.0415038	-1.35453
chr9	75136564	-	cg14643978		OpenSea	TMC1	NM_138691	TSS200	-2.2813	-2.26639	-9.66268	0.000107288	0.00532306	1.85723
chr5	9546351	+	cg02476461	chr5:9544692-9546715	Island	SEMA5A	NM_003966	TSS200	-2.2814	-1.36233	-6.70962	0.000713813	0.0205026	-0.256372
chr11	43707755	+	cg02262727		OpenSea	HSD17B12	NM_016142	Body	-2.28169	0.771801	-16.9476	5.10355e-06	0.000879009	5.07387
chr5	159399005	-	cg26088662	chr5:159399004-159399928	Island	ADRA1B	NM_000679	Body	-2.2817	0.320575	-11.8048	3.66782e-05	0.00260518	3.02624
chr19	39278997	+	cg13720262	chr19:39281367-39283662	N_Shelf	LGALS7B	NM_001042507	TSS1500	-2.28189	1.4131	-18.6705	2.99525e-06	0.000707407	5.59524
chr19	11040012	+	cg24352736	chr19:11038956-11040285	Island	YIPF2;C19orf52	NM_024029;NM_138358	TSS1500;Body	-2.28235	-3.16612	-8.19688	0.000255195	0.00976909	0.896338
chr11	69589122	-	cg02409815	chr11:69588826-69590546	Island	FGF4	NM_002007	Body	-2.2828	-2.33186	-13.2878	1.93104e-05	0.00176407	3.70929
chr2	97426158	-	cg15241758	chr2:97426335-97426554	N_Shore	CNNM4	NM_020184	TSS1500	-2.28341	-3.12504	-12.4827	2.71144e-05	0.00215968	3.34961
chr3	161090648	+	cg20481171	chr3:161089626-161090649	Island	C3orf57	NM_001040100	TSS1500	-2.28365	-2.71676	-8.51642	0.000208949	0.00847641	1.11909
chr2	28717630	-	cg14628982		OpenSea	PLB1;PLB1	NM_001170585;NM_153021	TSS1500;TSS1500	-2.28389	-3.4866	-13.3247	1.90212e-05	0.00175036	3.72519
chr16	67185182	-	cg02771381	chr16:67183208-67184968	S_Shore	B3GNT9	NM_033309	TSS1500	-2.2843	0.314661	-18.5716	3.08423e-06	0.000713335	5.56703
chr1	114324073	+	cg16515600		OpenSea	RSBN1	NM_018364	Body	-2.28487	0.064	-7.18509	0.00050403	0.0158873	0.13462
chr2	96012586	+	cg04333213	chr2:96011132-96013197	Island	KCNIP3;KCNIP3	NM_001034914;NM_013434	TSS200;Body	-2.2853	0.485524	-8.21612	0.000252094	0.00968155	0.909976
chr2	48960164	-	cg03709613		OpenSea	LHCGR;GTF2A1L	NM_000233;NM_172196	Body;3'UTR	-2.28532	-3.42077	-6.56233	0.000798311	0.0222263	-0.382226
chr11	12696980	+	cg00553886	chr11:12695414-12696981	Island	TEAD1	NM_021961	5'UTR	-2.28544	1.16229	-10.6227	6.47111e-05	0.00379352	2.41139
chr8	21909636	+	cg13523576	chr8:21905461-21905757	S_Shelf	EPB49	NM_001114137	TSS1500	-2.28576	1.05781	-13.7072	1.63055e-05	0.00160274	3.88697
chr17	7165831	-	cg00072720	chr17:7164285-7166245	Island	CLDN7	NM_001307	TSS200	-2.28577	1.25983	-18.2862	3.35901e-06	0.000735968	5.48451
chr2	38325802	+	cg06202585		OpenSea				-2.28577	0.0550506	-5.25738	0.00236891	0.0488715	-1.60725
chr4	57547525	-	cg00019495		OpenSea	HOPX;HOPX;HOPX;HOPX;HOPX;HOPX	NM_139212;NM_139212;NM_032495;NM_001145460;NM_032495;NM_001145460	5'UTR;1stExon;1stExon;5'UTR;5'UTR;1stExon	-2.28578	-2.78408	-17.7692	3.93367e-06	0.000780469	5.33065
chr17	4486580	-	cg25585129	chr17:4487398-4488482	N_Shore	SMTNL2;SMTNL2	NM_001114974;NM_198501	TSS1500;TSS1500	-2.28592	-2.3107	-12.3613	2.85886e-05	0.00223466	3.29315
chr10	50821989	+	cg25207127	chr10:50822350-50822666	N_Shore	CHAT;CHAT;CHAT;CHAT;CHAT;CHAT;CHAT	NM_001142929;NM_020985;NM_001142933;NM_020984;NM_001142934;NM_020549;NM_020986	TSS200;5'UTR;TSS200;5'UTR;TSS200;TSS200;5'UTR	-2.28599	-2.44648	-15.6082	8.0187e-06	0.00108882	4.61969
chr12	1675969	+	cg14375747		OpenSea	FBXL14	NM_152441	Body	-2.28599	-0.181098	-5.45756	0.0019804	0.0428989	-1.40552
chr5	42811952	-	cg04502814		OpenSea	SEPP1;SEPP1;SEPP1;SEPP1;SEPP1;SEPP1	NM_005410;NM_005410;NM_001093726;NM_001085486;NM_001093726;NM_001085486	1stExon;5'UTR;5'UTR;5'UTR;1stExon;1stExon	-2.28618	-3.32744	-11.7515	3.75867e-05	0.00264708	2.99992
chr11	117187137	-	cg22261612	chr11:117186344-117186979	S_Shore	BACE1;BACE1;BACE1;BACE1	NM_138973;NM_138972;NM_138971;NM_012104	TSS200;TSS200;TSS200;TSS200	-2.2862	-2.02072	-12.5183	2.66985e-05	0.00214121	3.36607
chr1	100435258	+	cg06426831	chr1:100435297-100436070	N_Shore	SLC35A3	NM_012243	TSS1500	-2.28673	-3.13136	-18.2363	3.40992e-06	0.000739122	5.46992
chr3	172376821	+	cg11088682		OpenSea	NCEH1;NCEH1;NCEH1;NCEH1	NM_001146278;NM_020792;NM_001146276;NM_001146277	5'UTR;Body;Body;5'UTR	-2.28716	0.893635	-5.51703	0.00187949	0.0412958	-1.34661
chr4	159131324	-	cg18366748	chr4:159131508-159131736	N_Shore	TMEM144	NM_018342	TSS200	-2.28718	-2.74308	-12.6483	2.52438e-05	0.00207412	3.42569
chr22	31064577	-	cg09641215	chr22:31063462-31064384	S_Shore	DUSP18	NM_152511	TSS1500	-2.28876	-2.87212	-9.69874	0.000105185	0.0052477	1.87903
chr19	12992349	+	cg06540096	chr19:12991690-12992508	Island	DNASE2	NM_001375	TSS200	-2.28878	-2.96463	-7.90924	0.000307314	0.0111726	0.688837
chr7	116139367	-	cg11825652	chr7:116139774-116140352	N_Shore	CAV2;CAV2	NM_001233;NM_198212	TSS200;TSS200	-2.28937	0.516748	-19.7706	2.18415e-06	0.000615972	5.89606
chr12	8597719	+	cg01421917		OpenSea				-2.28948	1.03568	-14.915	1.02828e-05	0.00123548	4.36545
chr17	75369484	-	cg20275528	chr17:75368688-75370506	Island	SEPT9;SEPT9;SEPT9;SEPT9;SEPT9	NM_001113492;NM_001113491;NM_001113493;NM_006640;NM_001113493	5'UTR;Body;5'UTR;Body;1stExon	-2.29013	-3.08309	-5.24082	0.0024048	0.0493966	-1.62418
chr16	57392618	-	cg13747967		OpenSea	CCL22	NM_002990	TSS200	-2.29057	0.446434	-13.1177	2.07118e-05	0.00183979	3.63538
chr5	41587871	+	cg12809437		OpenSea				-2.29086	-3.70249	-6.28244	0.000993016	0.026029	-0.627897
chr2	233501753	-	cg16975639	chr2:233497826-233499727	S_Shelf	EFHD1;EFHD1	NR_027663;NM_025202	Body;Body	-2.2909	-3.58772	-11.9303	3.4642e-05	0.00251534	3.08759
chr7	150548934	-	cg23533927		OpenSea	ABP1	NM_001091	TSS1500	-2.2909	-2.69248	-12.0428	3.29273e-05	0.00243229	3.14203
chr14	99664107	+	cg13987489		OpenSea	BCL11B;BCL11B	NM_022898;NM_138576	Body;Body	-2.29091	-2.26637	-8.71485	0.00018516	0.00779957	1.25347
chr1	111148105	+	cg24676612	chr1:111148983-111150186	N_Shore	KCNA2;KCNA2	NM_004974;NM_004974	5'UTR;1stExon	-2.2914	-3.32676	-7.38875	0.000436761	0.0143458	0.295316
chr16	20280140	+	cg05589564		OpenSea				-2.29152	0.382086	-16.4068	6.09875e-06	0.000954078	4.89605
chr2	162272604	+	cg04004632	chr2:162273294-162273725	N_Shore	TBR1	NM_006593	TSS200	-2.2921	-1.81481	-7.53284	0.00039545	0.0133515	0.406675
chr11	120195717	-	cg15392029	chr11:120195805-120196372	N_Shore	TMEM136	NM_174926	TSS1500	-2.29303	-3.11326	-6.12671	0.00112498	0.0285005	-0.76842
chr10	50816917	-	cg17284779	chr10:50817095-50817309	N_Shore	CHAT;SLC18A3	NM_020984;NM_003055	TSS1500;TSS1500	-2.2939	0.220065	-13.4396	1.8153e-05	0.00170504	3.77435
chr4	6643729	-	cg18277815	chr4:6642194-6643322	S_Shore	MRFAP1	NM_033296	3'UTR	-2.29431	-2.05111	-6.88145	0.000628032	0.0186533	-0.112429
chr2	220309434	-	cg15971761	chr2:220309637-220309893	N_Shore	SPEG	NM_005876	Body	-2.29483	-3.30811	-8.58462	0.000200391	0.00822882	1.16561
chr1	7023864	+	cg05966431	chr1:7022001-7022308	S_Shore	CAMTA1	NM_015215	Body	-2.2955	0.508132	-8.99955	0.000156329	0.00690904	1.44128
chr12	114837666	+	cg18689332	chr12:114838312-114838889	N_Shore	TBX5;TBX5;TBX5;TBX5	NM_000192;NM_181486;NM_080717;NM_080718	Body;Body;Body;Body	-2.29565	0.636504	-6.31319	0.000969128	0.0255599	-0.600479
chr1	41978749	-	cg04490934	chr1:41981788-41982043	N_Shelf	HIVEP3;HIVEP3	NM_024503;NM_001127714	Body;Body	-2.29595	-3.12747	-14.4089	1.2418e-05	0.00136944	4.17071
chr20	21501378	+	cg22399790	chr20:21501961-21503931	N_Shore				-2.29685	-1.34564	-9.44765	0.000120901	0.00578529	1.72552
chr6	32121566	+	cg27134827	chr6:32121829-32122529	N_Shore	PPT2;PPT2	NM_138717;NM_005155	Body;TSS200	-2.297	-3.1795	-12.7752	2.39128e-05	0.00201127	3.48323
chr1	85040580	+	cg26882204	chr1:85039825-85040344	S_Shore	CTBS	NM_004388	TSS1500	-2.29757	-3.08949	-8.45829	0.000216583	0.00869158	1.07915
chr11	68611016	+	cg25721132	chr11:68611250-68611807	N_Shore				-2.29847	-1.87266	-5.88403	0.00137328	0.0329526	-0.993084
chr14	69730129	-	cg05206120	chr14:69726250-69728393	S_Shore	GALNTL1;GALNTL1	NM_001168368;NM_020692	Body;Body	-2.29894	1.02649	-15.4552	8.46336e-06	0.00111719	4.56476
chr1	33367416	+	cg12598340	chr1:33366792-33367002	S_Shore	TMEM54	NM_033504	TSS1500	-2.29942	0.777519	-7.0382	0.000560073	0.0171701	0.0162439
chr12	104680384	+	cg11659394	chr12:104680737-104681096	N_Shore	TXNRD1;TXNRD1;TXNRD1;TXNRD1;TXNRD1	NM_182742;NM_182743;NM_001093771;NM_003330;NM_182729	TSS1500;TSS1500;Body;TSS1500;TSS1500	-2.29981	-2.95301	-9.24	0.000136003	0.0062655	1.59548
chr3	193922406	+	cg25548594	chr3:193921881-193922407	Island				-2.30006	0.527961	-18.339	3.30607e-06	0.000731029	5.4999
chr10	131843517	-	cg04309849	chr10:131843516-131844219	Island				-2.30018	-2.42843	-12.2973	2.94046e-05	0.00227302	3.2631
chr17	48970357	-	cg00777445		OpenSea				-2.30053	0.563912	-5.24048	0.00240553	0.0494026	-1.62452
chr14	54421010	-	cg00522049	chr14:54420184-54422958	Island	BMP4;BMP4;BMP4	NM_130851;NM_001202;NM_130850	5'UTR;5'UTR;5'UTR	-2.30058	-2.28153	-15.9721	7.06679e-06	0.00102336	4.74775
chr20	30457889	-	cg16533373	chr20:30457907-30458712	N_Shore	DUSP15;TTLL9;DUSP15;DUSP15;DUSP15	NM_001012644;NM_001008409;NM_177991;NM_177991;NM_080611	TSS200;TSS1500;1stExon;5'UTR;Body	-2.30063	-2.48344	-7.56299	0.00038739	0.0131654	0.429742
chr19	38147134	-	cg26851796	chr19:38145826-38147219	Island	ZFP30	NM_014898	TSS1500	-2.30064	0.866528	-9.10751	0.000146793	0.00661239	1.511
chr6	17282284	+	cg25302957	chr6:17280739-17282334	Island	RBM24;RBM24;RBM24	NM_153020;NM_001143941;NM_001143942	TSS1500;TSS200;Body	-2.30162	-0.24451	-6.5006	0.000837139	0.023009	-0.43567
chr9	36258839	-	cg21177599	chr9:36258170-36258886	Island	GNE;GNE	NM_005476;NM_001128227	TSS1500;Body	-2.30183	-2.75971	-5.92269	0.00132978	0.0321814	-0.956821
chr19	56146928	+	cg02470045		OpenSea				-2.30202	-2.77897	-19.1108	2.63405e-06	0.000668868	5.71842
chr13	95364921	+	cg19184934	chr13:95363152-95366051	Island	SOX21	NM_007084	TSS1500	-2.30245	-2.48906	-7.0689	0.000547785	0.0168851	0.041159
chr6	32055517	-	cg09996288	chr6:32055067-32055601	Island	TNXB	NM_019105	Body	-2.30276	-3.46013	-9.38231	0.000125431	0.00593624	1.68491
chrX	139587279	-	cg26369916	chrX:139585867-139588578	Island	SOX3	NM_005634	TSS200	-2.30309	0.396058	-8.66792	0.000190487	0.00794642	1.22196
chr5	139228242	-	cg01627750	chr5:139227605-139228279	Island	NRG2;NRG2;NRG2;NRG2	NM_013982;NM_013983;NM_013981;NM_004883	Body;Body;Body;Body	-2.30318	-2.76185	-5.37318	0.00213447	0.045322	-1.4899
chr11	134731610	+	cg06041479		OpenSea				-2.30384	-3.00157	-11.0982	5.11555e-05	0.00324359	2.667
chr17	19398395	+	cg05419854		OpenSea				-2.3043	-2.75705	-9.10427	0.000147069	0.00661738	1.50892
chr19	49015582	+	cg19878479	chr19:49016737-49017207	N_Shore	LMTK3	NM_001080434	Body	-2.30473	1.2615	-6.62629	0.000760267	0.0214671	-0.327291
chr12	121420721	-	cg07065256	chr12:121416485-121416817	S_Shelf	HNF1A	NM_000545	Body	-2.30488	-0.206615	-5.80364	0.00146911	0.0346578	-1.06908
chr6	105851944	+	cg20112110	chr6:105850481-105851257	S_Shore	PREP	NM_002726	TSS1500	-2.30593	1.11032	-15.2536	9.09427e-06	0.00115961	4.49137
chr19	52490058	+	cg02573825		OpenSea	ZNF350;ZNF350	NM_021632;NM_021632	1stExon;5'UTR	-2.30652	-3.40392	-14.8281	1.06168e-05	0.00125777	4.33256
chr1	28199256	+	cg18649939	chr1:28199031-28199257	Island	C1orf38;C1orf38;C1orf38	NM_001105556;NM_001039477;NM_004848	Body;Body;Body	-2.30655	-2.85019	-17.2342	4.65412e-06	0.000839129	5.16522
chr4	11703376	+	cg23447519		OpenSea				-2.30707	-2.83044	-13.6066	1.6973e-05	0.00163897	3.84492
chr2	38892901	-	cg01546378		OpenSea	GALM	NM_138801	TSS200	-2.30727	-3.5632	-7.30998	0.000461459	0.0149308	0.23363
chr13	113700470	+	cg24613375	chr13:113701833-113702280	N_Shore	MCF2L;MCF2L	NM_001112732;NM_024979	Body;Body	-2.30743	0.0319804	-9.14584	0.000143571	0.00651191	1.53557
chr1	181287301	-	cg02763800	chr1:181287300-181287873	Island				-2.30756	-2.73454	-10.4456	7.08113e-05	0.00403774	2.31307
chr10	23217017	-	cg15193782		OpenSea	ARMC3;ARMC3	NM_173081;NM_173081	5'UTR;1stExon	-2.30758	-3.34851	-16.645	5.63465e-06	0.000921454	4.97526
chr19	55945233	+	cg00429497	chr19:55944450-55945168	S_Shore	SHISA7	NM_001145176	Body	-2.30787	-0.213296	-7.16996	0.000509488	0.0160095	0.12253
chr16	54320670	-	cg24662961	chr16:54317821-54324604	Island	IRX3	NM_024336	TSS1500	-2.3081	-3.05768	-5.6007	0.00174739	0.0392538	-1.26451
chr7	48136352	-	cg03866003		OpenSea	UPP1;UPP1	NM_003364;NM_181597	Body;Body	-2.3086	-0.125104	-14.2208	1.33416e-05	0.00142662	4.09627
chr10	48391086	-	cg14011229	chr10:48389019-48389375	S_Shore	RBP3	NM_002900	TSS200	-2.30903	-2.44289	-7.98679	0.00029213	0.0107502	0.745453
chr15	25953388	+	cg16397021		OpenSea	ATP10A	NM_024490	Body	-2.30936	-3.71588	-10.1162	8.4038e-05	0.00451734	2.12564
chr16	3230726	+	cg06211550	chr16:3232835-3234048	N_Shelf				-2.30955	-0.962171	-15.2103	9.23665e-06	0.00117137	4.47548
chr17	76930245	-	cg04999637		OpenSea				-2.30978	-3.5863	-12.1285	3.16878e-05	0.00237285	3.18313
chr12	53004326	+	cg04874239		OpenSea	KRT73	NM_175068	Body	-2.30986	-2.1087	-8.64813	0.000192788	0.00801656	1.20861
chr15	45480917	+	cg18496447	chr15:45480701-45480922	Island	SHF	NM_138356	Body	-2.31021	-0.540831	-6.16943	0.00108686	0.0278149	-0.729591
chr12	13154718	-	cg22490861	chr12:13154088-13154866	Island	HTR7P;HEBP1	NR_002774;NM_015987	Body;TSS1500	-2.31129	0.597426	-9.59818	0.000111174	0.00545562	1.81803
chr11	73995105	+	cg03528246		OpenSea	P4HA3	NM_182904	Body	-2.31155	-2.09499	-6.57257	0.000792077	0.0221087	-0.373406
chr12	56551642	-	cg06400595		OpenSea	MYL6B;MYL6;MYL6	NM_002475;NM_079423;NM_021019	3'UTR;TSS1500;TSS1500	-2.31219	-3.65973	-5.26966	0.00234269	0.0484714	-1.59472
chr10	125619351	-	cg23985702	chr10:125617057-125617329	S_Shelf	CPXM2	NM_198148	Body	-2.3123	-3.19028	-6.01998	0.00122717	0.0303898	-0.866356
chr1	62207966	+	cg10139846	chr1:62207827-62208818	Island	INADL	NM_176877	TSS200	-2.3124	-2.77204	-5.94618	0.00130413	0.031742	-0.934873
chr17	7255461	-	cg03407547	chr17:7254622-7255808	Island	KCTD11;KCTD11	NM_001002914;NM_001002914	5'UTR;1stExon	-2.31306	0.303509	-14.2457	1.32148e-05	0.00141754	4.10618
chr19	55951933	-	cg26709356	chr19:55951800-55952103	Island	SHISA7	NM_001145176	Body	-2.31329	-0.0991409	-11.3412	4.55254e-05	0.00300251	2.79326
chr22	43547217	+	cg13160331	chr22:43547319-43548169	N_Shore	TSPO;TSPO	NM_000714;NM_007311	TSS1500;TSS1500	-2.31363	-2.42812	-16.7601	5.42521e-06	0.000907428	5.01305
chr15	71736038	+	cg14080982		OpenSea	THSD4	NM_024817	Body	-2.31364	-0.470495	-9.97692	9.04854e-05	0.00474018	2.04454
chr11	13986348	+	cg00816515	chr11:13984066-13986349	Island	SPON1	NM_006108	Body	-2.31395	-2.4772	-7.55497	0.000389516	0.013214	0.423611
chr17	1083824	+	cg06237543	chr17:1082376-1083833	Island	ABR;ABR	NM_001159746;NM_021962	5'UTR;TSS1500	-2.31417	-1.1943	-8.61553	0.000196648	0.00812488	1.18658
chr4	151000084	+	cg20045888	chr4:150999250-151000706	Island	DCLK2;DCLK2;DCLK2;DCLK2	NM_001040260;NM_001040260;NM_001040261;NM_001040261	1stExon;5'UTR;5'UTR;1stExon	-2.31431	-1.48952	-5.39251	0.00209799	0.0447575	-1.47049
chr16	72820921	-	cg05543909	chr16:72821140-72821592	N_Shore	ZFHX3;ZFHX3	NM_006885;NM_001164766	3'UTR;3'UTR	-2.3145	-1.91243	-8.50552	0.000210357	0.00851783	1.11161
chr17	47653212	-	cg21586412	chr17:47653211-47654369	Island	NXPH3	NM_007225	TSS200	-2.31554	-3.0229	-5.818	0.00145144	0.0343256	-1.05545
chr19	55691175	+	cg27647384	chr19:55690182-55691623	Island	SYT5	NM_003180	5'UTR	-2.31591	-2.12335	-5.34196	0.00219494	0.0462431	-1.52136
chr5	161275865	+	cg01069159		OpenSea	GABRA1;GABRA1;GABRA1;GABRA1;GABRA1	NM_001127643;NM_000806;NM_001127644;NM_001127646;NM_001127645	5'UTR;5'UTR;5'UTR;TSS200;5'UTR	-2.31684	0.857929	-6.59252	0.000780084	0.0218633	-0.35624
chr6	32015215	-	cg12286154		OpenSea	TNXB;TNXB	NM_019105;NM_032470	Body;TSS1500	-2.31697	-2.95111	-13.1329	2.05823e-05	0.00183273	3.64201
chr12	42982419	+	cg22871318	chr12:42982832-42983881	N_Shore	PRICKLE1	NM_153026	5'UTR	-2.31711	1.43456	-20.6891	1.69964e-06	0.000573005	6.13028
chr12	569733	-	cg11495249	chr12:568702-570362	Island	B4GALNT3	NM_173593	Body	-2.31715	-2.56684	-7.96123	0.000297036	0.0108825	0.726849
chr10	36056930	+	cg07608033	chr10:36054122-36054379	S_Shelf				-2.3172	-0.523335	-12.1583	3.12703e-05	0.00236005	3.19733
chr8	65280876	-	cg02980621	chr8:65281903-65283043	N_Shore				-2.31751	0.737001	-6.40742	0.000899967	0.0242112	-0.517124
chr1	50881885	-	cg27529871	chr1:50881884-50882103	Island				-2.31791	-2.64534	-8.40713	0.000223571	0.00887494	1.04379
chr8	145556952	-	cg00303982	chr8:145555342-145562310	Island	SCRT1	NM_031309	Body	-2.31845	1.08582	-16.871	5.23225e-06	0.000889689	5.04911
chr10	2544339	-	cg24161838	chr10:2543463-2544121	S_Shore				-2.31931	-3.07383	-14.8392	1.05735e-05	0.00125533	4.33677
chr8	146051698	-	cg01319235	chr8:146051833-146053292	N_Shore	ZNF7	NM_003416	TSS1500	-2.3198	-2.36877	-18.4963	3.15404e-06	0.000719061	5.54543
chr13	98952518	+	cg09635874		OpenSea	FARP1	NM_005766	Body	-2.31995	-3.54295	-13.1041	2.0829e-05	0.0018463	3.62942
chr6	45388500	+	cg17064250	chr6:45389420-45391646	N_Shore	RUNX2;RUNX2;RUNX2	NM_004348;NM_001015051;NM_001024630	TSS1500;Body;Body	-2.32031	0.874882	-7.42847	0.000424891	0.0140582	0.326207
chr22	19511707	+	cg00811132	chr22:19510871-19512254	Island	CLDN5;CLDN5	NM_001130861;NM_003277	1stExon;Body	-2.32112	-2.18645	-5.55426	0.00181933	0.040402	-1.30997
chr14	105390602	-	cg06752633		OpenSea	PLD4	NM_138790	TSS1500	-2.3213	-2.68527	-7.1821	0.000505103	0.0159092	0.132232
chr2	105473800	-	cg17059694	chr2:105468851-105473488	S_Shore				-2.32132	-3.20965	-7.26021	0.0004779	0.0153009	0.194357
chr12	41086308	+	cg14436862	chr12:41086522-41087102	N_Shore	CNTN1;CNTN1	NM_001843;NM_175038	TSS200;TSS200	-2.32139	-2.85818	-11.641	3.95519e-05	0.00274421	2.94506
chr2	161504834	+	cg16877087		OpenSea				-2.3214	0.906632	-15.1978	9.27861e-06	0.00117446	4.47084
chr2	38892958	+	cg12043428		OpenSea	GALM	NM_138801	TSS200	-2.32148	-3.13841	-5.79492	0.00147997	0.0348299	-1.07738
chr19	44529262	+	cg10604333	chr19:44529393-44529778	N_Shore	ZNF222;ZNF222	NM_013360;NM_001129996	TSS1500;TSS1500	-2.32155	-2.8601	-6.46141	0.000862923	0.0235034	-0.469811
chr2	97564564	-	cg04623131		OpenSea	FAM178B;FAM178B	NM_001122646;NM_016490	Body;TSS1500	-2.32224	-0.384193	-5.93679	0.00131432	0.0319318	-0.943643
chr1	45308625	-	cg21167628	chr1:45308543-45309159	Island	PTCH2;PTCH2	NM_001166292;NM_003738	TSS200;TSS200	-2.32237	-1.80865	-9.49107	0.000117997	0.00569333	1.75235
chr15	90197924	+	cg10210369	chr15:90198100-90198833	N_Shore	KIF7	NM_198525	5'UTR	-2.32296	1.22993	-14.3004	1.29412e-05	0.00139944	4.12791
chr19	12886986	+	cg07484849	chr19:12885756-12886519	S_Shore	HOOK2;HOOK2	NM_001100176;NM_013312	TSS1500;TSS1500	-2.32341	0.545583	-13.8732	1.527e-05	0.00153548	3.9556
[truncated: 3,643 more rows]

## Sheet: Hypermethylated probes (n=7,960
chr	pos	strand	Name	Islands_Name	Relation_to_Island	UCSC_RefGene_Name	UCSC_RefGene_Accession	UCSC_RefGene_Group	logFC	AveExpr	t	P.Value	adj.P.Val	B
[truncated: 7,960 more rows]
